# Supplementary material for: Soil and seed both influence bacterial diversity in the microbiome of the Cannabis sativa seedling endosphere
Source: Front Plant Sci. 2024 Feb 21;15:1326294. doi: 10.3389/fpls.2024.1326294 (PMC10914941; doi:10.3389/fpls.2024.1326294)
Supplement: Supplementary File S1 — PERMDISP Data.xlsx. [file Table_1.xlsx]

## Sheet: Genotype PERMDISP Results
method name	PERMDISP
test statistic name	F-value
sample size	93
number of groups	3
test statistic	0.231292
p-value	0.758
number of permutations	999

## Sheet: SoilTreatment PERMDISP Results
method name	PERMDISP
test statistic name	F-value
sample size	93
number of groups	4
test statistic	5.00665
p-value	0.003
number of permutations	999

## Sheet: Treatment PERMDISP Results
method name	PERMDISP
test statistic name	F-value
sample size	93
number of groups	12
test statistic	1.64475
p-value	0.01
number of permutations	999

## Sheet: Genotype PERMDISP Raw Data
	SubjectID1	SubjectID2	Group1	Group2	Distance
0	B1	A1	BC Big Bud	BC Big Bud	0.990909
1	C1	A1	BC Big Bud	BC Big Bud	0.990909
2	C1	B1	BC Big Bud	BC Big Bud	0.918182
3	D1	A1	BC Big Bud	BC Big Bud	0.936364
4	D1	B1	BC Big Bud	BC Big Bud	0.9
5	D1	C1	BC Big Bud	BC Big Bud	0.972727
6	E1	A1	BC Big Bud	BC Big Bud	1
7	E1	B1	BC Big Bud	BC Big Bud	0.990909
8	E1	C1	BC Big Bud	BC Big Bud	0.972727
9	E1	D1	BC Big Bud	BC Big Bud	1
10	F1	A1	BC Big Bud	BC Big Bud	1
11	F1	B1	BC Big Bud	BC Big Bud	1
12	F1	C1	BC Big Bud	BC Big Bud	1
13	F1	D1	BC Big Bud	BC Big Bud	1
14	F1	E1	BC Big Bud	BC Big Bud	1
15	G1	A1	BC Big Bud	BC Big Bud	0.954545
16	G1	B1	BC Big Bud	BC Big Bud	0.990909
17	G1	C1	BC Big Bud	BC Big Bud	1
18	G1	D1	BC Big Bud	BC Big Bud	1
19	G1	E1	BC Big Bud	BC Big Bud	1
20	G1	F1	BC Big Bud	BC Big Bud	1
21	H1	A1	BC Big Bud	BC Big Bud	1
22	H1	B1	BC Big Bud	BC Big Bud	0.981818
23	H1	C1	BC Big Bud	BC Big Bud	0.954545
24	H1	D1	BC Big Bud	BC Big Bud	1
25	H1	E1	BC Big Bud	BC Big Bud	0.990909
26	H1	F1	BC Big Bud	BC Big Bud	1
27	H1	G1	BC Big Bud	BC Big Bud	1
28	A2	A1	BC Big Bud	BC Big Bud	1
29	A2	B1	BC Big Bud	BC Big Bud	0.9
30	A2	C1	BC Big Bud	BC Big Bud	0.981818
31	A2	D1	BC Big Bud	BC Big Bud	0.881818
32	A2	E1	BC Big Bud	BC Big Bud	1
33	A2	F1	BC Big Bud	BC Big Bud	1
34	A2	G1	BC Big Bud	BC Big Bud	0.990909
35	A2	H1	BC Big Bud	BC Big Bud	1
36	B2	A1	BC Big Bud	BC Big Bud	0.936364
37	B2	B1	BC Big Bud	BC Big Bud	1
38	B2	C1	BC Big Bud	BC Big Bud	0.990909
39	B2	D1	BC Big Bud	BC Big Bud	0.863636
40	B2	E1	BC Big Bud	BC Big Bud	1
41	B2	F1	BC Big Bud	BC Big Bud	1
42	B2	G1	BC Big Bud	BC Big Bud	1
43	B2	H1	BC Big Bud	BC Big Bud	0.990909
44	B2	A2	BC Big Bud	BC Big Bud	0.690909
45	C2	A1	BC Big Bud	BC Big Bud	0.936364
46	C2	B1	BC Big Bud	BC Big Bud	0.981818
47	C2	C1	BC Big Bud	BC Big Bud	0.972727
48	C2	D1	BC Big Bud	BC Big Bud	0.845455
49	C2	E1	BC Big Bud	BC Big Bud	1
50	C2	F1	BC Big Bud	BC Big Bud	1
51	C2	G1	BC Big Bud	BC Big Bud	1
52	C2	H1	BC Big Bud	BC Big Bud	1
53	C2	A2	BC Big Bud	BC Big Bud	0.954545
54	C2	B2	BC Big Bud	BC Big Bud	0.663636
55	D2	A1	BC Big Bud	BC Big Bud	0.927273
56	D2	B1	BC Big Bud	BC Big Bud	0.972727
57	D2	C1	BC Big Bud	BC Big Bud	0.972727
58	D2	D1	BC Big Bud	BC Big Bud	0.909091
59	D2	E1	BC Big Bud	BC Big Bud	1
60	D2	F1	BC Big Bud	BC Big Bud	1
61	D2	G1	BC Big Bud	BC Big Bud	0.990909
62	D2	H1	BC Big Bud	BC Big Bud	0.990909
63	D2	A2	BC Big Bud	BC Big Bud	0.981818
64	D2	B2	BC Big Bud	BC Big Bud	0.890909
65	D2	C2	BC Big Bud	BC Big Bud	0.836364
66	E2	A1	BC Big Bud	BC Big Bud	0.945455
67	E2	B1	BC Big Bud	BC Big Bud	0.990909
68	E2	C1	BC Big Bud	BC Big Bud	1
69	E2	D1	BC Big Bud	BC Big Bud	0.945455
70	E2	E1	BC Big Bud	BC Big Bud	1
71	E2	F1	BC Big Bud	BC Big Bud	1
72	E2	G1	BC Big Bud	BC Big Bud	0.845455
73	E2	H1	BC Big Bud	BC Big Bud	0.945455
74	E2	A2	BC Big Bud	BC Big Bud	0.954545
75	E2	B2	BC Big Bud	BC Big Bud	0.981818
76	E2	C2	BC Big Bud	BC Big Bud	0.945455
77	E2	D2	BC Big Bud	BC Big Bud	0.990909
78	F2	A1	BC Big Bud	BC Big Bud	0.963636
79	F2	B1	BC Big Bud	BC Big Bud	0.990909
80	F2	C1	BC Big Bud	BC Big Bud	1
81	F2	D1	BC Big Bud	BC Big Bud	1
82	F2	E1	BC Big Bud	BC Big Bud	1
83	F2	F1	BC Big Bud	BC Big Bud	1
84	F2	G1	BC Big Bud	BC Big Bud	0.845455
85	F2	H1	BC Big Bud	BC Big Bud	0.990909
86	F2	A2	BC Big Bud	BC Big Bud	0.990909
87	F2	B2	BC Big Bud	BC Big Bud	1
88	F2	C2	BC Big Bud	BC Big Bud	1
89	F2	D2	BC Big Bud	BC Big Bud	0.990909
90	F2	E2	BC Big Bud	BC Big Bud	0.718182
91	G2	A1	BC Big Bud	BC Big Bud	0.9
92	G2	B1	BC Big Bud	BC Big Bud	0.990909
93	G2	C1	BC Big Bud	BC Big Bud	1
94	G2	D1	BC Big Bud	BC Big Bud	0.945455
95	G2	E1	BC Big Bud	BC Big Bud	1
96	G2	F1	BC Big Bud	BC Big Bud	1
97	G2	G1	BC Big Bud	BC Big Bud	0.836364
98	G2	H1	BC Big Bud	BC Big Bud	0.981818
99	G2	A2	BC Big Bud	BC Big Bud	0.936364
100	G2	B2	BC Big Bud	BC Big Bud	0.945455
101	G2	C2	BC Big Bud	BC Big Bud	1
102	G2	D2	BC Big Bud	BC Big Bud	0.990909
103	G2	E2	BC Big Bud	BC Big Bud	0.672727
104	G2	F2	BC Big Bud	BC Big Bud	0.418182
105	H2	A1	BC Big Bud	BC Big Bud	1
106	H2	B1	BC Big Bud	BC Big Bud	1
107	H2	C1	BC Big Bud	BC Big Bud	1
108	H2	D1	BC Big Bud	BC Big Bud	0.945455
109	H2	E1	BC Big Bud	BC Big Bud	1
110	H2	F1	BC Big Bud	BC Big Bud	1
111	H2	G1	BC Big Bud	BC Big Bud	0.909091
112	H2	H1	BC Big Bud	BC Big Bud	0.945455
113	H2	A2	BC Big Bud	BC Big Bud	0.990909
114	H2	B2	BC Big Bud	BC Big Bud	1
115	H2	C2	BC Big Bud	BC Big Bud	1
116	H2	D2	BC Big Bud	BC Big Bud	1
117	H2	E2	BC Big Bud	BC Big Bud	0.772727
118	H2	F2	BC Big Bud	BC Big Bud	0.909091
119	H2	G2	BC Big Bud	BC Big Bud	0.836364
120	A7	A1	BC Big Bud	BC Big Bud	0.854545
121	A7	B1	BC Big Bud	BC Big Bud	0.890909
122	A7	C1	BC Big Bud	BC Big Bud	0.981818
123	A7	D1	BC Big Bud	BC Big Bud	0.854545
124	A7	E1	BC Big Bud	BC Big Bud	1
125	A7	F1	BC Big Bud	BC Big Bud	1
126	A7	G1	BC Big Bud	BC Big Bud	0.954545
127	A7	H1	BC Big Bud	BC Big Bud	1
128	A7	A2	BC Big Bud	BC Big Bud	0.881818
129	A7	B2	BC Big Bud	BC Big Bud	1
130	A7	C2	BC Big Bud	BC Big Bud	0.981818
131	A7	D2	BC Big Bud	BC Big Bud	0.972727
132	A7	E2	BC Big Bud	BC Big Bud	0.963636
133	A7	F2	BC Big Bud	BC Big Bud	0.963636
134	A7	G2	BC Big Bud	BC Big Bud	0.9
135	A7	H2	BC Big Bud	BC Big Bud	1
136	B7	A1	BC Big Bud	BC Big Bud	1
137	B7	B1	BC Big Bud	BC Big Bud	0.9
138	B7	C1	BC Big Bud	BC Big Bud	0.981818
139	B7	D1	BC Big Bud	BC Big Bud	0.854545
140	B7	E1	BC Big Bud	BC Big Bud	1
141	B7	F1	BC Big Bud	BC Big Bud	1
142	B7	G1	BC Big Bud	BC Big Bud	1
143	B7	H1	BC Big Bud	BC Big Bud	1
144	B7	A2	BC Big Bud	BC Big Bud	0.881818
145	B7	B2	BC Big Bud	BC Big Bud	1
146	B7	C2	BC Big Bud	BC Big Bud	0.981818
147	B7	D2	BC Big Bud	BC Big Bud	0.981818
148	B7	E2	BC Big Bud	BC Big Bud	1
149	B7	F2	BC Big Bud	BC Big Bud	1
150	B7	G2	BC Big Bud	BC Big Bud	1
151	B7	H2	BC Big Bud	BC Big Bud	1
152	B7	A7	BC Big Bud	BC Big Bud	0.818182
153	D7	A1	BC Big Bud	BC Big Bud	1
154	D7	B1	BC Big Bud	BC Big Bud	0.9
155	D7	C1	BC Big Bud	BC Big Bud	0.981818
156	D7	D1	BC Big Bud	BC Big Bud	0.845455
157	D7	E1	BC Big Bud	BC Big Bud	1
158	D7	F1	BC Big Bud	BC Big Bud	1
159	D7	G1	BC Big Bud	BC Big Bud	1
160	D7	H1	BC Big Bud	BC Big Bud	0.981818
161	D7	A2	BC Big Bud	BC Big Bud	0.872727
162	D7	B2	BC Big Bud	BC Big Bud	0.990909
163	D7	C2	BC Big Bud	BC Big Bud	0.981818
164	D7	D2	BC Big Bud	BC Big Bud	0.945455
165	D7	E2	BC Big Bud	BC Big Bud	0.990909
166	D7	F2	BC Big Bud	BC Big Bud	1
167	D7	G2	BC Big Bud	BC Big Bud	0.990909
168	D7	H2	BC Big Bud	BC Big Bud	0.990909
169	D7	A7	BC Big Bud	BC Big Bud	0.854545
170	D7	B7	BC Big Bud	BC Big Bud	0.854545
171	E7	A1	BC Big Bud	BC Big Bud	1
172	E7	B1	BC Big Bud	BC Big Bud	1
173	E7	C1	BC Big Bud	BC Big Bud	1
174	E7	D1	BC Big Bud	BC Big Bud	1
175	E7	E1	BC Big Bud	BC Big Bud	1
176	E7	F1	BC Big Bud	BC Big Bud	1
177	E7	G1	BC Big Bud	BC Big Bud	1
178	E7	H1	BC Big Bud	BC Big Bud	0.9
179	E7	A2	BC Big Bud	BC Big Bud	1
180	E7	B2	BC Big Bud	BC Big Bud	0.990909
181	E7	C2	BC Big Bud	BC Big Bud	1
182	E7	D2	BC Big Bud	BC Big Bud	1
183	E7	E2	BC Big Bud	BC Big Bud	0.972727
184	E7	F2	BC Big Bud	BC Big Bud	1
185	E7	G2	BC Big Bud	BC Big Bud	0.981818
186	E7	H2	BC Big Bud	BC Big Bud	0.918182
187	E7	A7	BC Big Bud	BC Big Bud	1
188	E7	B7	BC Big Bud	BC Big Bud	1
189	E7	D7	BC Big Bud	BC Big Bud	0.990909
190	F7	A1	BC Big Bud	BC Big Bud	0.954545
191	F7	B1	BC Big Bud	BC Big Bud	0.963636
192	F7	C1	BC Big Bud	BC Big Bud	0.954545
193	F7	D1	BC Big Bud	BC Big Bud	1
194	F7	E1	BC Big Bud	BC Big Bud	1
195	F7	F1	BC Big Bud	BC Big Bud	1
196	F7	G1	BC Big Bud	BC Big Bud	0.954545
197	F7	H1	BC Big Bud	BC Big Bud	0.927273
198	F7	A2	BC Big Bud	BC Big Bud	1
199	F7	B2	BC Big Bud	BC Big Bud	0.990909
200	F7	C2	BC Big Bud	BC Big Bud	1
201	F7	D2	BC Big Bud	BC Big Bud	0.990909
202	F7	E2	BC Big Bud	BC Big Bud	0.909091
203	F7	F2	BC Big Bud	BC Big Bud	0.954545
204	F7	G2	BC Big Bud	BC Big Bud	0.936364
205	F7	H2	BC Big Bud	BC Big Bud	0.954545
206	F7	A7	BC Big Bud	BC Big Bud	0.954545
207	F7	B7	BC Big Bud	BC Big Bud	1
208	F7	D7	BC Big Bud	BC Big Bud	0.990909
209	F7	E7	BC Big Bud	BC Big Bud	0.954545
210	G7	A1	BC Big Bud	BC Big Bud	0.854545
211	G7	B1	BC Big Bud	BC Big Bud	0.990909
212	G7	C1	BC Big Bud	BC Big Bud	1
213	G7	D1	BC Big Bud	BC Big Bud	0.981818
214	G7	E1	BC Big Bud	BC Big Bud	1
215	G7	F1	BC Big Bud	BC Big Bud	1
216	G7	G1	BC Big Bud	BC Big Bud	0.954545
217	G7	H1	BC Big Bud	BC Big Bud	1
218	G7	A2	BC Big Bud	BC Big Bud	1
219	G7	B2	BC Big Bud	BC Big Bud	1
220	G7	C2	BC Big Bud	BC Big Bud	1
221	G7	D2	BC Big Bud	BC Big Bud	0.990909
222	G7	E2	BC Big Bud	BC Big Bud	0.936364
223	G7	F2	BC Big Bud	BC Big Bud	0.963636
224	G7	G2	BC Big Bud	BC Big Bud	0.881818
225	G7	H2	BC Big Bud	BC Big Bud	0.981818
226	G7	A7	BC Big Bud	BC Big Bud	0.790909
227	G7	B7	BC Big Bud	BC Big Bud	1
228	G7	D7	BC Big Bud	BC Big Bud	1
229	G7	E7	BC Big Bud	BC Big Bud	1
230	G7	F7	BC Big Bud	BC Big Bud	0.827273
231	H7	A1	BC Big Bud	BC Big Bud	0.863636
232	H7	B1	BC Big Bud	BC Big Bud	0.990909
233	H7	C1	BC Big Bud	BC Big Bud	1
234	H7	D1	BC Big Bud	BC Big Bud	1
235	H7	E1	BC Big Bud	BC Big Bud	1
236	H7	F1	BC Big Bud	BC Big Bud	1
237	H7	G1	BC Big Bud	BC Big Bud	0.954545
238	H7	H1	BC Big Bud	BC Big Bud	0.809091
239	H7	A2	BC Big Bud	BC Big Bud	1
240	H7	B2	BC Big Bud	BC Big Bud	0.990909
241	H7	C2	BC Big Bud	BC Big Bud	1
242	H7	D2	BC Big Bud	BC Big Bud	0.990909
243	H7	E2	BC Big Bud	BC Big Bud	0.927273
244	H7	F2	BC Big Bud	BC Big Bud	0.954545
245	H7	G2	BC Big Bud	BC Big Bud	0.881818
246	H7	H2	BC Big Bud	BC Big Bud	0.918182
247	H7	A7	BC Big Bud	BC Big Bud	0.863636
248	H7	B7	BC Big Bud	BC Big Bud	1
249	H7	D7	BC Big Bud	BC Big Bud	0.990909
250	H7	E7	BC Big Bud	BC Big Bud	0.790909
251	H7	F7	BC Big Bud	BC Big Bud	0.781818
252	H7	G7	BC Big Bud	BC Big Bud	0.836364
253	A8	A1	BC Big Bud	BC Big Bud	0.9
254	A8	B1	BC Big Bud	BC Big Bud	0.990909
255	A8	C1	BC Big Bud	BC Big Bud	0.990909
256	A8	D1	BC Big Bud	BC Big Bud	0.863636
257	A8	E1	BC Big Bud	BC Big Bud	1
258	A8	F1	BC Big Bud	BC Big Bud	1
259	A8	G1	BC Big Bud	BC Big Bud	0.963636
260	A8	H1	BC Big Bud	BC Big Bud	0.990909
261	A8	A2	BC Big Bud	BC Big Bud	0.936364
262	A8	B2	BC Big Bud	BC Big Bud	0.581818
263	A8	C2	BC Big Bud	BC Big Bud	0.527273
264	A8	D2	BC Big Bud	BC Big Bud	0.872727
265	A8	E2	BC Big Bud	BC Big Bud	0.954545
266	A8	F2	BC Big Bud	BC Big Bud	0.963636
267	A8	G2	BC Big Bud	BC Big Bud	0.909091
268	A8	H2	BC Big Bud	BC Big Bud	1
269	A8	A7	BC Big Bud	BC Big Bud	0.963636
270	A8	B7	BC Big Bud	BC Big Bud	1
271	A8	D7	BC Big Bud	BC Big Bud	1
272	A8	E7	BC Big Bud	BC Big Bud	1
273	A8	F7	BC Big Bud	BC Big Bud	0.963636
274	A8	G7	BC Big Bud	BC Big Bud	0.963636
275	A8	H7	BC Big Bud	BC Big Bud	0.963636
276	B8	A1	BC Big Bud	BC Big Bud	0.927273
277	B8	B1	BC Big Bud	BC Big Bud	0.990909
278	B8	C1	BC Big Bud	BC Big Bud	0.981818
279	B8	D1	BC Big Bud	BC Big Bud	0.845455
280	B8	E1	BC Big Bud	BC Big Bud	1
281	B8	F1	BC Big Bud	BC Big Bud	1
282	B8	G1	BC Big Bud	BC Big Bud	0.990909
283	B8	H1	BC Big Bud	BC Big Bud	0.963636
284	B8	A2	BC Big Bud	BC Big Bud	0.909091
285	B8	B2	BC Big Bud	BC Big Bud	0.590909
286	B8	C2	BC Big Bud	BC Big Bud	0.545455
287	B8	D2	BC Big Bud	BC Big Bud	0.909091
288	B8	E2	BC Big Bud	BC Big Bud	0.945455
289	B8	F2	BC Big Bud	BC Big Bud	0.990909
290	B8	G2	BC Big Bud	BC Big Bud	0.9
291	B8	H2	BC Big Bud	BC Big Bud	0.945455
292	B8	A7	BC Big Bud	BC Big Bud	0.990909
293	B8	B7	BC Big Bud	BC Big Bud	1
294	B8	D7	BC Big Bud	BC Big Bud	0.981818
295	B8	E7	BC Big Bud	BC Big Bud	0.963636
296	B8	F7	BC Big Bud	BC Big Bud	0.954545
297	B8	G7	BC Big Bud	BC Big Bud	0.972727
298	B8	H7	BC Big Bud	BC Big Bud	0.954545
299	B8	A8	BC Big Bud	BC Big Bud	0.254545
300	C8	A1	BC Big Bud	BC Big Bud	0.936364
301	C8	B1	BC Big Bud	BC Big Bud	1
302	C8	C1	BC Big Bud	BC Big Bud	0.981818
303	C8	D1	BC Big Bud	BC Big Bud	0.863636
304	C8	E1	BC Big Bud	BC Big Bud	1
305	C8	F1	BC Big Bud	BC Big Bud	1
306	C8	G1	BC Big Bud	BC Big Bud	1
307	C8	H1	BC Big Bud	BC Big Bud	1
308	C8	A2	BC Big Bud	BC Big Bud	0.936364
309	C8	B2	BC Big Bud	BC Big Bud	0.654545
310	C8	C2	BC Big Bud	BC Big Bud	0.472727
311	C8	D2	BC Big Bud	BC Big Bud	0.918182
312	C8	E2	BC Big Bud	BC Big Bud	1
313	C8	F2	BC Big Bud	BC Big Bud	1
314	C8	G2	BC Big Bud	BC Big Bud	0.972727
315	C8	H2	BC Big Bud	BC Big Bud	1
316	C8	A7	BC Big Bud	BC Big Bud	1
317	C8	B7	BC Big Bud	BC Big Bud	1
318	C8	D7	BC Big Bud	BC Big Bud	0.972727
319	C8	E7	BC Big Bud	BC Big Bud	1
320	C8	F7	BC Big Bud	BC Big Bud	1
321	C8	G7	BC Big Bud	BC Big Bud	1
322	C8	H7	BC Big Bud	BC Big Bud	1
323	C8	A8	BC Big Bud	BC Big Bud	0.245455
324	C8	B8	BC Big Bud	BC Big Bud	0.272727
325	D8	A1	BC Big Bud	BC Big Bud	0.972727
326	D8	B1	BC Big Bud	BC Big Bud	0.981818
327	D8	C1	BC Big Bud	BC Big Bud	0.972727
328	D8	D1	BC Big Bud	BC Big Bud	0.909091
329	D8	E1	BC Big Bud	BC Big Bud	1
330	D8	F1	BC Big Bud	BC Big Bud	1
331	D8	G1	BC Big Bud	BC Big Bud	1
332	D8	H1	BC Big Bud	BC Big Bud	0.981818
333	D8	A2	BC Big Bud	BC Big Bud	0.881818
334	D8	B2	BC Big Bud	BC Big Bud	0.854545
335	D8	C2	BC Big Bud	BC Big Bud	0.945455
336	D8	D2	BC Big Bud	BC Big Bud	0.945455
337	D8	E2	BC Big Bud	BC Big Bud	0.936364
338	D8	F2	BC Big Bud	BC Big Bud	1
339	D8	G2	BC Big Bud	BC Big Bud	0.9
340	D8	H2	BC Big Bud	BC Big Bud	0.954545
341	D8	A7	BC Big Bud	BC Big Bud	0.981818
342	D8	B7	BC Big Bud	BC Big Bud	0.981818
343	D8	D7	BC Big Bud	BC Big Bud	0.918182
344	D8	E7	BC Big Bud	BC Big Bud	0.981818
345	D8	F7	BC Big Bud	BC Big Bud	0.972727
346	D8	G7	BC Big Bud	BC Big Bud	0.981818
347	D8	H7	BC Big Bud	BC Big Bud	0.981818
348	D8	A8	BC Big Bud	BC Big Bud	0.9
349	D8	B8	BC Big Bud	BC Big Bud	0.827273
350	D8	C8	BC Big Bud	BC Big Bud	0.918182
351	E8	A1	BC Big Bud	BC Big Bud	0.936364
352	E8	B1	BC Big Bud	BC Big Bud	0.990909
353	E8	C1	BC Big Bud	BC Big Bud	0.981818
354	E8	D1	BC Big Bud	BC Big Bud	0.854545
355	E8	E1	BC Big Bud	BC Big Bud	1
356	E8	F1	BC Big Bud	BC Big Bud	1
357	E8	G1	BC Big Bud	BC Big Bud	1
358	E8	H1	BC Big Bud	BC Big Bud	0.981818
359	E8	A2	BC Big Bud	BC Big Bud	0.990909
360	E8	B2	BC Big Bud	BC Big Bud	0.763636
361	E8	C2	BC Big Bud	BC Big Bud	0.8
362	E8	D2	BC Big Bud	BC Big Bud	0.918182
363	E8	E2	BC Big Bud	BC Big Bud	0.972727
364	E8	F2	BC Big Bud	BC Big Bud	1
365	E8	G2	BC Big Bud	BC Big Bud	0.981818
366	E8	H2	BC Big Bud	BC Big Bud	0.981818
367	E8	A7	BC Big Bud	BC Big Bud	1
368	E8	B7	BC Big Bud	BC Big Bud	1
369	E8	D7	BC Big Bud	BC Big Bud	0.963636
370	E8	E7	BC Big Bud	BC Big Bud	0.990909
371	E8	F7	BC Big Bud	BC Big Bud	0.990909
372	E8	G7	BC Big Bud	BC Big Bud	0.990909
373	E8	H7	BC Big Bud	BC Big Bud	0.990909
374	E8	A8	BC Big Bud	BC Big Bud	0.527273
375	E8	B8	BC Big Bud	BC Big Bud	0.527273
376	E8	C8	BC Big Bud	BC Big Bud	0.463636
377	E8	D8	BC Big Bud	BC Big Bud	0.890909
378	F8	A1	BC Big Bud	BC Big Bud	0.836364
379	F8	B1	BC Big Bud	BC Big Bud	0.990909
380	F8	C1	BC Big Bud	BC Big Bud	0.990909
381	F8	D1	BC Big Bud	BC Big Bud	0.9
382	F8	E1	BC Big Bud	BC Big Bud	1
383	F8	F1	BC Big Bud	BC Big Bud	1
384	F8	G1	BC Big Bud	BC Big Bud	0.954545
385	F8	H1	BC Big Bud	BC Big Bud	0.972727
386	F8	A2	BC Big Bud	BC Big Bud	0.954545
387	F8	B2	BC Big Bud	BC Big Bud	0.872727
388	F8	C2	BC Big Bud	BC Big Bud	0.9
389	F8	D2	BC Big Bud	BC Big Bud	0.918182
390	F8	E2	BC Big Bud	BC Big Bud	0.909091
391	F8	F2	BC Big Bud	BC Big Bud	0.954545
392	F8	G2	BC Big Bud	BC Big Bud	0.9
393	F8	H2	BC Big Bud	BC Big Bud	0.981818
394	F8	A7	BC Big Bud	BC Big Bud	0.918182
395	F8	B7	BC Big Bud	BC Big Bud	1
396	F8	D7	BC Big Bud	BC Big Bud	0.927273
397	F8	E7	BC Big Bud	BC Big Bud	0.981818
398	F8	F7	BC Big Bud	BC Big Bud	0.681818
399	F8	G7	BC Big Bud	BC Big Bud	0.8
400	F8	H7	BC Big Bud	BC Big Bud	0.790909
401	F8	A8	BC Big Bud	BC Big Bud	0.745455
402	F8	B8	BC Big Bud	BC Big Bud	0.781818
403	F8	C8	BC Big Bud	BC Big Bud	0.754545
404	F8	D8	BC Big Bud	BC Big Bud	0.854545
405	F8	E8	BC Big Bud	BC Big Bud	0.745455
406	G8	A1	BC Big Bud	BC Big Bud	0.936364
407	G8	B1	BC Big Bud	BC Big Bud	1
408	G8	C1	BC Big Bud	BC Big Bud	0.981818
409	G8	D1	BC Big Bud	BC Big Bud	0.909091
410	G8	E1	BC Big Bud	BC Big Bud	1
411	G8	F1	BC Big Bud	BC Big Bud	1
412	G8	G1	BC Big Bud	BC Big Bud	0.954545
413	G8	H1	BC Big Bud	BC Big Bud	0.909091
414	G8	A2	BC Big Bud	BC Big Bud	0.936364
415	G8	B2	BC Big Bud	BC Big Bud	0.9
416	G8	C2	BC Big Bud	BC Big Bud	0.909091
417	G8	D2	BC Big Bud	BC Big Bud	0.927273
418	G8	E2	BC Big Bud	BC Big Bud	0.945455
419	G8	F2	BC Big Bud	BC Big Bud	0.945455
420	G8	G2	BC Big Bud	BC Big Bud	0.954545
421	G8	H2	BC Big Bud	BC Big Bud	0.954545
422	G8	A7	BC Big Bud	BC Big Bud	1
423	G8	B7	BC Big Bud	BC Big Bud	1
424	G8	D7	BC Big Bud	BC Big Bud	1
425	G8	E7	BC Big Bud	BC Big Bud	1
426	G8	F7	BC Big Bud	BC Big Bud	0.863636
427	G8	G7	BC Big Bud	BC Big Bud	0.890909
428	G8	H7	BC Big Bud	BC Big Bud	0.9
429	G8	A8	BC Big Bud	BC Big Bud	0.654545
430	G8	B8	BC Big Bud	BC Big Bud	0.672727
431	G8	C8	BC Big Bud	BC Big Bud	0.545455
432	G8	D8	BC Big Bud	BC Big Bud	0.918182
433	G8	E8	BC Big Bud	BC Big Bud	0.590909
434	G8	F8	BC Big Bud	BC Big Bud	0.609091
435	H8	A1	BC Big Bud	BC Big Bud	0.936364
436	H8	B1	BC Big Bud	BC Big Bud	1
437	H8	C1	BC Big Bud	BC Big Bud	0.990909
438	H8	D1	BC Big Bud	BC Big Bud	0.918182
439	H8	E1	BC Big Bud	BC Big Bud	1
440	H8	F1	BC Big Bud	BC Big Bud	1
441	H8	G1	BC Big Bud	BC Big Bud	1
442	H8	H1	BC Big Bud	BC Big Bud	1
443	H8	A2	BC Big Bud	BC Big Bud	0.990909
444	H8	B2	BC Big Bud	BC Big Bud	0.890909
445	H8	C2	BC Big Bud	BC Big Bud	0.918182
446	H8	D2	BC Big Bud	BC Big Bud	0.927273
447	H8	E2	BC Big Bud	BC Big Bud	0.990909
448	H8	F2	BC Big Bud	BC Big Bud	1
449	H8	G2	BC Big Bud	BC Big Bud	1
450	H8	H2	BC Big Bud	BC Big Bud	1
451	H8	A7	BC Big Bud	BC Big Bud	1
452	H8	B7	BC Big Bud	BC Big Bud	1
453	H8	D7	BC Big Bud	BC Big Bud	1
454	H8	E7	BC Big Bud	BC Big Bud	1
455	H8	F7	BC Big Bud	BC Big Bud	1
456	H8	G7	BC Big Bud	BC Big Bud	1
457	H8	H7	BC Big Bud	BC Big Bud	1
458	H8	A8	BC Big Bud	BC Big Bud	0.645455
459	H8	B8	BC Big Bud	BC Big Bud	0.681818
460	H8	C8	BC Big Bud	BC Big Bud	0.6
461	H8	D8	BC Big Bud	BC Big Bud	0.890909
462	H8	E8	BC Big Bud	BC Big Bud	0.609091
463	H8	F8	BC Big Bud	BC Big Bud	0.636364
464	H8	G8	BC Big Bud	BC Big Bud	0.545455
465	A1	A5	BC Big Bud	Katani	1
466	A1	B5	BC Big Bud	Katani	0.909091
467	A1	C5	BC Big Bud	Katani	1
468	A1	D5	BC Big Bud	Katani	0.854545
469	A1	E5	BC Big Bud	Katani	1
470	A1	F5	BC Big Bud	Katani	0.854545
471	A1	G5	BC Big Bud	Katani	1
472	A1	H5	BC Big Bud	Katani	1
473	A1	A6	BC Big Bud	Katani	0.936364
474	A1	B6	BC Big Bud	Katani	0.936364
475	A1	C6	BC Big Bud	Katani	0.936364
476	A1	D6	BC Big Bud	Katani	0.981818
477	A1	E6	BC Big Bud	Katani	1
478	A1	F6	BC Big Bud	Katani	0.990909
479	A1	G6	BC Big Bud	Katani	0.990909
480	A1	H6	BC Big Bud	Katani	0.981818
481	A1	A11	BC Big Bud	Katani	1
482	A1	B11	BC Big Bud	Katani	0.981818
483	A1	C11	BC Big Bud	Katani	1
484	A1	D11	BC Big Bud	Katani	1
485	A1	E11	BC Big Bud	Katani	1
486	A1	G11	BC Big Bud	Katani	0.790909
487	A1	H11	BC Big Bud	Katani	1
488	A1	A12	BC Big Bud	Katani	0.936364
489	A1	B12	BC Big Bud	Katani	0.936364
490	A1	C12	BC Big Bud	Katani	0.936364
491	A1	D12	BC Big Bud	Katani	0.8
492	A1	E12	BC Big Bud	Katani	1
493	A1	F12	BC Big Bud	Katani	0.990909
494	A1	G12	BC Big Bud	Katani	1
495	A1	H12	BC Big Bud	Katani	0.990909
496	B1	A5	BC Big Bud	Katani	0.854545
497	B1	B5	BC Big Bud	Katani	0.881818
498	B1	C5	BC Big Bud	Katani	0.918182
499	B1	D5	BC Big Bud	Katani	0.890909
500	B1	E5	BC Big Bud	Katani	1
501	B1	F5	BC Big Bud	Katani	0.990909
502	B1	G5	BC Big Bud	Katani	1
503	B1	H5	BC Big Bud	Katani	1
504	B1	A6	BC Big Bud	Katani	1
505	B1	B6	BC Big Bud	Katani	0.981818
506	B1	C6	BC Big Bud	Katani	1
507	B1	D6	BC Big Bud	Katani	0.954545
508	B1	E6	BC Big Bud	Katani	1
509	B1	F6	BC Big Bud	Katani	0.990909
510	B1	G6	BC Big Bud	Katani	0.990909
511	B1	H6	BC Big Bud	Katani	0.990909
512	B1	A11	BC Big Bud	Katani	0.9
513	B1	B11	BC Big Bud	Katani	0.881818
514	B1	C11	BC Big Bud	Katani	0.9
515	B1	D11	BC Big Bud	Katani	0.909091
516	B1	E11	BC Big Bud	Katani	0.972727
517	B1	G11	BC Big Bud	Katani	0.990909
518	B1	H11	BC Big Bud	Katani	1
519	B1	A12	BC Big Bud	Katani	1
520	B1	B12	BC Big Bud	Katani	0.990909
521	B1	C12	BC Big Bud	Katani	1
522	B1	D12	BC Big Bud	Katani	0.990909
523	B1	E12	BC Big Bud	Katani	1
524	B1	F12	BC Big Bud	Katani	1
525	B1	G12	BC Big Bud	Katani	1
526	B1	H12	BC Big Bud	Katani	0.990909
527	C1	A5	BC Big Bud	Katani	0.963636
528	C1	B5	BC Big Bud	Katani	0.981818
529	C1	C5	BC Big Bud	Katani	0.981818
530	C1	D5	BC Big Bud	Katani	0.981818
531	C1	E5	BC Big Bud	Katani	1
532	C1	F5	BC Big Bud	Katani	1
533	C1	G5	BC Big Bud	Katani	1
534	C1	H5	BC Big Bud	Katani	1
535	C1	A6	BC Big Bud	Katani	0.981818
536	C1	B6	BC Big Bud	Katani	0.963636
537	C1	C6	BC Big Bud	Katani	0.990909
538	C1	D6	BC Big Bud	Katani	0.981818
539	C1	E6	BC Big Bud	Katani	1
540	C1	F6	BC Big Bud	Katani	1
541	C1	G6	BC Big Bud	Katani	0.990909
542	C1	H6	BC Big Bud	Katani	1
543	C1	A11	BC Big Bud	Katani	0.981818
544	C1	B11	BC Big Bud	Katani	0.981818
545	C1	C11	BC Big Bud	Katani	0.981818
546	C1	D11	BC Big Bud	Katani	0.981818
547	C1	E11	BC Big Bud	Katani	1
548	C1	G11	BC Big Bud	Katani	0.990909
549	C1	H11	BC Big Bud	Katani	1
550	C1	A12	BC Big Bud	Katani	0.981818
551	C1	B12	BC Big Bud	Katani	0.972727
552	C1	C12	BC Big Bud	Katani	0.981818
553	C1	D12	BC Big Bud	Katani	0.981818
554	C1	E12	BC Big Bud	Katani	1
555	C1	F12	BC Big Bud	Katani	0.981818
556	C1	G12	BC Big Bud	Katani	1
557	C1	H12	BC Big Bud	Katani	1
558	D1	A5	BC Big Bud	Katani	0.854545
559	D1	B5	BC Big Bud	Katani	0.854545
560	D1	C5	BC Big Bud	Katani	0.945455
561	D1	D5	BC Big Bud	Katani	0.854545
562	D1	E5	BC Big Bud	Katani	1
563	D1	F5	BC Big Bud	Katani	0.945455
564	D1	G5	BC Big Bud	Katani	0.945455
565	D1	H5	BC Big Bud	Katani	1
566	D1	A6	BC Big Bud	Katani	0.863636
567	D1	B6	BC Big Bud	Katani	0.845455
568	D1	C6	BC Big Bud	Katani	0.863636
569	D1	D6	BC Big Bud	Katani	0.981818
570	D1	E6	BC Big Bud	Katani	1
571	D1	F6	BC Big Bud	Katani	1
572	D1	G6	BC Big Bud	Katani	1
573	D1	H6	BC Big Bud	Katani	1
574	D1	A11	BC Big Bud	Katani	0.854545
575	D1	B11	BC Big Bud	Katani	0.854545
576	D1	C11	BC Big Bud	Katani	0.854545
577	D1	D11	BC Big Bud	Katani	0.909091
578	D1	E11	BC Big Bud	Katani	0.945455
579	D1	G11	BC Big Bud	Katani	0.863636
580	D1	H11	BC Big Bud	Katani	1
581	D1	A12	BC Big Bud	Katani	0.863636
582	D1	B12	BC Big Bud	Katani	0.854545
583	D1	C12	BC Big Bud	Katani	0.863636
584	D1	D12	BC Big Bud	Katani	0.854545
585	D1	E12	BC Big Bud	Katani	1
586	D1	F12	BC Big Bud	Katani	0.990909
587	D1	G12	BC Big Bud	Katani	1
588	D1	H12	BC Big Bud	Katani	1
589	E1	A5	BC Big Bud	Katani	0.990909
590	E1	B5	BC Big Bud	Katani	1
591	E1	C5	BC Big Bud	Katani	1
592	E1	D5	BC Big Bud	Katani	1
593	E1	E5	BC Big Bud	Katani	1
594	E1	F5	BC Big Bud	Katani	1
595	E1	G5	BC Big Bud	Katani	1
596	E1	H5	BC Big Bud	Katani	1
597	E1	A6	BC Big Bud	Katani	1
598	E1	B6	BC Big Bud	Katani	1
599	E1	C6	BC Big Bud	Katani	1
600	E1	D6	BC Big Bud	Katani	1
601	E1	E6	BC Big Bud	Katani	1
602	E1	F6	BC Big Bud	Katani	1
603	E1	G6	BC Big Bud	Katani	1
604	E1	H6	BC Big Bud	Katani	1
605	E1	A11	BC Big Bud	Katani	1
606	E1	B11	BC Big Bud	Katani	1
607	E1	C11	BC Big Bud	Katani	1
608	E1	D11	BC Big Bud	Katani	1
609	E1	E11	BC Big Bud	Katani	1
610	E1	G11	BC Big Bud	Katani	1
611	E1	H11	BC Big Bud	Katani	0.972727
612	E1	A12	BC Big Bud	Katani	1
613	E1	B12	BC Big Bud	Katani	1
614	E1	C12	BC Big Bud	Katani	1
615	E1	D12	BC Big Bud	Katani	1
616	E1	E12	BC Big Bud	Katani	1
617	E1	F12	BC Big Bud	Katani	0.990909
618	E1	G12	BC Big Bud	Katani	1
619	E1	H12	BC Big Bud	Katani	1
620	F1	A5	BC Big Bud	Katani	1
621	F1	B5	BC Big Bud	Katani	1
622	F1	C5	BC Big Bud	Katani	1
623	F1	D5	BC Big Bud	Katani	1
624	F1	E5	BC Big Bud	Katani	1
625	F1	F5	BC Big Bud	Katani	1
626	F1	G5	BC Big Bud	Katani	1
627	F1	H5	BC Big Bud	Katani	1
628	F1	A6	BC Big Bud	Katani	1
629	F1	B6	BC Big Bud	Katani	1
630	F1	C6	BC Big Bud	Katani	1
631	F1	D6	BC Big Bud	Katani	1
632	F1	E6	BC Big Bud	Katani	0.990909
633	F1	F6	BC Big Bud	Katani	0.990909
634	F1	G6	BC Big Bud	Katani	0.990909
635	F1	H6	BC Big Bud	Katani	1
636	F1	A11	BC Big Bud	Katani	1
637	F1	B11	BC Big Bud	Katani	1
638	F1	C11	BC Big Bud	Katani	1
639	F1	D11	BC Big Bud	Katani	1
640	F1	E11	BC Big Bud	Katani	1
641	F1	G11	BC Big Bud	Katani	1
642	F1	H11	BC Big Bud	Katani	1
643	F1	A12	BC Big Bud	Katani	1
644	F1	B12	BC Big Bud	Katani	1
645	F1	C12	BC Big Bud	Katani	1
646	F1	D12	BC Big Bud	Katani	1
647	F1	E12	BC Big Bud	Katani	0.990909
648	F1	F12	BC Big Bud	Katani	0.990909
649	F1	G12	BC Big Bud	Katani	1
650	F1	H12	BC Big Bud	Katani	1
651	G1	A5	BC Big Bud	Katani	1
652	G1	B5	BC Big Bud	Katani	0.954545
653	G1	C5	BC Big Bud	Katani	1
654	G1	D5	BC Big Bud	Katani	0.954545
655	G1	E5	BC Big Bud	Katani	1
656	G1	F5	BC Big Bud	Katani	0.954545
657	G1	G5	BC Big Bud	Katani	1
658	G1	H5	BC Big Bud	Katani	1
659	G1	A6	BC Big Bud	Katani	1
660	G1	B6	BC Big Bud	Katani	1
661	G1	C6	BC Big Bud	Katani	1
662	G1	D6	BC Big Bud	Katani	0.981818
663	G1	E6	BC Big Bud	Katani	0.954545
664	G1	F6	BC Big Bud	Katani	0.981818
665	G1	G6	BC Big Bud	Katani	0.963636
666	G1	H6	BC Big Bud	Katani	0.863636
667	G1	A11	BC Big Bud	Katani	1
668	G1	B11	BC Big Bud	Katani	0.981818
669	G1	C11	BC Big Bud	Katani	1
670	G1	D11	BC Big Bud	Katani	1
671	G1	E11	BC Big Bud	Katani	1
672	G1	G11	BC Big Bud	Katani	0.954545
673	G1	H11	BC Big Bud	Katani	1
674	G1	A12	BC Big Bud	Katani	1
675	G1	B12	BC Big Bud	Katani	1
676	G1	C12	BC Big Bud	Katani	1
677	G1	D12	BC Big Bud	Katani	0.990909
678	G1	E12	BC Big Bud	Katani	1
679	G1	F12	BC Big Bud	Katani	1
680	G1	G12	BC Big Bud	Katani	0.990909
681	G1	H12	BC Big Bud	Katani	0.945455
682	H1	A5	BC Big Bud	Katani	0.936364
683	H1	B5	BC Big Bud	Katani	1
684	H1	C5	BC Big Bud	Katani	0.936364
685	H1	D5	BC Big Bud	Katani	1
686	H1	E5	BC Big Bud	Katani	0.945455
687	H1	F5	BC Big Bud	Katani	1
688	H1	G5	BC Big Bud	Katani	1
689	H1	H5	BC Big Bud	Katani	1
690	H1	A6	BC Big Bud	Katani	1
691	H1	B6	BC Big Bud	Katani	1
692	H1	C6	BC Big Bud	Katani	1
693	H1	D6	BC Big Bud	Katani	0.909091
694	H1	E6	BC Big Bud	Katani	0.981818
695	H1	F6	BC Big Bud	Katani	1
696	H1	G6	BC Big Bud	Katani	0.981818
697	H1	H6	BC Big Bud	Katani	0.990909
698	H1	A11	BC Big Bud	Katani	1
699	H1	B11	BC Big Bud	Katani	1
700	H1	C11	BC Big Bud	Katani	1
701	H1	D11	BC Big Bud	Katani	1
702	H1	E11	BC Big Bud	Katani	1
703	H1	G11	BC Big Bud	Katani	1
704	H1	H11	BC Big Bud	Katani	0.981818
705	H1	A12	BC Big Bud	Katani	1
706	H1	B12	BC Big Bud	Katani	1
707	H1	C12	BC Big Bud	Katani	1
708	H1	D12	BC Big Bud	Katani	0.972727
709	H1	E12	BC Big Bud	Katani	1
710	H1	F12	BC Big Bud	Katani	1
711	H1	G12	BC Big Bud	Katani	0.909091
712	H1	H12	BC Big Bud	Katani	0.981818
713	A2	A5	BC Big Bud	Katani	0.881818
714	A2	B5	BC Big Bud	Katani	0.881818
715	A2	C5	BC Big Bud	Katani	0.945455
716	A2	D5	BC Big Bud	Katani	0.881818
717	A2	E5	BC Big Bud	Katani	1
718	A2	F5	BC Big Bud	Katani	1
719	A2	G5	BC Big Bud	Katani	1
720	A2	H5	BC Big Bud	Katani	1
721	A2	A6	BC Big Bud	Katani	0.936364
722	A2	B6	BC Big Bud	Katani	0.936364
723	A2	C6	BC Big Bud	Katani	0.954545
724	A2	D6	BC Big Bud	Katani	0.981818
725	A2	E6	BC Big Bud	Katani	0.872727
726	A2	F6	BC Big Bud	Katani	0.990909
727	A2	G6	BC Big Bud	Katani	0.990909
728	A2	H6	BC Big Bud	Katani	0.990909
729	A2	A11	BC Big Bud	Katani	0.881818
730	A2	B11	BC Big Bud	Katani	0.863636
731	A2	C11	BC Big Bud	Katani	0.881818
732	A2	D11	BC Big Bud	Katani	0.881818
733	A2	E11	BC Big Bud	Katani	1
734	A2	G11	BC Big Bud	Katani	1
735	A2	H11	BC Big Bud	Katani	1
736	A2	A12	BC Big Bud	Katani	0.918182
737	A2	B12	BC Big Bud	Katani	0.963636
738	A2	C12	BC Big Bud	Katani	0.936364
739	A2	D12	BC Big Bud	Katani	1
740	A2	E12	BC Big Bud	Katani	1
741	A2	F12	BC Big Bud	Katani	1
742	A2	G12	BC Big Bud	Katani	0.990909
743	A2	H12	BC Big Bud	Katani	0.990909
744	B2	A5	BC Big Bud	Katani	1
745	B2	B5	BC Big Bud	Katani	1
746	B2	C5	BC Big Bud	Katani	0.990909
747	B2	D5	BC Big Bud	Katani	1
748	B2	E5	BC Big Bud	Katani	0.990909
749	B2	F5	BC Big Bud	Katani	0.990909
750	B2	G5	BC Big Bud	Katani	0.990909
751	B2	H5	BC Big Bud	Katani	0.990909
752	B2	A6	BC Big Bud	Katani	0.590909
753	B2	B6	BC Big Bud	Katani	0.618182
754	B2	C6	BC Big Bud	Katani	0.609091
755	B2	D6	BC Big Bud	Katani	1
756	B2	E6	BC Big Bud	Katani	0.872727
757	B2	F6	BC Big Bud	Katani	0.990909
758	B2	G6	BC Big Bud	Katani	0.990909
759	B2	H6	BC Big Bud	Katani	0.990909
760	B2	A11	BC Big Bud	Katani	0.990909
761	B2	B11	BC Big Bud	Katani	0.990909
762	B2	C11	BC Big Bud	Katani	0.990909
763	B2	D11	BC Big Bud	Katani	0.990909
764	B2	E11	BC Big Bud	Katani	1
765	B2	G11	BC Big Bud	Katani	0.690909
766	B2	H11	BC Big Bud	Katani	1
767	B2	A12	BC Big Bud	Katani	0.563636
768	B2	B12	BC Big Bud	Katani	0.654545
769	B2	C12	BC Big Bud	Katani	0.609091
770	B2	D12	BC Big Bud	Katani	0.681818
771	B2	E12	BC Big Bud	Katani	1
772	B2	F12	BC Big Bud	Katani	0.990909
773	B2	G12	BC Big Bud	Katani	0.990909
774	B2	H12	BC Big Bud	Katani	1
775	C2	A5	BC Big Bud	Katani	0.981818
776	C2	B5	BC Big Bud	Katani	0.981818
777	C2	C5	BC Big Bud	Katani	0.972727
778	C2	D5	BC Big Bud	Katani	0.981818
779	C2	E5	BC Big Bud	Katani	0.990909
780	C2	F5	BC Big Bud	Katani	0.990909
781	C2	G5	BC Big Bud	Katani	0.990909
782	C2	H5	BC Big Bud	Katani	0.990909
783	C2	A6	BC Big Bud	Katani	0.454545
784	C2	B6	BC Big Bud	Katani	0.418182
785	C2	C6	BC Big Bud	Katani	0.427273
786	C2	D6	BC Big Bud	Katani	0.981818
787	C2	E6	BC Big Bud	Katani	0.990909
788	C2	F6	BC Big Bud	Katani	0.990909
789	C2	G6	BC Big Bud	Katani	0.990909
790	C2	H6	BC Big Bud	Katani	0.990909
791	C2	A11	BC Big Bud	Katani	0.954545
792	C2	B11	BC Big Bud	Katani	0.945455
793	C2	C11	BC Big Bud	Katani	0.954545
794	C2	D11	BC Big Bud	Katani	0.927273
795	C2	E11	BC Big Bud	Katani	1
796	C2	G11	BC Big Bud	Katani	0.681818
797	C2	H11	BC Big Bud	Katani	1
798	C2	A12	BC Big Bud	Katani	0.490909
799	C2	B12	BC Big Bud	Katani	0.572727
800	C2	C12	BC Big Bud	Katani	0.472727
801	C2	D12	BC Big Bud	Katani	0.381818
802	C2	E12	BC Big Bud	Katani	1
803	C2	F12	BC Big Bud	Katani	0.990909
804	C2	G12	BC Big Bud	Katani	0.990909
805	C2	H12	BC Big Bud	Katani	1
806	D2	A5	BC Big Bud	Katani	0.981818
807	D2	B5	BC Big Bud	Katani	0.972727
808	D2	C5	BC Big Bud	Katani	0.981818
809	D2	D5	BC Big Bud	Katani	0.972727
810	D2	E5	BC Big Bud	Katani	1
811	D2	F5	BC Big Bud	Katani	0.990909
812	D2	G5	BC Big Bud	Katani	1
813	D2	H5	BC Big Bud	Katani	1
814	D2	A6	BC Big Bud	Katani	0.9
815	D2	B6	BC Big Bud	Katani	0.881818
816	D2	C6	BC Big Bud	Katani	0.872727
817	D2	D6	BC Big Bud	Katani	0.972727
818	D2	E6	BC Big Bud	Katani	1
819	D2	F6	BC Big Bud	Katani	0.990909
820	D2	G6	BC Big Bud	Katani	0.990909
821	D2	H6	BC Big Bud	Katani	0.990909
822	D2	A11	BC Big Bud	Katani	0.890909
823	D2	B11	BC Big Bud	Katani	0.881818
824	D2	C11	BC Big Bud	Katani	0.963636
825	D2	D11	BC Big Bud	Katani	0.890909
826	D2	E11	BC Big Bud	Katani	1
827	D2	G11	BC Big Bud	Katani	0.918182
828	D2	H11	BC Big Bud	Katani	1
829	D2	A12	BC Big Bud	Katani	0.909091
830	D2	B12	BC Big Bud	Katani	0.872727
831	D2	C12	BC Big Bud	Katani	0.890909
832	D2	D12	BC Big Bud	Katani	0.918182
833	D2	E12	BC Big Bud	Katani	1
834	D2	F12	BC Big Bud	Katani	0.990909
835	D2	G12	BC Big Bud	Katani	1
836	D2	H12	BC Big Bud	Katani	0.990909
837	E2	A5	BC Big Bud	Katani	0.954545
838	E2	B5	BC Big Bud	Katani	0.963636
839	E2	C5	BC Big Bud	Katani	0.945455
840	E2	D5	BC Big Bud	Katani	0.963636
841	E2	E5	BC Big Bud	Katani	0.963636
842	E2	F5	BC Big Bud	Katani	0.845455
843	E2	G5	BC Big Bud	Katani	0.890909
844	E2	H5	BC Big Bud	Katani	0.990909
845	E2	A6	BC Big Bud	Katani	0.936364
846	E2	B6	BC Big Bud	Katani	0.945455
847	E2	C6	BC Big Bud	Katani	0.945455
848	E2	D6	BC Big Bud	Katani	0.954545
849	E2	E6	BC Big Bud	Katani	0.927273
850	E2	F6	BC Big Bud	Katani	0.972727
851	E2	G6	BC Big Bud	Katani	0.945455
852	E2	H6	BC Big Bud	Katani	0.818182
853	E2	A11	BC Big Bud	Katani	0.981818
854	E2	B11	BC Big Bud	Katani	0.963636
855	E2	C11	BC Big Bud	Katani	0.990909
856	E2	D11	BC Big Bud	Katani	0.963636
857	E2	E11	BC Big Bud	Katani	0.872727
858	E2	G11	BC Big Bud	Katani	0.963636
859	E2	H11	BC Big Bud	Katani	0.990909
860	E2	A12	BC Big Bud	Katani	0.936364
861	E2	B12	BC Big Bud	Katani	0.990909
862	E2	C12	BC Big Bud	Katani	0.945455
863	E2	D12	BC Big Bud	Katani	0.945455
864	E2	E12	BC Big Bud	Katani	1
865	E2	F12	BC Big Bud	Katani	1
866	E2	G12	BC Big Bud	Katani	0.945455
867	E2	H12	BC Big Bud	Katani	0.927273
868	F2	A5	BC Big Bud	Katani	0.990909
869	F2	B5	BC Big Bud	Katani	0.963636
870	F2	C5	BC Big Bud	Katani	0.990909
871	F2	D5	BC Big Bud	Katani	0.963636
872	F2	E5	BC Big Bud	Katani	1
873	F2	F5	BC Big Bud	Katani	0.963636
874	F2	G5	BC Big Bud	Katani	1
875	F2	H5	BC Big Bud	Katani	1
876	F2	A6	BC Big Bud	Katani	0.990909
877	F2	B6	BC Big Bud	Katani	1
878	F2	C6	BC Big Bud	Katani	1
879	F2	D6	BC Big Bud	Katani	0.981818
880	F2	E6	BC Big Bud	Katani	0.954545
881	F2	F6	BC Big Bud	Katani	0.981818
882	F2	G6	BC Big Bud	Katani	0.954545
883	F2	H6	BC Big Bud	Katani	0.854545
884	F2	A11	BC Big Bud	Katani	1
885	F2	B11	BC Big Bud	Katani	0.972727
886	F2	C11	BC Big Bud	Katani	1
887	F2	D11	BC Big Bud	Katani	1
888	F2	E11	BC Big Bud	Katani	0.981818
889	F2	G11	BC Big Bud	Katani	0.963636
890	F2	H11	BC Big Bud	Katani	1
891	F2	A12	BC Big Bud	Katani	1
892	F2	B12	BC Big Bud	Katani	1
893	F2	C12	BC Big Bud	Katani	1
894	F2	D12	BC Big Bud	Katani	0.990909
895	F2	E12	BC Big Bud	Katani	1
896	F2	F12	BC Big Bud	Katani	1
897	F2	G12	BC Big Bud	Katani	0.981818
898	F2	H12	BC Big Bud	Katani	0.936364
899	G2	A5	BC Big Bud	Katani	0.981818
900	G2	B5	BC Big Bud	Katani	0.909091
901	G2	C5	BC Big Bud	Katani	1
902	G2	D5	BC Big Bud	Katani	0.9
903	G2	E5	BC Big Bud	Katani	0.981818
904	G2	F5	BC Big Bud	Katani	0.845455
905	G2	G5	BC Big Bud	Katani	0.945455
906	G2	H5	BC Big Bud	Katani	1
907	G2	A6	BC Big Bud	Katani	0.963636
908	G2	B6	BC Big Bud	Katani	1
909	G2	C6	BC Big Bud	Katani	0.990909
910	G2	D6	BC Big Bud	Katani	0.963636
911	G2	E6	BC Big Bud	Katani	0.881818
912	G2	F6	BC Big Bud	Katani	0.981818
913	G2	G6	BC Big Bud	Katani	0.963636
914	G2	H6	BC Big Bud	Katani	0.845455
915	G2	A11	BC Big Bud	Katani	0.990909
916	G2	B11	BC Big Bud	Katani	0.972727
917	G2	C11	BC Big Bud	Katani	1
918	G2	D11	BC Big Bud	Katani	1
919	G2	E11	BC Big Bud	Katani	0.945455
920	G2	G11	BC Big Bud	Katani	0.9
921	G2	H11	BC Big Bud	Katani	1
922	G2	A12	BC Big Bud	Katani	0.954545
923	G2	B12	BC Big Bud	Katani	0.981818
924	G2	C12	BC Big Bud	Katani	0.981818
925	G2	D12	BC Big Bud	Katani	0.981818
926	G2	E12	BC Big Bud	Katani	1
927	G2	F12	BC Big Bud	Katani	1
928	G2	G12	BC Big Bud	Katani	0.972727
929	G2	H12	BC Big Bud	Katani	0.936364
930	H2	A5	BC Big Bud	Katani	0.918182
931	H2	B5	BC Big Bud	Katani	1
932	H2	C5	BC Big Bud	Katani	1
933	H2	D5	BC Big Bud	Katani	1
934	H2	E5	BC Big Bud	Katani	0.918182
935	H2	F5	BC Big Bud	Katani	0.836364
936	H2	G5	BC Big Bud	Katani	0.9
937	H2	H5	BC Big Bud	Katani	1
938	H2	A6	BC Big Bud	Katani	1
939	H2	B6	BC Big Bud	Katani	1
940	H2	C6	BC Big Bud	Katani	1
941	H2	D6	BC Big Bud	Katani	0.918182
942	H2	E6	BC Big Bud	Katani	0.936364
943	H2	F6	BC Big Bud	Katani	0.990909
944	H2	G6	BC Big Bud	Katani	0.972727
945	H2	H6	BC Big Bud	Katani	0.9
946	H2	A11	BC Big Bud	Katani	0.990909
947	H2	B11	BC Big Bud	Katani	1
948	H2	C11	BC Big Bud	Katani	1
949	H2	D11	BC Big Bud	Katani	1
950	H2	E11	BC Big Bud	Katani	0.872727
951	H2	G11	BC Big Bud	Katani	1
952	H2	H11	BC Big Bud	Katani	1
953	H2	A12	BC Big Bud	Katani	1
954	H2	B12	BC Big Bud	Katani	1
955	H2	C12	BC Big Bud	Katani	1
956	H2	D12	BC Big Bud	Katani	0.990909
957	H2	E12	BC Big Bud	Katani	1
958	H2	F12	BC Big Bud	Katani	1
959	H2	G12	BC Big Bud	Katani	0.936364
960	H2	H12	BC Big Bud	Katani	0.945455
961	A7	A5	BC Big Bud	Katani	0.818182
962	A7	B5	BC Big Bud	Katani	0.727273
963	A7	C5	BC Big Bud	Katani	0.945455
964	A7	D5	BC Big Bud	Katani	0.545455
965	A7	E5	BC Big Bud	Katani	1
966	A7	F5	BC Big Bud	Katani	0.736364
967	A7	G5	BC Big Bud	Katani	1
968	A7	H5	BC Big Bud	Katani	1
969	A7	A6	BC Big Bud	Katani	1
970	A7	B6	BC Big Bud	Katani	0.981818
971	A7	C6	BC Big Bud	Katani	1
972	A7	D6	BC Big Bud	Katani	0.963636
973	A7	E6	BC Big Bud	Katani	1
974	A7	F6	BC Big Bud	Katani	0.990909
975	A7	G6	BC Big Bud	Katani	0.990909
976	A7	H6	BC Big Bud	Katani	0.981818
977	A7	A11	BC Big Bud	Katani	0.863636
978	A7	B11	BC Big Bud	Katani	0.836364
979	A7	C11	BC Big Bud	Katani	0.818182
980	A7	D11	BC Big Bud	Katani	0.909091
981	A7	E11	BC Big Bud	Katani	1
982	A7	G11	BC Big Bud	Katani	0.727273
983	A7	H11	BC Big Bud	Katani	1
984	A7	A12	BC Big Bud	Katani	1
985	A7	B12	BC Big Bud	Katani	0.990909
986	A7	C12	BC Big Bud	Katani	1
987	A7	D12	BC Big Bud	Katani	0.990909
988	A7	E12	BC Big Bud	Katani	1
989	A7	F12	BC Big Bud	Katani	1
990	A7	G12	BC Big Bud	Katani	1
991	A7	H12	BC Big Bud	Katani	0.990909
992	B7	A5	BC Big Bud	Katani	0.709091
993	B7	B5	BC Big Bud	Katani	0.654545
994	B7	C5	BC Big Bud	Katani	0.945455
995	B7	D5	BC Big Bud	Katani	0.772727
996	B7	E5	BC Big Bud	Katani	1
997	B7	F5	BC Big Bud	Katani	1
998	B7	G5	BC Big Bud	Katani	1
999	B7	H5	BC Big Bud	Katani	1
1000	B7	A6	BC Big Bud	Katani	1
1001	B7	B6	BC Big Bud	Katani	0.981818
1002	B7	C6	BC Big Bud	Katani	1
1003	B7	D6	BC Big Bud	Katani	0.981818
1004	B7	E6	BC Big Bud	Katani	1
1005	B7	F6	BC Big Bud	Katani	1
1006	B7	G6	BC Big Bud	Katani	1
1007	B7	H6	BC Big Bud	Katani	1
1008	B7	A11	BC Big Bud	Katani	0.863636
1009	B7	B11	BC Big Bud	Katani	0.854545
1010	B7	C11	BC Big Bud	Katani	0.518182
1011	B7	D11	BC Big Bud	Katani	0.909091
1012	B7	E11	BC Big Bud	Katani	1
1013	B7	G11	BC Big Bud	Katani	1
1014	B7	H11	BC Big Bud	Katani	1
1015	B7	A12	BC Big Bud	Katani	1
1016	B7	B12	BC Big Bud	Katani	0.990909
1017	B7	C12	BC Big Bud	Katani	1
1018	B7	D12	BC Big Bud	Katani	1
1019	B7	E12	BC Big Bud	Katani	1
1020	B7	F12	BC Big Bud	Katani	1
1021	B7	G12	BC Big Bud	Katani	1
1022	B7	H12	BC Big Bud	Katani	1
1023	D7	A5	BC Big Bud	Katani	0.845455
1024	D7	B5	BC Big Bud	Katani	0.836364
1025	D7	C5	BC Big Bud	Katani	0.927273
1026	D7	D5	BC Big Bud	Katani	0.854545
1027	D7	E5	BC Big Bud	Katani	0.990909
1028	D7	F5	BC Big Bud	Katani	1
1029	D7	G5	BC Big Bud	Katani	1
1030	D7	H5	BC Big Bud	Katani	1
1031	D7	A6	BC Big Bud	Katani	1
1032	D7	B6	BC Big Bud	Katani	0.981818
1033	D7	C6	BC Big Bud	Katani	0.972727
1034	D7	D6	BC Big Bud	Katani	0.945455
1035	D7	E6	BC Big Bud	Katani	0.990909
1036	D7	F6	BC Big Bud	Katani	1
1037	D7	G6	BC Big Bud	Katani	1
1038	D7	H6	BC Big Bud	Katani	0.990909
1039	D7	A11	BC Big Bud	Katani	0.863636
1040	D7	B11	BC Big Bud	Katani	0.836364
1041	D7	C11	BC Big Bud	Katani	0.790909
1042	D7	D11	BC Big Bud	Katani	0.909091
1043	D7	E11	BC Big Bud	Katani	1
1044	D7	G11	BC Big Bud	Katani	1
1045	D7	H11	BC Big Bud	Katani	0.909091
1046	D7	A12	BC Big Bud	Katani	1
1047	D7	B12	BC Big Bud	Katani	0.963636
1048	D7	C12	BC Big Bud	Katani	1
1049	D7	D12	BC Big Bud	Katani	0.981818
1050	D7	E12	BC Big Bud	Katani	1
1051	D7	F12	BC Big Bud	Katani	1
1052	D7	G12	BC Big Bud	Katani	0.990909
1053	D7	H12	BC Big Bud	Katani	0.990909
1054	E7	A5	BC Big Bud	Katani	0.9
1055	E7	B5	BC Big Bud	Katani	1
1056	E7	C5	BC Big Bud	Katani	1
1057	E7	D5	BC Big Bud	Katani	1
1058	E7	E5	BC Big Bud	Katani	0.845455
1059	E7	F5	BC Big Bud	Katani	1
1060	E7	G5	BC Big Bud	Katani	1
1061	E7	H5	BC Big Bud	Katani	1
1062	E7	A6	BC Big Bud	Katani	1
1063	E7	B6	BC Big Bud	Katani	1
1064	E7	C6	BC Big Bud	Katani	1
1065	E7	D6	BC Big Bud	Katani	0.836364
1066	E7	E6	BC Big Bud	Katani	0.981818
1067	E7	F6	BC Big Bud	Katani	1
1068	E7	G6	BC Big Bud	Katani	1
1069	E7	H6	BC Big Bud	Katani	0.990909
1070	E7	A11	BC Big Bud	Katani	1
1071	E7	B11	BC Big Bud	Katani	1
1072	E7	C11	BC Big Bud	Katani	1
1073	E7	D11	BC Big Bud	Katani	1
1074	E7	E11	BC Big Bud	Katani	1
1075	E7	G11	BC Big Bud	Katani	1
1076	E7	H11	BC Big Bud	Katani	1
1077	E7	A12	BC Big Bud	Katani	1
1078	E7	B12	BC Big Bud	Katani	1
1079	E7	C12	BC Big Bud	Katani	1
1080	E7	D12	BC Big Bud	Katani	1
1081	E7	E12	BC Big Bud	Katani	1
1082	E7	F12	BC Big Bud	Katani	1
1083	E7	G12	BC Big Bud	Katani	0.945455
1084	E7	H12	BC Big Bud	Katani	0.990909
1085	F7	A5	BC Big Bud	Katani	0.945455
1086	F7	B5	BC Big Bud	Katani	0.954545
1087	F7	C5	BC Big Bud	Katani	0.972727
1088	F7	D5	BC Big Bud	Katani	0.954545
1089	F7	E5	BC Big Bud	Katani	0.954545
1090	F7	F5	BC Big Bud	Katani	0.954545
1091	F7	G5	BC Big Bud	Katani	0.854545
1092	F7	H5	BC Big Bud	Katani	1
1093	F7	A6	BC Big Bud	Katani	1
1094	F7	B6	BC Big Bud	Katani	1
1095	F7	C6	BC Big Bud	Katani	1
1096	F7	D6	BC Big Bud	Katani	0.936364
1097	F7	E6	BC Big Bud	Katani	0.972727
1098	F7	F6	BC Big Bud	Katani	0.981818
1099	F7	G6	BC Big Bud	Katani	0.963636
1100	F7	H6	BC Big Bud	Katani	0.954545
1101	F7	A11	BC Big Bud	Katani	1
1102	F7	B11	BC Big Bud	Katani	0.981818
1103	F7	C11	BC Big Bud	Katani	1
1104	F7	D11	BC Big Bud	Katani	1
1105	F7	E11	BC Big Bud	Katani	0.945455
1106	F7	G11	BC Big Bud	Katani	0.954545
1107	F7	H11	BC Big Bud	Katani	1
1108	F7	A12	BC Big Bud	Katani	1
1109	F7	B12	BC Big Bud	Katani	1
1110	F7	C12	BC Big Bud	Katani	1
1111	F7	D12	BC Big Bud	Katani	0.990909
1112	F7	E12	BC Big Bud	Katani	1
1113	F7	F12	BC Big Bud	Katani	1
1114	F7	G12	BC Big Bud	Katani	0.918182
1115	F7	H12	BC Big Bud	Katani	0.972727
1116	G7	A5	BC Big Bud	Katani	1
1117	G7	B5	BC Big Bud	Katani	0.881818
1118	G7	C5	BC Big Bud	Katani	1
1119	G7	D5	BC Big Bud	Katani	0.745455
1120	G7	E5	BC Big Bud	Katani	1
1121	G7	F5	BC Big Bud	Katani	0.772727
1122	G7	G5	BC Big Bud	Katani	0.981818
1123	G7	H5	BC Big Bud	Katani	1
1124	G7	A6	BC Big Bud	Katani	1
1125	G7	B6	BC Big Bud	Katani	1
1126	G7	C6	BC Big Bud	Katani	1
1127	G7	D6	BC Big Bud	Katani	0.981818
1128	G7	E6	BC Big Bud	Katani	0.990909
1129	G7	F6	BC Big Bud	Katani	0.990909
1130	G7	G6	BC Big Bud	Katani	0.927273
1131	G7	H6	BC Big Bud	Katani	0.981818
1132	G7	A11	BC Big Bud	Katani	0.990909
1133	G7	B11	BC Big Bud	Katani	0.981818
1134	G7	C11	BC Big Bud	Katani	1
1135	G7	D11	BC Big Bud	Katani	1
1136	G7	E11	BC Big Bud	Katani	0.981818
1137	G7	G11	BC Big Bud	Katani	0.790909
1138	G7	H11	BC Big Bud	Katani	1
1139	G7	A12	BC Big Bud	Katani	1
1140	G7	B12	BC Big Bud	Katani	1
1141	G7	C12	BC Big Bud	Katani	1
1142	G7	D12	BC Big Bud	Katani	0.972727
1143	G7	E12	BC Big Bud	Katani	1
1144	G7	F12	BC Big Bud	Katani	1
1145	G7	G12	BC Big Bud	Katani	0.981818
1146	G7	H12	BC Big Bud	Katani	0.990909
1147	H7	A5	BC Big Bud	Katani	0.890909
1148	H7	B5	BC Big Bud	Katani	0.909091
1149	H7	C5	BC Big Bud	Katani	0.936364
1150	H7	D5	BC Big Bud	Katani	0.863636
1151	H7	E5	BC Big Bud	Katani	0.881818
1152	H7	F5	BC Big Bud	Katani	0.863636
1153	H7	G5	BC Big Bud	Katani	1
1154	H7	H5	BC Big Bud	Katani	1
1155	H7	A6	BC Big Bud	Katani	1
1156	H7	B6	BC Big Bud	Katani	1
1157	H7	C6	BC Big Bud	Katani	1
1158	H7	D6	BC Big Bud	Katani	0.863636
1159	H7	E6	BC Big Bud	Katani	0.981818
1160	H7	F6	BC Big Bud	Katani	0.990909
1161	H7	G6	BC Big Bud	Katani	0.981818
1162	H7	H6	BC Big Bud	Katani	0.972727
1163	H7	A11	BC Big Bud	Katani	1
1164	H7	B11	BC Big Bud	Katani	0.981818
1165	H7	C11	BC Big Bud	Katani	1
1166	H7	D11	BC Big Bud	Katani	1
1167	H7	E11	BC Big Bud	Katani	1
1168	H7	G11	BC Big Bud	Katani	0.863636
1169	H7	H11	BC Big Bud	Katani	1
1170	H7	A12	BC Big Bud	Katani	1
1171	H7	B12	BC Big Bud	Katani	1
1172	H7	C12	BC Big Bud	Katani	1
1173	H7	D12	BC Big Bud	Katani	0.990909
1174	H7	E12	BC Big Bud	Katani	1
1175	H7	F12	BC Big Bud	Katani	1
1176	H7	G12	BC Big Bud	Katani	0.890909
1177	H7	H12	BC Big Bud	Katani	0.972727
1178	A8	A5	BC Big Bud	Katani	1
1179	A8	B5	BC Big Bud	Katani	0.963636
1180	A8	C5	BC Big Bud	Katani	1
1181	A8	D5	BC Big Bud	Katani	0.963636
1182	A8	E5	BC Big Bud	Katani	1
1183	A8	F5	BC Big Bud	Katani	0.963636
1184	A8	G5	BC Big Bud	Katani	1
1185	A8	H5	BC Big Bud	Katani	1
1186	A8	A6	BC Big Bud	Katani	0.445455
1187	A8	B6	BC Big Bud	Katani	0.472727
1188	A8	C6	BC Big Bud	Katani	0.418182
1189	A8	D6	BC Big Bud	Katani	0.981818
1190	A8	E6	BC Big Bud	Katani	0.945455
1191	A8	F6	BC Big Bud	Katani	0.990909
1192	A8	G6	BC Big Bud	Katani	0.990909
1193	A8	H6	BC Big Bud	Katani	0.981818
1194	A8	A11	BC Big Bud	Katani	1
1195	A8	B11	BC Big Bud	Katani	0.981818
1196	A8	C11	BC Big Bud	Katani	1
1197	A8	D11	BC Big Bud	Katani	1
1198	A8	E11	BC Big Bud	Katani	1
1199	A8	G11	BC Big Bud	Katani	0.645455
1200	A8	H11	BC Big Bud	Katani	1
1201	A8	A12	BC Big Bud	Katani	0.472727
1202	A8	B12	BC Big Bud	Katani	0.490909
1203	A8	C12	BC Big Bud	Katani	0.472727
1204	A8	D12	BC Big Bud	Katani	0.518182
1205	A8	E12	BC Big Bud	Katani	1
1206	A8	F12	BC Big Bud	Katani	0.990909
1207	A8	G12	BC Big Bud	Katani	1
1208	A8	H12	BC Big Bud	Katani	0.990909
1209	B8	A5	BC Big Bud	Katani	0.963636
1210	B8	B5	BC Big Bud	Katani	0.990909
1211	B8	C5	BC Big Bud	Katani	1
1212	B8	D5	BC Big Bud	Katani	0.990909
1213	B8	E5	BC Big Bud	Katani	0.963636
1214	B8	F5	BC Big Bud	Katani	0.972727
1215	B8	G5	BC Big Bud	Katani	0.981818
1216	B8	H5	BC Big Bud	Katani	1
1217	B8	A6	BC Big Bud	Katani	0.5
1218	B8	B6	BC Big Bud	Katani	0.527273
1219	B8	C6	BC Big Bud	Katani	0.518182
1220	B8	D6	BC Big Bud	Katani	0.945455
1221	B8	E6	BC Big Bud	Katani	0.890909
1222	B8	F6	BC Big Bud	Katani	0.990909
1223	B8	G6	BC Big Bud	Katani	0.990909
1224	B8	H6	BC Big Bud	Katani	0.981818
1225	B8	A11	BC Big Bud	Katani	0.990909
1226	B8	B11	BC Big Bud	Katani	0.990909
1227	B8	C11	BC Big Bud	Katani	1
1228	B8	D11	BC Big Bud	Katani	1
1229	B8	E11	BC Big Bud	Katani	0.981818
1230	B8	G11	BC Big Bud	Katani	0.645455
1231	B8	H11	BC Big Bud	Katani	1
1232	B8	A12	BC Big Bud	Katani	0.509091
1233	B8	B12	BC Big Bud	Katani	0.554545
1234	B8	C12	BC Big Bud	Katani	0.509091
1235	B8	D12	BC Big Bud	Katani	0.527273
1236	B8	E12	BC Big Bud	Katani	1
1237	B8	F12	BC Big Bud	Katani	0.990909
1238	B8	G12	BC Big Bud	Katani	0.963636
1239	B8	H12	BC Big Bud	Katani	0.981818
1240	C8	A5	BC Big Bud	Katani	1
1241	C8	B5	BC Big Bud	Katani	1
1242	C8	C5	BC Big Bud	Katani	1
1243	C8	D5	BC Big Bud	Katani	1
1244	C8	E5	BC Big Bud	Katani	1
1245	C8	F5	BC Big Bud	Katani	1
1246	C8	G5	BC Big Bud	Katani	1
1247	C8	H5	BC Big Bud	Katani	1
1248	C8	A6	BC Big Bud	Katani	0.454545
1249	C8	B6	BC Big Bud	Katani	0.481818
1250	C8	C6	BC Big Bud	Katani	0.427273
1251	C8	D6	BC Big Bud	Katani	0.990909
1252	C8	E6	BC Big Bud	Katani	0.972727
1253	C8	F6	BC Big Bud	Katani	1
1254	C8	G6	BC Big Bud	Katani	1
1255	C8	H6	BC Big Bud	Katani	1
1256	C8	A11	BC Big Bud	Katani	1
1257	C8	B11	BC Big Bud	Katani	0.981818
1258	C8	C11	BC Big Bud	Katani	0.990909
1259	C8	D11	BC Big Bud	Katani	1
1260	C8	E11	BC Big Bud	Katani	1
1261	C8	G11	BC Big Bud	Katani	0.681818
1262	C8	H11	BC Big Bud	Katani	0.990909
1263	C8	A12	BC Big Bud	Katani	0.527273
1264	C8	B12	BC Big Bud	Katani	0.545455
1265	C8	C12	BC Big Bud	Katani	0.490909
1266	C8	D12	BC Big Bud	Katani	0.472727
1267	C8	E12	BC Big Bud	Katani	1
1268	C8	F12	BC Big Bud	Katani	0.990909
1269	C8	G12	BC Big Bud	Katani	1
1270	C8	H12	BC Big Bud	Katani	1
1271	D8	A5	BC Big Bud	Katani	0.963636
1272	D8	B5	BC Big Bud	Katani	0.981818
1273	D8	C5	BC Big Bud	Katani	0.972727
1274	D8	D5	BC Big Bud	Katani	0.981818
1275	D8	E5	BC Big Bud	Katani	0.972727
1276	D8	F5	BC Big Bud	Katani	0.963636
1277	D8	G5	BC Big Bud	Katani	0.963636
1278	D8	H5	BC Big Bud	Katani	0.990909
1279	D8	A6	BC Big Bud	Katani	0.936364
1280	D8	B6	BC Big Bud	Katani	0.945455
1281	D8	C6	BC Big Bud	Katani	0.881818
1282	D8	D6	BC Big Bud	Katani	0.936364
1283	D8	E6	BC Big Bud	Katani	0.8
1284	D8	F6	BC Big Bud	Katani	0.918182
1285	D8	G6	BC Big Bud	Katani	0.918182
1286	D8	H6	BC Big Bud	Katani	0.9
1287	D8	A11	BC Big Bud	Katani	0.963636
1288	D8	B11	BC Big Bud	Katani	0.972727
1289	D8	C11	BC Big Bud	Katani	0.972727
1290	D8	D11	BC Big Bud	Katani	0.972727
1291	D8	E11	BC Big Bud	Katani	0.963636
1292	D8	G11	BC Big Bud	Katani	0.972727
1293	D8	H11	BC Big Bud	Katani	1
1294	D8	A12	BC Big Bud	Katani	0.909091
1295	D8	B12	BC Big Bud	Katani	0.936364
1296	D8	C12	BC Big Bud	Katani	0.936364
1297	D8	D12	BC Big Bud	Katani	0.936364
1298	D8	E12	BC Big Bud	Katani	1
1299	D8	F12	BC Big Bud	Katani	0.990909
1300	D8	G12	BC Big Bud	Katani	0.9
1301	D8	H12	BC Big Bud	Katani	0.918182
1302	E8	A5	BC Big Bud	Katani	0.990909
1303	E8	B5	BC Big Bud	Katani	1
1304	E8	C5	BC Big Bud	Katani	1
1305	E8	D5	BC Big Bud	Katani	1
1306	E8	E5	BC Big Bud	Katani	0.990909
1307	E8	F5	BC Big Bud	Katani	0.990909
1308	E8	G5	BC Big Bud	Katani	0.990909
1309	E8	H5	BC Big Bud	Katani	1
1310	E8	A6	BC Big Bud	Katani	0.745455
1311	E8	B6	BC Big Bud	Katani	0.745455
1312	E8	C6	BC Big Bud	Katani	0.709091
1313	E8	D6	BC Big Bud	Katani	0.954545
1314	E8	E6	BC Big Bud	Katani	0.990909
1315	E8	F6	BC Big Bud	Katani	1
1316	E8	G6	BC Big Bud	Katani	1
1317	E8	H6	BC Big Bud	Katani	0.990909
1318	E8	A11	BC Big Bud	Katani	0.990909
1319	E8	B11	BC Big Bud	Katani	1
1320	E8	C11	BC Big Bud	Katani	1
1321	E8	D11	BC Big Bud	Katani	1
1322	E8	E11	BC Big Bud	Katani	0.990909
1323	E8	G11	BC Big Bud	Katani	0.809091
1324	E8	H11	BC Big Bud	Katani	1
1325	E8	A12	BC Big Bud	Katani	0.763636
1326	E8	B12	BC Big Bud	Katani	0.790909
1327	E8	C12	BC Big Bud	Katani	0.727273
1328	E8	D12	BC Big Bud	Katani	0.781818
1329	E8	E12	BC Big Bud	Katani	1
1330	E8	F12	BC Big Bud	Katani	0.990909
1331	E8	G12	BC Big Bud	Katani	0.972727
1332	E8	H12	BC Big Bud	Katani	0.945455
1333	F8	A5	BC Big Bud	Katani	0.972727
1334	F8	B5	BC Big Bud	Katani	0.918182
1335	F8	C5	BC Big Bud	Katani	0.990909
1336	F8	D5	BC Big Bud	Katani	0.918182
1337	F8	E5	BC Big Bud	Katani	0.981818
1338	F8	F5	BC Big Bud	Katani	0.918182
1339	F8	G5	BC Big Bud	Katani	1
1340	F8	H5	BC Big Bud	Katani	1
1341	F8	A6	BC Big Bud	Katani	0.872727
1342	F8	B6	BC Big Bud	Katani	0.872727
1343	F8	C6	BC Big Bud	Katani	0.863636
1344	F8	D6	BC Big Bud	Katani	0.963636
1345	F8	E6	BC Big Bud	Katani	0.972727
1346	F8	F6	BC Big Bud	Katani	0.990909
1347	F8	G6	BC Big Bud	Katani	0.963636
1348	F8	H6	BC Big Bud	Katani	0.972727
1349	F8	A11	BC Big Bud	Katani	1
1350	F8	B11	BC Big Bud	Katani	0.972727
1351	F8	C11	BC Big Bud	Katani	0.990909
1352	F8	D11	BC Big Bud	Katani	0.990909
1353	F8	E11	BC Big Bud	Katani	1
1354	F8	G11	BC Big Bud	Katani	0.818182
1355	F8	H11	BC Big Bud	Katani	0.936364
1356	F8	A12	BC Big Bud	Katani	0.881818
1357	F8	B12	BC Big Bud	Katani	0.863636
1358	F8	C12	BC Big Bud	Katani	0.854545
1359	F8	D12	BC Big Bud	Katani	0.872727
1360	F8	E12	BC Big Bud	Katani	1
1361	F8	F12	BC Big Bud	Katani	0.990909
1362	F8	G12	BC Big Bud	Katani	0.963636
1363	F8	H12	BC Big Bud	Katani	0.972727
1364	G8	A5	BC Big Bud	Katani	0.990909
1365	G8	B5	BC Big Bud	Katani	1
1366	G8	C5	BC Big Bud	Katani	0.936364
1367	G8	D5	BC Big Bud	Katani	1
1368	G8	E5	BC Big Bud	Katani	1
1369	G8	F5	BC Big Bud	Katani	1
1370	G8	G5	BC Big Bud	Katani	1
1371	G8	H5	BC Big Bud	Katani	1
1372	G8	A6	BC Big Bud	Katani	0.9
1373	G8	B6	BC Big Bud	Katani	0.9
1374	G8	C6	BC Big Bud	Katani	0.890909
1375	G8	D6	BC Big Bud	Katani	1
1376	G8	E6	BC Big Bud	Katani	0.945455
1377	G8	F6	BC Big Bud	Katani	0.990909
1378	G8	G6	BC Big Bud	Katani	0.936364
1379	G8	H6	BC Big Bud	Katani	0.954545
1380	G8	A11	BC Big Bud	Katani	1
1381	G8	B11	BC Big Bud	Katani	1
1382	G8	C11	BC Big Bud	Katani	1
1383	G8	D11	BC Big Bud	Katani	1
1384	G8	E11	BC Big Bud	Katani	1
1385	G8	G11	BC Big Bud	Katani	0.909091
1386	G8	H11	BC Big Bud	Katani	1
1387	G8	A12	BC Big Bud	Katani	0.909091
1388	G8	B12	BC Big Bud	Katani	0.9
1389	G8	C12	BC Big Bud	Katani	0.881818
1390	G8	D12	BC Big Bud	Katani	0.890909
1391	G8	E12	BC Big Bud	Katani	1
1392	G8	F12	BC Big Bud	Katani	0.990909
1393	G8	G12	BC Big Bud	Katani	0.945455
1394	G8	H12	BC Big Bud	Katani	0.945455
1395	H8	A5	BC Big Bud	Katani	1
1396	H8	B5	BC Big Bud	Katani	1
1397	H8	C5	BC Big Bud	Katani	1
1398	H8	D5	BC Big Bud	Katani	1
1399	H8	E5	BC Big Bud	Katani	1
1400	H8	F5	BC Big Bud	Katani	1
1401	H8	G5	BC Big Bud	Katani	1
1402	H8	H5	BC Big Bud	Katani	1
1403	H8	A6	BC Big Bud	Katani	0.890909
1404	H8	B6	BC Big Bud	Katani	0.890909
1405	H8	C6	BC Big Bud	Katani	0.881818
1406	H8	D6	BC Big Bud	Katani	1
1407	H8	E6	BC Big Bud	Katani	1
1408	H8	F6	BC Big Bud	Katani	1
1409	H8	G6	BC Big Bud	Katani	1
1410	H8	H6	BC Big Bud	Katani	1
1411	H8	A11	BC Big Bud	Katani	1
1412	H8	B11	BC Big Bud	Katani	1
1413	H8	C11	BC Big Bud	Katani	1
1414	H8	D11	BC Big Bud	Katani	1
1415	H8	E11	BC Big Bud	Katani	1
1416	H8	G11	BC Big Bud	Katani	0.918182
1417	H8	H11	BC Big Bud	Katani	1
1418	H8	A12	BC Big Bud	Katani	0.9
1419	H8	B12	BC Big Bud	Katani	0.909091
1420	H8	C12	BC Big Bud	Katani	0.881818
1421	H8	D12	BC Big Bud	Katani	0.918182
1422	H8	E12	BC Big Bud	Katani	1
1423	H8	F12	BC Big Bud	Katani	0.990909
1424	H8	G12	BC Big Bud	Katani	1
1425	H8	H12	BC Big Bud	Katani	1
1426	A1	A3	BC Big Bud	X59	0.954545
1427	A1	B3	BC Big Bud	X59	1
1428	A1	C3	BC Big Bud	X59	1
1429	A1	D3	BC Big Bud	X59	1
1430	A1	F3	BC Big Bud	X59	0.854545
1431	A1	G3	BC Big Bud	X59	0.954545
1432	A1	H3	BC Big Bud	X59	0.918182
1433	A1	A4	BC Big Bud	X59	0.936364
1434	A1	B4	BC Big Bud	X59	0.936364
1435	A1	C4	BC Big Bud	X59	0.936364
1436	A1	D4	BC Big Bud	X59	0.981818
1437	A1	E4	BC Big Bud	X59	0.854545
1438	A1	F4	BC Big Bud	X59	1
1439	A1	G4	BC Big Bud	X59	1
1440	A1	H4	BC Big Bud	X59	1
1441	A1	A9	BC Big Bud	X59	1
1442	A1	B9	BC Big Bud	X59	0.854545
1443	A1	C9	BC Big Bud	X59	1
1444	A1	D9	BC Big Bud	X59	1
1445	A1	E9	BC Big Bud	X59	1
1446	A1	F9	BC Big Bud	X59	0.854545
1447	A1	G9	BC Big Bud	X59	0.854545
1448	A1	H9	BC Big Bud	X59	1
1449	A1	A10	BC Big Bud	X59	0.936364
1450	A1	B10	BC Big Bud	X59	0.936364
1451	A1	C10	BC Big Bud	X59	0.936364
1452	A1	D10	BC Big Bud	X59	0.836364
1453	A1	E10	BC Big Bud	X59	0.854545
1454	A1	F10	BC Big Bud	X59	0.918182
1455	A1	G10	BC Big Bud	X59	0.981818
1456	A1	H10	BC Big Bud	X59	1
1457	B1	A3	BC Big Bud	X59	0.890909
1458	B1	B3	BC Big Bud	X59	0.9
1459	B1	C3	BC Big Bud	X59	0.863636
1460	B1	D3	BC Big Bud	X59	0.990909
1461	B1	F3	BC Big Bud	X59	0.990909
1462	B1	G3	BC Big Bud	X59	0.990909
1463	B1	H3	BC Big Bud	X59	0.990909
1464	B1	A4	BC Big Bud	X59	1
1465	B1	B4	BC Big Bud	X59	1
1466	B1	C4	BC Big Bud	X59	1
1467	B1	D4	BC Big Bud	X59	0.963636
1468	B1	E4	BC Big Bud	X59	0.990909
1469	B1	F4	BC Big Bud	X59	1
1470	B1	G4	BC Big Bud	X59	1
1471	B1	H4	BC Big Bud	X59	1
1472	B1	A9	BC Big Bud	X59	0.863636
1473	B1	B9	BC Big Bud	X59	0.990909
1474	B1	C9	BC Big Bud	X59	0.9
1475	B1	D9	BC Big Bud	X59	1
1476	B1	E9	BC Big Bud	X59	1
1477	B1	F9	BC Big Bud	X59	0.990909
1478	B1	G9	BC Big Bud	X59	0.990909
1479	B1	H9	BC Big Bud	X59	1
1480	B1	A10	BC Big Bud	X59	1
1481	B1	B10	BC Big Bud	X59	1
1482	B1	C10	BC Big Bud	X59	1
1483	B1	D10	BC Big Bud	X59	0.890909
1484	B1	E10	BC Big Bud	X59	0.990909
1485	B1	F10	BC Big Bud	X59	0.990909
1486	B1	G10	BC Big Bud	X59	0.990909
1487	B1	H10	BC Big Bud	X59	1
1488	C1	A3	BC Big Bud	X59	0.972727
1489	C1	B3	BC Big Bud	X59	0.981818
1490	C1	C3	BC Big Bud	X59	0.981818
1491	C1	D3	BC Big Bud	X59	0.990909
1492	C1	F3	BC Big Bud	X59	1
1493	C1	G3	BC Big Bud	X59	1
1494	C1	H3	BC Big Bud	X59	1
1495	C1	A4	BC Big Bud	X59	0.981818
1496	C1	B4	BC Big Bud	X59	0.972727
1497	C1	C4	BC Big Bud	X59	0.981818
1498	C1	D4	BC Big Bud	X59	0.963636
1499	C1	E4	BC Big Bud	X59	1
1500	C1	F4	BC Big Bud	X59	1
1501	C1	G4	BC Big Bud	X59	1
1502	C1	H4	BC Big Bud	X59	1
1503	C1	A9	BC Big Bud	X59	0.981818
1504	C1	B9	BC Big Bud	X59	1
1505	C1	C9	BC Big Bud	X59	0.981818
1506	C1	D9	BC Big Bud	X59	1
1507	C1	E9	BC Big Bud	X59	0.990909
1508	C1	F9	BC Big Bud	X59	1
1509	C1	G9	BC Big Bud	X59	1
1510	C1	H9	BC Big Bud	X59	0.990909
1511	C1	A10	BC Big Bud	X59	0.981818
1512	C1	B10	BC Big Bud	X59	0.981818
1513	C1	C10	BC Big Bud	X59	0.981818
1514	C1	D10	BC Big Bud	X59	0.981818
1515	C1	E10	BC Big Bud	X59	1
1516	C1	F10	BC Big Bud	X59	0.981818
1517	C1	G10	BC Big Bud	X59	0.990909
1518	C1	H10	BC Big Bud	X59	1
1519	D1	A3	BC Big Bud	X59	0.854545
1520	D1	B3	BC Big Bud	X59	0.854545
1521	D1	C3	BC Big Bud	X59	0.8
1522	D1	D3	BC Big Bud	X59	0.990909
1523	D1	F3	BC Big Bud	X59	0.945455
1524	D1	G3	BC Big Bud	X59	0.945455
1525	D1	H3	BC Big Bud	X59	1
1526	D1	A4	BC Big Bud	X59	0.927273
1527	D1	B4	BC Big Bud	X59	0.918182
1528	D1	C4	BC Big Bud	X59	0.863636
1529	D1	D4	BC Big Bud	X59	0.954545
1530	D1	E4	BC Big Bud	X59	1
1531	D1	F4	BC Big Bud	X59	1
1532	D1	G4	BC Big Bud	X59	1
1533	D1	H4	BC Big Bud	X59	1
1534	D1	A9	BC Big Bud	X59	0.854545
1535	D1	B9	BC Big Bud	X59	0.945455
1536	D1	C9	BC Big Bud	X59	0.854545
1537	D1	D9	BC Big Bud	X59	1
1538	D1	E9	BC Big Bud	X59	1
1539	D1	F9	BC Big Bud	X59	1
1540	D1	G9	BC Big Bud	X59	1
1541	D1	H9	BC Big Bud	X59	0.945455
1542	D1	A10	BC Big Bud	X59	0.9
1543	D1	B10	BC Big Bud	X59	0.872727
1544	D1	C10	BC Big Bud	X59	0.863636
1545	D1	D10	BC Big Bud	X59	0.8
1546	D1	E10	BC Big Bud	X59	0.963636
1547	D1	F10	BC Big Bud	X59	0.863636
1548	D1	G10	BC Big Bud	X59	0.990909
1549	D1	H10	BC Big Bud	X59	1
1550	E1	A3	BC Big Bud	X59	1
1551	E1	B3	BC Big Bud	X59	1
1552	E1	C3	BC Big Bud	X59	1
1553	E1	D3	BC Big Bud	X59	1
1554	E1	F3	BC Big Bud	X59	1
1555	E1	G3	BC Big Bud	X59	1
1556	E1	H3	BC Big Bud	X59	1
1557	E1	A4	BC Big Bud	X59	1
1558	E1	B4	BC Big Bud	X59	0.981818
1559	E1	C4	BC Big Bud	X59	1
1560	E1	D4	BC Big Bud	X59	0.990909
1561	E1	E4	BC Big Bud	X59	1
1562	E1	F4	BC Big Bud	X59	1
1563	E1	G4	BC Big Bud	X59	1
1564	E1	H4	BC Big Bud	X59	1
1565	E1	A9	BC Big Bud	X59	1
1566	E1	B9	BC Big Bud	X59	1
1567	E1	C9	BC Big Bud	X59	1
1568	E1	D9	BC Big Bud	X59	1
1569	E1	E9	BC Big Bud	X59	1
1570	E1	F9	BC Big Bud	X59	1
1571	E1	G9	BC Big Bud	X59	1
1572	E1	H9	BC Big Bud	X59	1
1573	E1	A10	BC Big Bud	X59	1
1574	E1	B10	BC Big Bud	X59	1
1575	E1	C10	BC Big Bud	X59	1
1576	E1	D10	BC Big Bud	X59	1
1577	E1	E10	BC Big Bud	X59	1
1578	E1	F10	BC Big Bud	X59	1
1579	E1	G10	BC Big Bud	X59	1
1580	E1	H10	BC Big Bud	X59	1
1581	F1	A3	BC Big Bud	X59	1
1582	F1	B3	BC Big Bud	X59	1
1583	F1	C3	BC Big Bud	X59	1
1584	F1	D3	BC Big Bud	X59	1
1585	F1	F3	BC Big Bud	X59	1
1586	F1	G3	BC Big Bud	X59	1
1587	F1	H3	BC Big Bud	X59	1
1588	F1	A4	BC Big Bud	X59	1
1589	F1	B4	BC Big Bud	X59	1
1590	F1	C4	BC Big Bud	X59	1
1591	F1	D4	BC Big Bud	X59	1
1592	F1	E4	BC Big Bud	X59	1
1593	F1	F4	BC Big Bud	X59	1
1594	F1	G4	BC Big Bud	X59	1
1595	F1	H4	BC Big Bud	X59	1
1596	F1	A9	BC Big Bud	X59	1
1597	F1	B9	BC Big Bud	X59	1
1598	F1	C9	BC Big Bud	X59	1
1599	F1	D9	BC Big Bud	X59	1
1600	F1	E9	BC Big Bud	X59	1
1601	F1	F9	BC Big Bud	X59	1
1602	F1	G9	BC Big Bud	X59	1
1603	F1	H9	BC Big Bud	X59	1
1604	F1	A10	BC Big Bud	X59	1
1605	F1	B10	BC Big Bud	X59	1
1606	F1	C10	BC Big Bud	X59	1
1607	F1	D10	BC Big Bud	X59	1
1608	F1	E10	BC Big Bud	X59	0.990909
1609	F1	F10	BC Big Bud	X59	1
1610	F1	G10	BC Big Bud	X59	1
1611	F1	H10	BC Big Bud	X59	1
1612	G1	A3	BC Big Bud	X59	0.954545
1613	G1	B3	BC Big Bud	X59	1
1614	G1	C3	BC Big Bud	X59	1
1615	G1	D3	BC Big Bud	X59	1
1616	G1	F3	BC Big Bud	X59	0.954545
1617	G1	G3	BC Big Bud	X59	0.954545
1618	G1	H3	BC Big Bud	X59	0.954545
1619	G1	A4	BC Big Bud	X59	1
1620	G1	B4	BC Big Bud	X59	1
1621	G1	C4	BC Big Bud	X59	1
1622	G1	D4	BC Big Bud	X59	0.981818
1623	G1	E4	BC Big Bud	X59	0.836364
1624	G1	F4	BC Big Bud	X59	0.881818
1625	G1	G4	BC Big Bud	X59	0.881818
1626	G1	H4	BC Big Bud	X59	0.881818
1627	G1	A9	BC Big Bud	X59	1
1628	G1	B9	BC Big Bud	X59	0.954545
1629	G1	C9	BC Big Bud	X59	1
1630	G1	D9	BC Big Bud	X59	1
1631	G1	E9	BC Big Bud	X59	1
1632	G1	F9	BC Big Bud	X59	0.954545
1633	G1	G9	BC Big Bud	X59	0.954545
1634	G1	H9	BC Big Bud	X59	1
1635	G1	A10	BC Big Bud	X59	1
1636	G1	B10	BC Big Bud	X59	1
1637	G1	C10	BC Big Bud	X59	1
1638	G1	D10	BC Big Bud	X59	0.954545
1639	G1	E10	BC Big Bud	X59	0.954545
1640	G1	F10	BC Big Bud	X59	0.981818
1641	G1	G10	BC Big Bud	X59	0.872727
1642	G1	H10	BC Big Bud	X59	0.881818
1643	H1	A3	BC Big Bud	X59	1
1644	H1	B3	BC Big Bud	X59	0.945455
1645	H1	C3	BC Big Bud	X59	1
1646	H1	D3	BC Big Bud	X59	1
1647	H1	F3	BC Big Bud	X59	1
1648	H1	G3	BC Big Bud	X59	1
1649	H1	H3	BC Big Bud	X59	1
1650	H1	A4	BC Big Bud	X59	1
1651	H1	B4	BC Big Bud	X59	1
1652	H1	C4	BC Big Bud	X59	1
1653	H1	D4	BC Big Bud	X59	0.990909
1654	H1	E4	BC Big Bud	X59	1
1655	H1	F4	BC Big Bud	X59	0.990909
1656	H1	G4	BC Big Bud	X59	1
1657	H1	H4	BC Big Bud	X59	1
1658	H1	A9	BC Big Bud	X59	1
1659	H1	B9	BC Big Bud	X59	0.845455
1660	H1	C9	BC Big Bud	X59	1
1661	H1	D9	BC Big Bud	X59	0.945455
1662	H1	E9	BC Big Bud	X59	0.918182
1663	H1	F9	BC Big Bud	X59	0.963636
1664	H1	G9	BC Big Bud	X59	0.945455
1665	H1	H9	BC Big Bud	X59	0.9
1666	H1	A10	BC Big Bud	X59	1
1667	H1	B10	BC Big Bud	X59	1
1668	H1	C10	BC Big Bud	X59	1
1669	H1	D10	BC Big Bud	X59	1
1670	H1	E10	BC Big Bud	X59	1
1671	H1	F10	BC Big Bud	X59	1
1672	H1	G10	BC Big Bud	X59	1
1673	H1	H10	BC Big Bud	X59	1
1674	A2	A3	BC Big Bud	X59	0.854545
1675	A2	B3	BC Big Bud	X59	0.881818
1676	A2	C3	BC Big Bud	X59	0.881818
1677	A2	D3	BC Big Bud	X59	0.963636
1678	A2	F3	BC Big Bud	X59	1
1679	A2	G3	BC Big Bud	X59	1
1680	A2	H3	BC Big Bud	X59	1
1681	A2	A4	BC Big Bud	X59	0.954545
1682	A2	B4	BC Big Bud	X59	0.927273
1683	A2	C4	BC Big Bud	X59	0.936364
1684	A2	D4	BC Big Bud	X59	0.954545
1685	A2	E4	BC Big Bud	X59	0.990909
1686	A2	F4	BC Big Bud	X59	0.990909
1687	A2	G4	BC Big Bud	X59	0.990909
1688	A2	H4	BC Big Bud	X59	0.990909
1689	A2	A9	BC Big Bud	X59	0.881818
1690	A2	B9	BC Big Bud	X59	1
1691	A2	C9	BC Big Bud	X59	0.881818
1692	A2	D9	BC Big Bud	X59	1
1693	A2	E9	BC Big Bud	X59	1
1694	A2	F9	BC Big Bud	X59	1
1695	A2	G9	BC Big Bud	X59	1
1696	A2	H9	BC Big Bud	X59	1
1697	A2	A10	BC Big Bud	X59	0.936364
1698	A2	B10	BC Big Bud	X59	0.927273
1699	A2	C10	BC Big Bud	X59	0.936364
1700	A2	D10	BC Big Bud	X59	0.881818
1701	A2	E10	BC Big Bud	X59	1
1702	A2	F10	BC Big Bud	X59	0.945455
1703	A2	G10	BC Big Bud	X59	0.990909
1704	A2	H10	BC Big Bud	X59	0.990909
1705	B2	A3	BC Big Bud	X59	1
1706	B2	B3	BC Big Bud	X59	1
1707	B2	C3	BC Big Bud	X59	1
1708	B2	D3	BC Big Bud	X59	1
1709	B2	F3	BC Big Bud	X59	0.990909
1710	B2	G3	BC Big Bud	X59	1
1711	B2	H3	BC Big Bud	X59	1
1712	B2	A4	BC Big Bud	X59	0.863636
1713	B2	B4	BC Big Bud	X59	0.836364
1714	B2	C4	BC Big Bud	X59	0.736364
1715	B2	D4	BC Big Bud	X59	1
1716	B2	E4	BC Big Bud	X59	1
1717	B2	F4	BC Big Bud	X59	1
1718	B2	G4	BC Big Bud	X59	1
1719	B2	H4	BC Big Bud	X59	0.990909
1720	B2	A9	BC Big Bud	X59	1
1721	B2	B9	BC Big Bud	X59	1
1722	B2	C9	BC Big Bud	X59	1
1723	B2	D9	BC Big Bud	X59	1
1724	B2	E9	BC Big Bud	X59	0.990909
1725	B2	F9	BC Big Bud	X59	1
1726	B2	G9	BC Big Bud	X59	1
1727	B2	H9	BC Big Bud	X59	1
1728	B2	A10	BC Big Bud	X59	0.863636
1729	B2	B10	BC Big Bud	X59	0.809091
1730	B2	C10	BC Big Bud	X59	0.6
1731	B2	D10	BC Big Bud	X59	1
1732	B2	E10	BC Big Bud	X59	1
1733	B2	F10	BC Big Bud	X59	0.690909
1734	B2	G10	BC Big Bud	X59	0.990909
1735	B2	H10	BC Big Bud	X59	1
1736	C2	A3	BC Big Bud	X59	0.936364
1737	C2	B3	BC Big Bud	X59	0.981818
1738	C2	C3	BC Big Bud	X59	0.981818
1739	C2	D3	BC Big Bud	X59	0.818182
1740	C2	F3	BC Big Bud	X59	0.990909
1741	C2	G3	BC Big Bud	X59	1
1742	C2	H3	BC Big Bud	X59	1
1743	C2	A4	BC Big Bud	X59	0.909091
1744	C2	B4	BC Big Bud	X59	0.872727
1745	C2	C4	BC Big Bud	X59	0.745455
1746	C2	D4	BC Big Bud	X59	0.909091
1747	C2	E4	BC Big Bud	X59	1
1748	C2	F4	BC Big Bud	X59	1
1749	C2	G4	BC Big Bud	X59	1
1750	C2	H4	BC Big Bud	X59	0.990909
1751	C2	A9	BC Big Bud	X59	0.981818
1752	C2	B9	BC Big Bud	X59	1
1753	C2	C9	BC Big Bud	X59	0.981818
1754	C2	D9	BC Big Bud	X59	1
1755	C2	E9	BC Big Bud	X59	0.990909
1756	C2	F9	BC Big Bud	X59	1
1757	C2	G9	BC Big Bud	X59	1
1758	C2	H9	BC Big Bud	X59	1
1759	C2	A10	BC Big Bud	X59	0.863636
1760	C2	B10	BC Big Bud	X59	0.818182
1761	C2	C10	BC Big Bud	X59	0.5
1762	C2	D10	BC Big Bud	X59	0.981818
1763	C2	E10	BC Big Bud	X59	1
1764	C2	F10	BC Big Bud	X59	0.727273
1765	C2	G10	BC Big Bud	X59	0.990909
1766	C2	H10	BC Big Bud	X59	1
1767	D2	A3	BC Big Bud	X59	0.972727
1768	D2	B3	BC Big Bud	X59	0.981818
1769	D2	C3	BC Big Bud	X59	0.981818
1770	D2	D3	BC Big Bud	X59	0.990909
1771	D2	F3	BC Big Bud	X59	0.990909
1772	D2	G3	BC Big Bud	X59	0.990909
1773	D2	H3	BC Big Bud	X59	0.990909
1774	D2	A4	BC Big Bud	X59	0.881818
1775	D2	B4	BC Big Bud	X59	0.790909
1776	D2	C4	BC Big Bud	X59	0.881818
1777	D2	D4	BC Big Bud	X59	0.972727
1778	D2	E4	BC Big Bud	X59	0.990909
1779	D2	F4	BC Big Bud	X59	1
1780	D2	G4	BC Big Bud	X59	1
1781	D2	H4	BC Big Bud	X59	1
1782	D2	A9	BC Big Bud	X59	0.981818
1783	D2	B9	BC Big Bud	X59	0.990909
1784	D2	C9	BC Big Bud	X59	0.981818
1785	D2	D9	BC Big Bud	X59	1
1786	D2	E9	BC Big Bud	X59	1
1787	D2	F9	BC Big Bud	X59	0.990909
1788	D2	G9	BC Big Bud	X59	0.990909
1789	D2	H9	BC Big Bud	X59	1
1790	D2	A10	BC Big Bud	X59	0.881818
1791	D2	B10	BC Big Bud	X59	0.881818
1792	D2	C10	BC Big Bud	X59	0.881818
1793	D2	D10	BC Big Bud	X59	0.972727
1794	D2	E10	BC Big Bud	X59	0.990909
1795	D2	F10	BC Big Bud	X59	0.872727
1796	D2	G10	BC Big Bud	X59	0.981818
1797	D2	H10	BC Big Bud	X59	1
1798	E2	A3	BC Big Bud	X59	0.918182
1799	E2	B3	BC Big Bud	X59	0.972727
1800	E2	C3	BC Big Bud	X59	0.890909
1801	E2	D3	BC Big Bud	X59	0.954545
1802	E2	F3	BC Big Bud	X59	0.845455
1803	E2	G3	BC Big Bud	X59	0.854545
1804	E2	H3	BC Big Bud	X59	0.936364
1805	E2	A4	BC Big Bud	X59	0.972727
1806	E2	B4	BC Big Bud	X59	0.981818
1807	E2	C4	BC Big Bud	X59	0.945455
1808	E2	D4	BC Big Bud	X59	0.909091
1809	E2	E4	BC Big Bud	X59	0.827273
1810	E2	F4	BC Big Bud	X59	0.8
1811	E2	G4	BC Big Bud	X59	0.863636
1812	E2	H4	BC Big Bud	X59	0.854545
1813	E2	A9	BC Big Bud	X59	1
1814	E2	B9	BC Big Bud	X59	0.827273
1815	E2	C9	BC Big Bud	X59	1
1816	E2	D9	BC Big Bud	X59	0.972727
1817	E2	E9	BC Big Bud	X59	0.963636
1818	E2	F9	BC Big Bud	X59	0.936364
1819	E2	G9	BC Big Bud	X59	0.936364
1820	E2	H9	BC Big Bud	X59	0.863636
1821	E2	A10	BC Big Bud	X59	0.972727
1822	E2	B10	BC Big Bud	X59	0.945455
1823	E2	C10	BC Big Bud	X59	0.954545
1824	E2	D10	BC Big Bud	X59	0.872727
1825	E2	E10	BC Big Bud	X59	0.927273
1826	E2	F10	BC Big Bud	X59	0.945455
1827	E2	G10	BC Big Bud	X59	0.836364
1828	E2	H10	BC Big Bud	X59	0.845455
1829	F2	A3	BC Big Bud	X59	0.963636
1830	F2	B3	BC Big Bud	X59	1
1831	F2	C3	BC Big Bud	X59	1
1832	F2	D3	BC Big Bud	X59	1
1833	F2	F3	BC Big Bud	X59	0.963636
1834	F2	G3	BC Big Bud	X59	0.963636
1835	F2	H3	BC Big Bud	X59	0.954545
1836	F2	A4	BC Big Bud	X59	1
1837	F2	B4	BC Big Bud	X59	1
1838	F2	C4	BC Big Bud	X59	1
1839	F2	D4	BC Big Bud	X59	0.981818
1840	F2	E4	BC Big Bud	X59	0.690909
1841	F2	F4	BC Big Bud	X59	0.445455
1842	F2	G4	BC Big Bud	X59	0.5
1843	F2	H4	BC Big Bud	X59	0.5
1844	F2	A9	BC Big Bud	X59	1
1845	F2	B9	BC Big Bud	X59	0.954545
1846	F2	C9	BC Big Bud	X59	1
1847	F2	D9	BC Big Bud	X59	1
1848	F2	E9	BC Big Bud	X59	0.990909
1849	F2	F9	BC Big Bud	X59	0.963636
1850	F2	G9	BC Big Bud	X59	0.963636
1851	F2	H9	BC Big Bud	X59	1
1852	F2	A10	BC Big Bud	X59	1
1853	F2	B10	BC Big Bud	X59	1
1854	F2	C10	BC Big Bud	X59	1
1855	F2	D10	BC Big Bud	X59	0.963636
1856	F2	E10	BC Big Bud	X59	0.963636
1857	F2	F10	BC Big Bud	X59	0.981818
1858	F2	G10	BC Big Bud	X59	0.436364
1859	F2	H10	BC Big Bud	X59	0.454545
1860	G2	A3	BC Big Bud	X59	0.954545
1861	G2	B3	BC Big Bud	X59	0.981818
1862	G2	C3	BC Big Bud	X59	0.945455
1863	G2	D3	BC Big Bud	X59	1
1864	G2	F3	BC Big Bud	X59	0.845455
1865	G2	G3	BC Big Bud	X59	0.9
1866	G2	H3	BC Big Bud	X59	0.909091
1867	G2	A4	BC Big Bud	X59	0.990909
1868	G2	B4	BC Big Bud	X59	0.963636
1869	G2	C4	BC Big Bud	X59	0.990909
1870	G2	D4	BC Big Bud	X59	0.954545
1871	G2	E4	BC Big Bud	X59	0.627273
1872	G2	F4	BC Big Bud	X59	0.554545
1873	G2	G4	BC Big Bud	X59	0.618182
1874	G2	H4	BC Big Bud	X59	0.618182
1875	G2	A9	BC Big Bud	X59	1
1876	G2	B9	BC Big Bud	X59	0.827273
1877	G2	C9	BC Big Bud	X59	1
1878	G2	D9	BC Big Bud	X59	0.981818
1879	G2	E9	BC Big Bud	X59	0.972727
1880	G2	F9	BC Big Bud	X59	0.881818
1881	G2	G9	BC Big Bud	X59	0.881818
1882	G2	H9	BC Big Bud	X59	0.927273
1883	G2	A10	BC Big Bud	X59	0.981818
1884	G2	B10	BC Big Bud	X59	0.981818
1885	G2	C10	BC Big Bud	X59	0.963636
1886	G2	D10	BC Big Bud	X59	0.890909
1887	G2	E10	BC Big Bud	X59	0.863636
1888	G2	F10	BC Big Bud	X59	0.972727
1889	G2	G10	BC Big Bud	X59	0.554545
1890	G2	H10	BC Big Bud	X59	0.345455
1891	H2	A3	BC Big Bud	X59	1
1892	H2	B3	BC Big Bud	X59	0.936364
1893	H2	C3	BC Big Bud	X59	0.827273
1894	H2	D3	BC Big Bud	X59	1
1895	H2	F3	BC Big Bud	X59	0.854545
1896	H2	G3	BC Big Bud	X59	0.690909
1897	H2	H3	BC Big Bud	X59	1
1898	H2	A4	BC Big Bud	X59	1
1899	H2	B4	BC Big Bud	X59	1
1900	H2	C4	BC Big Bud	X59	1
1901	H2	D4	BC Big Bud	X59	0.972727
1902	H2	E4	BC Big Bud	X59	0.909091
1903	H2	F4	BC Big Bud	X59	0.9
1904	H2	G4	BC Big Bud	X59	0.909091
1905	H2	H4	BC Big Bud	X59	0.909091
1906	H2	A9	BC Big Bud	X59	1
1907	H2	B9	BC Big Bud	X59	0.818182
1908	H2	C9	BC Big Bud	X59	1
1909	H2	D9	BC Big Bud	X59	0.918182
1910	H2	E9	BC Big Bud	X59	0.918182
1911	H2	F9	BC Big Bud	X59	0.963636
1912	H2	G9	BC Big Bud	X59	0.918182
1913	H2	H9	BC Big Bud	X59	0.709091
1914	H2	A10	BC Big Bud	X59	1
1915	H2	B10	BC Big Bud	X59	1
1916	H2	C10	BC Big Bud	X59	1
1917	H2	D10	BC Big Bud	X59	0.927273
1918	H2	E10	BC Big Bud	X59	0.963636
1919	H2	F10	BC Big Bud	X59	1
1920	H2	G10	BC Big Bud	X59	0.909091
1921	H2	H10	BC Big Bud	X59	0.909091
1922	A7	A3	BC Big Bud	X59	0.772727
1923	A7	B3	BC Big Bud	X59	0.818182
1924	A7	C3	BC Big Bud	X59	0.818182
1925	A7	D3	BC Big Bud	X59	0.990909
1926	A7	F3	BC Big Bud	X59	0.818182
1927	A7	G3	BC Big Bud	X59	0.954545
1928	A7	H3	BC Big Bud	X59	0.918182
1929	A7	A4	BC Big Bud	X59	1
1930	A7	B4	BC Big Bud	X59	1
1931	A7	C4	BC Big Bud	X59	1
1932	A7	D4	BC Big Bud	X59	0.963636
1933	A7	E4	BC Big Bud	X59	0.727273
1934	A7	F4	BC Big Bud	X59	1
1935	A7	G4	BC Big Bud	X59	1
1936	A7	H4	BC Big Bud	X59	1
1937	A7	A9	BC Big Bud	X59	0.818182
1938	A7	B9	BC Big Bud	X59	0.854545
1939	A7	C9	BC Big Bud	X59	0.818182
1940	A7	D9	BC Big Bud	X59	1
1941	A7	E9	BC Big Bud	X59	1
1942	A7	F9	BC Big Bud	X59	0.727273
1943	A7	G9	BC Big Bud	X59	0.772727
1944	A7	H9	BC Big Bud	X59	1
1945	A7	A10	BC Big Bud	X59	1
1946	A7	B10	BC Big Bud	X59	1
1947	A7	C10	BC Big Bud	X59	1
1948	A7	D10	BC Big Bud	X59	0.763636
1949	A7	E10	BC Big Bud	X59	0.845455
1950	A7	F10	BC Big Bud	X59	0.981818
1951	A7	G10	BC Big Bud	X59	0.990909
1952	A7	H10	BC Big Bud	X59	1
1953	B7	A3	BC Big Bud	X59	0.654545
1954	B7	B3	BC Big Bud	X59	0.518182
1955	B7	C3	BC Big Bud	X59	0.518182
1956	B7	D3	BC Big Bud	X59	0.990909
1957	B7	F3	BC Big Bud	X59	1
1958	B7	G3	BC Big Bud	X59	1
1959	B7	H3	BC Big Bud	X59	1
1960	B7	A4	BC Big Bud	X59	1
1961	B7	B4	BC Big Bud	X59	1
1962	B7	C4	BC Big Bud	X59	1
1963	B7	D4	BC Big Bud	X59	0.981818
1964	B7	E4	BC Big Bud	X59	1
1965	B7	F4	BC Big Bud	X59	1
1966	B7	G4	BC Big Bud	X59	1
1967	B7	H4	BC Big Bud	X59	1
1968	B7	A9	BC Big Bud	X59	0.763636
1969	B7	B9	BC Big Bud	X59	1
1970	B7	C9	BC Big Bud	X59	0.627273
1971	B7	D9	BC Big Bud	X59	1
1972	B7	E9	BC Big Bud	X59	1
1973	B7	F9	BC Big Bud	X59	1
1974	B7	G9	BC Big Bud	X59	1
1975	B7	H9	BC Big Bud	X59	1
1976	B7	A10	BC Big Bud	X59	1
1977	B7	B10	BC Big Bud	X59	1
1978	B7	C10	BC Big Bud	X59	1
1979	B7	D10	BC Big Bud	X59	0.809091
1980	B7	E10	BC Big Bud	X59	1
1981	B7	F10	BC Big Bud	X59	1
1982	B7	G10	BC Big Bud	X59	1
1983	B7	H10	BC Big Bud	X59	1
1984	D7	A3	BC Big Bud	X59	0.854545
1985	D7	B3	BC Big Bud	X59	0.845455
1986	D7	C3	BC Big Bud	X59	0.854545
1987	D7	D3	BC Big Bud	X59	0.954545
1988	D7	F3	BC Big Bud	X59	1
1989	D7	G3	BC Big Bud	X59	1
1990	D7	H3	BC Big Bud	X59	1
1991	D7	A4	BC Big Bud	X59	1
1992	D7	B4	BC Big Bud	X59	0.981818
1993	D7	C4	BC Big Bud	X59	1
1994	D7	D4	BC Big Bud	X59	0.981818
1995	D7	E4	BC Big Bud	X59	1
1996	D7	F4	BC Big Bud	X59	0.990909
1997	D7	G4	BC Big Bud	X59	1
1998	D7	H4	BC Big Bud	X59	1
[truncated: 5,162 more rows]

## Sheet: SoilTreatment PERMDISP Raw Data
	SubjectID1	SubjectID2	Group1	Group2	Distance
0	B1	A1	Innotech	Innotech	0.990909
1	C1	A1	Innotech	Innotech	0.990909
2	C1	B1	Innotech	Innotech	0.918182
3	D1	A1	Innotech	Innotech	0.936364
4	D1	B1	Innotech	Innotech	0.9
5	D1	C1	Innotech	Innotech	0.972727
6	A3	A1	Innotech	Innotech	0.954545
7	A3	B1	Innotech	Innotech	0.890909
8	A3	C1	Innotech	Innotech	0.972727
9	A3	D1	Innotech	Innotech	0.854545
10	B3	A1	Innotech	Innotech	1
11	B3	B1	Innotech	Innotech	0.9
12	B3	C1	Innotech	Innotech	0.981818
13	B3	D1	Innotech	Innotech	0.854545
14	B3	A3	Innotech	Innotech	0.654545
15	C3	A1	Innotech	Innotech	1
16	C3	B1	Innotech	Innotech	0.863636
17	C3	C1	Innotech	Innotech	0.981818
18	C3	D1	Innotech	Innotech	0.8
19	C3	A3	Innotech	Innotech	0.645455
20	C3	B3	Innotech	Innotech	0.427273
21	D3	A1	Innotech	Innotech	1
22	D3	B1	Innotech	Innotech	0.990909
23	D3	C1	Innotech	Innotech	0.990909
24	D3	D1	Innotech	Innotech	0.990909
25	D3	A3	Innotech	Innotech	0.909091
26	D3	B3	Innotech	Innotech	0.990909
27	D3	C3	Innotech	Innotech	0.981818
28	A5	A1	Innotech	Innotech	1
29	A5	B1	Innotech	Innotech	0.854545
30	A5	C1	Innotech	Innotech	0.963636
31	A5	D1	Innotech	Innotech	0.854545
32	A5	A3	Innotech	Innotech	0.709091
33	A5	B3	Innotech	Innotech	0.645455
34	A5	C3	Innotech	Innotech	0.636364
35	A5	D3	Innotech	Innotech	0.990909
36	B5	A1	Innotech	Innotech	0.909091
37	B5	B1	Innotech	Innotech	0.881818
38	B5	C1	Innotech	Innotech	0.981818
39	B5	D1	Innotech	Innotech	0.854545
40	B5	A3	Innotech	Innotech	0.609091
41	B5	B3	Innotech	Innotech	0.654545
42	B5	C3	Innotech	Innotech	0.654545
43	B5	D3	Innotech	Innotech	0.990909
44	B5	A5	Innotech	Innotech	0.672727
45	C5	A1	Innotech	Innotech	1
46	C5	B1	Innotech	Innotech	0.918182
47	C5	C1	Innotech	Innotech	0.981818
48	C5	D1	Innotech	Innotech	0.945455
49	C5	A3	Innotech	Innotech	0.945455
50	C5	B3	Innotech	Innotech	0.936364
51	C5	C3	Innotech	Innotech	0.927273
52	C5	D3	Innotech	Innotech	0.990909
53	C5	A5	Innotech	Innotech	0.909091
54	C5	B5	Innotech	Innotech	0.927273
55	D5	A1	Innotech	Innotech	0.854545
56	D5	B1	Innotech	Innotech	0.890909
57	D5	C1	Innotech	Innotech	0.981818
58	D5	D1	Innotech	Innotech	0.854545
59	D5	A3	Innotech	Innotech	0.727273
60	D5	B3	Innotech	Innotech	0.772727
61	D5	C3	Innotech	Innotech	0.772727
62	D5	D3	Innotech	Innotech	0.990909
63	D5	A5	Innotech	Innotech	0.772727
64	D5	B5	Innotech	Innotech	0.654545
65	D5	C5	Innotech	Innotech	0.945455
66	A7	A1	Innotech	Innotech	0.854545
67	A7	B1	Innotech	Innotech	0.890909
68	A7	C1	Innotech	Innotech	0.981818
69	A7	D1	Innotech	Innotech	0.854545
70	A7	A3	Innotech	Innotech	0.772727
71	A7	B3	Innotech	Innotech	0.818182
72	A7	C3	Innotech	Innotech	0.818182
73	A7	D3	Innotech	Innotech	0.990909
74	A7	A5	Innotech	Innotech	0.818182
75	A7	B5	Innotech	Innotech	0.727273
76	A7	C5	Innotech	Innotech	0.945455
77	A7	D5	Innotech	Innotech	0.545455
78	B7	A1	Innotech	Innotech	1
79	B7	B1	Innotech	Innotech	0.9
80	B7	C1	Innotech	Innotech	0.981818
81	B7	D1	Innotech	Innotech	0.854545
82	B7	A3	Innotech	Innotech	0.654545
83	B7	B3	Innotech	Innotech	0.518182
84	B7	C3	Innotech	Innotech	0.518182
85	B7	D3	Innotech	Innotech	0.990909
86	B7	A5	Innotech	Innotech	0.709091
87	B7	B5	Innotech	Innotech	0.654545
88	B7	C5	Innotech	Innotech	0.945455
89	B7	D5	Innotech	Innotech	0.772727
90	B7	A7	Innotech	Innotech	0.818182
91	D7	A1	Innotech	Innotech	1
92	D7	B1	Innotech	Innotech	0.9
93	D7	C1	Innotech	Innotech	0.981818
94	D7	D1	Innotech	Innotech	0.845455
95	D7	A3	Innotech	Innotech	0.854545
96	D7	B3	Innotech	Innotech	0.845455
97	D7	C3	Innotech	Innotech	0.854545
98	D7	D3	Innotech	Innotech	0.954545
99	D7	A5	Innotech	Innotech	0.845455
100	D7	B5	Innotech	Innotech	0.836364
101	D7	C5	Innotech	Innotech	0.927273
102	D7	D5	Innotech	Innotech	0.854545
103	D7	A7	Innotech	Innotech	0.854545
104	D7	B7	Innotech	Innotech	0.854545
105	A9	A1	Innotech	Innotech	1
106	A9	B1	Innotech	Innotech	0.863636
107	A9	C1	Innotech	Innotech	0.981818
108	A9	D1	Innotech	Innotech	0.854545
109	A9	A3	Innotech	Innotech	0.763636
110	A9	B3	Innotech	Innotech	0.763636
111	A9	C3	Innotech	Innotech	0.727273
112	A9	D3	Innotech	Innotech	0.990909
113	A9	A5	Innotech	Innotech	0.727273
114	A9	B5	Innotech	Innotech	0.763636
115	A9	C5	Innotech	Innotech	0.927273
116	A9	D5	Innotech	Innotech	0.772727
117	A9	A7	Innotech	Innotech	0.818182
118	A9	B7	Innotech	Innotech	0.763636
119	A9	D7	Innotech	Innotech	0.8
120	B9	A1	Innotech	Innotech	0.854545
121	B9	B1	Innotech	Innotech	0.990909
122	B9	C1	Innotech	Innotech	1
123	B9	D1	Innotech	Innotech	0.945455
124	B9	A3	Innotech	Innotech	0.954545
125	B9	B3	Innotech	Innotech	0.936364
126	B9	C3	Innotech	Innotech	0.9
127	B9	D3	Innotech	Innotech	1
128	B9	A5	Innotech	Innotech	0.890909
129	B9	B5	Innotech	Innotech	0.909091
130	B9	C5	Innotech	Innotech	0.936364
131	B9	D5	Innotech	Innotech	0.854545
132	B9	A7	Innotech	Innotech	0.854545
133	B9	B7	Innotech	Innotech	1
134	B9	D7	Innotech	Innotech	0.990909
135	B9	A9	Innotech	Innotech	1
136	C9	A1	Innotech	Innotech	1
137	C9	B1	Innotech	Innotech	0.9
138	C9	C1	Innotech	Innotech	0.981818
139	C9	D1	Innotech	Innotech	0.854545
140	C9	A3	Innotech	Innotech	0.654545
141	C9	B3	Innotech	Innotech	0.627273
142	C9	C3	Innotech	Innotech	0.627273
143	C9	D3	Innotech	Innotech	0.990909
144	C9	A5	Innotech	Innotech	0.709091
145	C9	B5	Innotech	Innotech	0.645455
146	C9	C5	Innotech	Innotech	0.945455
147	C9	D5	Innotech	Innotech	0.772727
148	C9	A7	Innotech	Innotech	0.818182
149	C9	B7	Innotech	Innotech	0.627273
150	C9	D7	Innotech	Innotech	0.8
151	C9	A9	Innotech	Innotech	0.7
152	C9	B9	Innotech	Innotech	1
153	D9	A1	Innotech	Innotech	1
154	D9	B1	Innotech	Innotech	1
155	D9	C1	Innotech	Innotech	1
156	D9	D1	Innotech	Innotech	1
157	D9	A3	Innotech	Innotech	1
158	D9	B3	Innotech	Innotech	0.936364
159	D9	C3	Innotech	Innotech	1
160	D9	D3	Innotech	Innotech	1
161	D9	A5	Innotech	Innotech	0.890909
162	D9	B5	Innotech	Innotech	1
163	D9	C5	Innotech	Innotech	1
164	D9	D5	Innotech	Innotech	1
165	D9	A7	Innotech	Innotech	1
166	D9	B7	Innotech	Innotech	1
167	D9	D7	Innotech	Innotech	0.990909
168	D9	A9	Innotech	Innotech	1
169	D9	B9	Innotech	Innotech	0.754545
170	D9	C9	Innotech	Innotech	1
171	A11	A1	Innotech	Innotech	1
172	A11	B1	Innotech	Innotech	0.9
173	A11	C1	Innotech	Innotech	0.981818
174	A11	D1	Innotech	Innotech	0.854545
175	A11	A3	Innotech	Innotech	0.863636
176	A11	B3	Innotech	Innotech	0.863636
177	A11	C3	Innotech	Innotech	0.854545
178	A11	D3	Innotech	Innotech	0.990909
179	A11	A5	Innotech	Innotech	0.863636
180	A11	B5	Innotech	Innotech	0.863636
181	A11	C5	Innotech	Innotech	0.909091
182	A11	D5	Innotech	Innotech	0.863636
183	A11	A7	Innotech	Innotech	0.863636
184	A11	B7	Innotech	Innotech	0.863636
185	A11	D7	Innotech	Innotech	0.863636
186	A11	A9	Innotech	Innotech	0.863636
187	A11	B9	Innotech	Innotech	0.990909
188	A11	C9	Innotech	Innotech	0.863636
189	A11	D9	Innotech	Innotech	1
190	B11	A1	Innotech	Innotech	0.981818
191	B11	B1	Innotech	Innotech	0.881818
192	B11	C1	Innotech	Innotech	0.981818
193	B11	D1	Innotech	Innotech	0.854545
194	B11	A3	Innotech	Innotech	0.827273
195	B11	B3	Innotech	Innotech	0.854545
196	B11	C3	Innotech	Innotech	0.845455
197	B11	D3	Innotech	Innotech	0.972727
198	B11	A5	Innotech	Innotech	0.845455
199	B11	B5	Innotech	Innotech	0.836364
200	B11	C5	Innotech	Innotech	0.918182
201	B11	D5	Innotech	Innotech	0.836364
202	B11	A7	Innotech	Innotech	0.836364
203	B11	B7	Innotech	Innotech	0.854545
204	B11	D7	Innotech	Innotech	0.836364
205	B11	A9	Innotech	Innotech	0.845455
206	B11	B9	Innotech	Innotech	0.981818
207	B11	C9	Innotech	Innotech	0.854545
208	B11	D9	Innotech	Innotech	1
209	B11	A11	Innotech	Innotech	0.345455
210	C11	A1	Innotech	Innotech	1
211	C11	B1	Innotech	Innotech	0.9
212	C11	C1	Innotech	Innotech	0.981818
213	C11	D1	Innotech	Innotech	0.854545
214	C11	A3	Innotech	Innotech	0.654545
215	C11	B3	Innotech	Innotech	0.390909
216	C11	C3	Innotech	Innotech	0.427273
217	C11	D3	Innotech	Innotech	0.981818
218	C11	A5	Innotech	Innotech	0.709091
219	C11	B5	Innotech	Innotech	0.654545
220	C11	C5	Innotech	Innotech	0.936364
221	C11	D5	Innotech	Innotech	0.772727
222	C11	A7	Innotech	Innotech	0.818182
223	C11	B7	Innotech	Innotech	0.518182
224	C11	D7	Innotech	Innotech	0.790909
225	C11	A9	Innotech	Innotech	0.7
226	C11	B9	Innotech	Innotech	1
227	C11	C9	Innotech	Innotech	0.481818
228	C11	D9	Innotech	Innotech	1
229	C11	A11	Innotech	Innotech	0.836364
230	C11	B11	Innotech	Innotech	0.818182
231	D11	A1	Innotech	Innotech	1
232	D11	B1	Innotech	Innotech	0.909091
233	D11	C1	Innotech	Innotech	0.981818
234	D11	D1	Innotech	Innotech	0.909091
235	D11	A3	Innotech	Innotech	0.881818
236	D11	B3	Innotech	Innotech	0.909091
237	D11	C3	Innotech	Innotech	0.909091
238	D11	D3	Innotech	Innotech	0.963636
239	D11	A5	Innotech	Innotech	0.909091
240	D11	B5	Innotech	Innotech	0.909091
241	D11	C5	Innotech	Innotech	0.927273
242	D11	D5	Innotech	Innotech	0.909091
243	D11	A7	Innotech	Innotech	0.909091
244	D11	B7	Innotech	Innotech	0.909091
245	D11	D7	Innotech	Innotech	0.909091
246	D11	A9	Innotech	Innotech	0.909091
247	D11	B9	Innotech	Innotech	1
248	D11	C9	Innotech	Innotech	0.909091
249	D11	D9	Innotech	Innotech	1
250	D11	A11	Innotech	Innotech	0.172727
251	D11	B11	Innotech	Innotech	0.436364
252	D11	C11	Innotech	Innotech	0.881818
253	A1	A2	Innotech	Okanagan	1
254	A1	B2	Innotech	Okanagan	0.936364
255	A1	C2	Innotech	Okanagan	0.936364
256	A1	D2	Innotech	Okanagan	0.927273
257	A1	A4	Innotech	Okanagan	0.936364
258	A1	B4	Innotech	Okanagan	0.936364
259	A1	C4	Innotech	Okanagan	0.936364
260	A1	D4	Innotech	Okanagan	0.981818
261	A1	A6	Innotech	Okanagan	0.936364
262	A1	B6	Innotech	Okanagan	0.936364
263	A1	C6	Innotech	Okanagan	0.936364
264	A1	D6	Innotech	Okanagan	0.981818
265	A1	A8	Innotech	Okanagan	0.9
266	A1	B8	Innotech	Okanagan	0.927273
267	A1	C8	Innotech	Okanagan	0.936364
268	A1	D8	Innotech	Okanagan	0.972727
269	A1	A10	Innotech	Okanagan	0.936364
270	A1	B10	Innotech	Okanagan	0.936364
271	A1	C10	Innotech	Okanagan	0.936364
272	A1	D10	Innotech	Okanagan	0.836364
273	A1	A12	Innotech	Okanagan	0.936364
274	A1	B12	Innotech	Okanagan	0.936364
275	A1	C12	Innotech	Okanagan	0.936364
276	A1	D12	Innotech	Okanagan	0.8
277	B1	A2	Innotech	Okanagan	0.9
278	B1	B2	Innotech	Okanagan	1
279	B1	C2	Innotech	Okanagan	0.981818
280	B1	D2	Innotech	Okanagan	0.972727
281	B1	A4	Innotech	Okanagan	1
282	B1	B4	Innotech	Okanagan	1
283	B1	C4	Innotech	Okanagan	1
284	B1	D4	Innotech	Okanagan	0.963636
285	B1	A6	Innotech	Okanagan	1
286	B1	B6	Innotech	Okanagan	0.981818
287	B1	C6	Innotech	Okanagan	1
288	B1	D6	Innotech	Okanagan	0.954545
289	B1	A8	Innotech	Okanagan	0.990909
290	B1	B8	Innotech	Okanagan	0.990909
291	B1	C8	Innotech	Okanagan	1
292	B1	D8	Innotech	Okanagan	0.981818
293	B1	A10	Innotech	Okanagan	1
294	B1	B10	Innotech	Okanagan	1
295	B1	C10	Innotech	Okanagan	1
296	B1	D10	Innotech	Okanagan	0.890909
297	B1	A12	Innotech	Okanagan	1
298	B1	B12	Innotech	Okanagan	0.990909
299	B1	C12	Innotech	Okanagan	1
300	B1	D12	Innotech	Okanagan	0.990909
301	C1	A2	Innotech	Okanagan	0.981818
302	C1	B2	Innotech	Okanagan	0.990909
303	C1	C2	Innotech	Okanagan	0.972727
304	C1	D2	Innotech	Okanagan	0.972727
305	C1	A4	Innotech	Okanagan	0.981818
306	C1	B4	Innotech	Okanagan	0.972727
307	C1	C4	Innotech	Okanagan	0.981818
308	C1	D4	Innotech	Okanagan	0.963636
309	C1	A6	Innotech	Okanagan	0.981818
310	C1	B6	Innotech	Okanagan	0.963636
311	C1	C6	Innotech	Okanagan	0.990909
312	C1	D6	Innotech	Okanagan	0.981818
313	C1	A8	Innotech	Okanagan	0.990909
314	C1	B8	Innotech	Okanagan	0.981818
315	C1	C8	Innotech	Okanagan	0.981818
316	C1	D8	Innotech	Okanagan	0.972727
317	C1	A10	Innotech	Okanagan	0.981818
318	C1	B10	Innotech	Okanagan	0.981818
319	C1	C10	Innotech	Okanagan	0.981818
320	C1	D10	Innotech	Okanagan	0.981818
321	C1	A12	Innotech	Okanagan	0.981818
322	C1	B12	Innotech	Okanagan	0.972727
323	C1	C12	Innotech	Okanagan	0.981818
324	C1	D12	Innotech	Okanagan	0.981818
325	D1	A2	Innotech	Okanagan	0.881818
326	D1	B2	Innotech	Okanagan	0.863636
327	D1	C2	Innotech	Okanagan	0.845455
328	D1	D2	Innotech	Okanagan	0.909091
329	D1	A4	Innotech	Okanagan	0.927273
330	D1	B4	Innotech	Okanagan	0.918182
331	D1	C4	Innotech	Okanagan	0.863636
332	D1	D4	Innotech	Okanagan	0.954545
333	D1	A6	Innotech	Okanagan	0.863636
334	D1	B6	Innotech	Okanagan	0.845455
335	D1	C6	Innotech	Okanagan	0.863636
336	D1	D6	Innotech	Okanagan	0.981818
337	D1	A8	Innotech	Okanagan	0.863636
338	D1	B8	Innotech	Okanagan	0.845455
339	D1	C8	Innotech	Okanagan	0.863636
340	D1	D8	Innotech	Okanagan	0.909091
341	D1	A10	Innotech	Okanagan	0.9
342	D1	B10	Innotech	Okanagan	0.872727
343	D1	C10	Innotech	Okanagan	0.863636
344	D1	D10	Innotech	Okanagan	0.8
345	D1	A12	Innotech	Okanagan	0.863636
346	D1	B12	Innotech	Okanagan	0.854545
347	D1	C12	Innotech	Okanagan	0.863636
348	D1	D12	Innotech	Okanagan	0.854545
349	A3	A2	Innotech	Okanagan	0.854545
350	A3	B2	Innotech	Okanagan	1
351	A3	C2	Innotech	Okanagan	0.936364
352	A3	D2	Innotech	Okanagan	0.972727
353	A3	A4	Innotech	Okanagan	0.945455
354	A3	B4	Innotech	Okanagan	0.945455
355	A3	C4	Innotech	Okanagan	0.918182
356	A3	D4	Innotech	Okanagan	0.918182
357	A3	A6	Innotech	Okanagan	0.918182
358	A3	B6	Innotech	Okanagan	0.9
359	A3	C6	Innotech	Okanagan	0.954545
360	A3	D6	Innotech	Okanagan	0.963636
361	A3	A8	Innotech	Okanagan	0.963636
362	A3	B8	Innotech	Okanagan	0.981818
363	A3	C8	Innotech	Okanagan	0.990909
364	A3	D8	Innotech	Okanagan	0.981818
365	A3	A10	Innotech	Okanagan	0.936364
366	A3	B10	Innotech	Okanagan	0.918182
367	A3	C10	Innotech	Okanagan	0.918182
368	A3	D10	Innotech	Okanagan	0.763636
369	A3	A12	Innotech	Okanagan	0.918182
370	A3	B12	Innotech	Okanagan	0.945455
371	A3	C12	Innotech	Okanagan	0.918182
372	A3	D12	Innotech	Okanagan	0.990909
373	B3	A2	Innotech	Okanagan	0.881818
374	B3	B2	Innotech	Okanagan	1
375	B3	C2	Innotech	Okanagan	0.981818
376	B3	D2	Innotech	Okanagan	0.981818
377	B3	A4	Innotech	Okanagan	1
378	B3	B4	Innotech	Okanagan	1
379	B3	C4	Innotech	Okanagan	1
380	B3	D4	Innotech	Okanagan	0.981818
381	B3	A6	Innotech	Okanagan	1
382	B3	B6	Innotech	Okanagan	0.981818
383	B3	C6	Innotech	Okanagan	1
384	B3	D6	Innotech	Okanagan	0.918182
385	B3	A8	Innotech	Okanagan	1
386	B3	B8	Innotech	Okanagan	0.963636
387	B3	C8	Innotech	Okanagan	1
388	B3	D8	Innotech	Okanagan	0.963636
389	B3	A10	Innotech	Okanagan	1
390	B3	B10	Innotech	Okanagan	1
391	B3	C10	Innotech	Okanagan	1
392	B3	D10	Innotech	Okanagan	0.809091
393	B3	A12	Innotech	Okanagan	1
394	B3	B12	Innotech	Okanagan	0.990909
395	B3	C12	Innotech	Okanagan	1
396	B3	D12	Innotech	Okanagan	1
397	C3	A2	Innotech	Okanagan	0.881818
398	C3	B2	Innotech	Okanagan	1
399	C3	C2	Innotech	Okanagan	0.981818
400	C3	D2	Innotech	Okanagan	0.981818
401	C3	A4	Innotech	Okanagan	1
402	C3	B4	Innotech	Okanagan	1
403	C3	C4	Innotech	Okanagan	1
404	C3	D4	Innotech	Okanagan	0.954545
405	C3	A6	Innotech	Okanagan	0.990909
406	C3	B6	Innotech	Okanagan	0.972727
407	C3	C6	Innotech	Okanagan	0.990909
408	C3	D6	Innotech	Okanagan	0.981818
409	C3	A8	Innotech	Okanagan	0.990909
410	C3	B8	Innotech	Okanagan	0.972727
411	C3	C8	Innotech	Okanagan	0.990909
412	C3	D8	Innotech	Okanagan	0.945455
413	C3	A10	Innotech	Okanagan	1
414	C3	B10	Innotech	Okanagan	1
415	C3	C10	Innotech	Okanagan	1
416	C3	D10	Innotech	Okanagan	0.736364
417	C3	A12	Innotech	Okanagan	1
418	C3	B12	Innotech	Okanagan	0.990909
419	C3	C12	Innotech	Okanagan	0.990909
420	C3	D12	Innotech	Okanagan	0.990909
421	D3	A2	Innotech	Okanagan	0.963636
422	D3	B2	Innotech	Okanagan	1
423	D3	C2	Innotech	Okanagan	0.818182
424	D3	D2	Innotech	Okanagan	0.990909
425	D3	A4	Innotech	Okanagan	0.981818
426	D3	B4	Innotech	Okanagan	0.981818
427	D3	C4	Innotech	Okanagan	0.927273
428	D3	D4	Innotech	Okanagan	0.936364
429	D3	A6	Innotech	Okanagan	0.945455
430	D3	B6	Innotech	Okanagan	0.918182
431	D3	C6	Innotech	Okanagan	0.954545
432	D3	D6	Innotech	Okanagan	0.990909
433	D3	A8	Innotech	Okanagan	1
434	D3	B8	Innotech	Okanagan	1
435	D3	C8	Innotech	Okanagan	0.990909
436	D3	D8	Innotech	Okanagan	0.990909
437	D3	A10	Innotech	Okanagan	0.972727
438	D3	B10	Innotech	Okanagan	0.954545
439	D3	C10	Innotech	Okanagan	0.945455
440	D3	D10	Innotech	Okanagan	0.990909
441	D3	A12	Innotech	Okanagan	0.936364
442	D3	B12	Innotech	Okanagan	0.954545
443	D3	C12	Innotech	Okanagan	0.918182
444	D3	D12	Innotech	Okanagan	1
445	A5	A2	Innotech	Okanagan	0.881818
446	A5	B2	Innotech	Okanagan	1
447	A5	C2	Innotech	Okanagan	0.981818
448	A5	D2	Innotech	Okanagan	0.981818
449	A5	A4	Innotech	Okanagan	1
450	A5	B4	Innotech	Okanagan	1
451	A5	C4	Innotech	Okanagan	1
452	A5	D4	Innotech	Okanagan	0.972727
453	A5	A6	Innotech	Okanagan	1
454	A5	B6	Innotech	Okanagan	0.981818
455	A5	C6	Innotech	Okanagan	1
456	A5	D6	Innotech	Okanagan	0.881818
457	A5	A8	Innotech	Okanagan	1
458	A5	B8	Innotech	Okanagan	0.963636
459	A5	C8	Innotech	Okanagan	1
460	A5	D8	Innotech	Okanagan	0.963636
461	A5	A10	Innotech	Okanagan	1
462	A5	B10	Innotech	Okanagan	1
463	A5	C10	Innotech	Okanagan	1
464	A5	D10	Innotech	Okanagan	0.809091
465	A5	A12	Innotech	Okanagan	1
466	A5	B12	Innotech	Okanagan	0.990909
467	A5	C12	Innotech	Okanagan	1
468	A5	D12	Innotech	Okanagan	1
469	B5	A2	Innotech	Okanagan	0.881818
470	B5	B2	Innotech	Okanagan	1
471	B5	C2	Innotech	Okanagan	0.981818
472	B5	D2	Innotech	Okanagan	0.972727
473	B5	A4	Innotech	Okanagan	1
474	B5	B4	Innotech	Okanagan	1
475	B5	C4	Innotech	Okanagan	1
476	B5	D4	Innotech	Okanagan	0.963636
477	B5	A6	Innotech	Okanagan	1
478	B5	B6	Innotech	Okanagan	0.981818
479	B5	C6	Innotech	Okanagan	1
480	B5	D6	Innotech	Okanagan	0.963636
481	B5	A8	Innotech	Okanagan	0.963636
482	B5	B8	Innotech	Okanagan	0.990909
483	B5	C8	Innotech	Okanagan	1
484	B5	D8	Innotech	Okanagan	0.981818
485	B5	A10	Innotech	Okanagan	1
486	B5	B10	Innotech	Okanagan	1
487	B5	C10	Innotech	Okanagan	1
488	B5	D10	Innotech	Okanagan	0.754545
489	B5	A12	Innotech	Okanagan	1
490	B5	B12	Innotech	Okanagan	0.990909
491	B5	C12	Innotech	Okanagan	1
492	B5	D12	Innotech	Okanagan	0.981818
493	C5	A2	Innotech	Okanagan	0.945455
494	C5	B2	Innotech	Okanagan	0.990909
495	C5	C2	Innotech	Okanagan	0.972727
496	C5	D2	Innotech	Okanagan	0.981818
497	C5	A4	Innotech	Okanagan	1
498	C5	B4	Innotech	Okanagan	1
499	C5	C4	Innotech	Okanagan	0.990909
500	C5	D4	Innotech	Okanagan	0.981818
501	C5	A6	Innotech	Okanagan	1
502	C5	B6	Innotech	Okanagan	0.981818
503	C5	C6	Innotech	Okanagan	1
504	C5	D6	Innotech	Okanagan	0.981818
505	C5	A8	Innotech	Okanagan	1
506	C5	B8	Innotech	Okanagan	1
507	C5	C8	Innotech	Okanagan	1
508	C5	D8	Innotech	Okanagan	0.972727
509	C5	A10	Innotech	Okanagan	1
510	C5	B10	Innotech	Okanagan	1
511	C5	C10	Innotech	Okanagan	1
512	C5	D10	Innotech	Okanagan	0.945455
513	C5	A12	Innotech	Okanagan	0.981818
514	C5	B12	Innotech	Okanagan	0.990909
515	C5	C12	Innotech	Okanagan	1
516	C5	D12	Innotech	Okanagan	0.990909
517	D5	A2	Innotech	Okanagan	0.881818
518	D5	B2	Innotech	Okanagan	1
519	D5	C2	Innotech	Okanagan	0.981818
520	D5	D2	Innotech	Okanagan	0.972727
521	D5	A4	Innotech	Okanagan	1
522	D5	B4	Innotech	Okanagan	1
523	D5	C4	Innotech	Okanagan	1
524	D5	D4	Innotech	Okanagan	0.963636
525	D5	A6	Innotech	Okanagan	1
526	D5	B6	Innotech	Okanagan	0.981818
527	D5	C6	Innotech	Okanagan	1
528	D5	D6	Innotech	Okanagan	0.963636
529	D5	A8	Innotech	Okanagan	0.963636
530	D5	B8	Innotech	Okanagan	0.990909
531	D5	C8	Innotech	Okanagan	1
532	D5	D8	Innotech	Okanagan	0.981818
533	D5	A10	Innotech	Okanagan	1
534	D5	B10	Innotech	Okanagan	1
535	D5	C10	Innotech	Okanagan	1
536	D5	D10	Innotech	Okanagan	0.754545
537	D5	A12	Innotech	Okanagan	1
538	D5	B12	Innotech	Okanagan	0.990909
539	D5	C12	Innotech	Okanagan	1
540	D5	D12	Innotech	Okanagan	0.981818
541	A7	A2	Innotech	Okanagan	0.881818
542	A7	B2	Innotech	Okanagan	1
543	A7	C2	Innotech	Okanagan	0.981818
544	A7	D2	Innotech	Okanagan	0.972727
545	A7	A4	Innotech	Okanagan	1
546	A7	B4	Innotech	Okanagan	1
547	A7	C4	Innotech	Okanagan	1
548	A7	D4	Innotech	Okanagan	0.963636
549	A7	A6	Innotech	Okanagan	1
550	A7	B6	Innotech	Okanagan	0.981818
551	A7	C6	Innotech	Okanagan	1
552	A7	D6	Innotech	Okanagan	0.963636
553	A7	A8	Innotech	Okanagan	0.963636
554	A7	B8	Innotech	Okanagan	0.990909
555	A7	C8	Innotech	Okanagan	1
556	A7	D8	Innotech	Okanagan	0.981818
557	A7	A10	Innotech	Okanagan	1
558	A7	B10	Innotech	Okanagan	1
559	A7	C10	Innotech	Okanagan	1
560	A7	D10	Innotech	Okanagan	0.763636
561	A7	A12	Innotech	Okanagan	1
562	A7	B12	Innotech	Okanagan	0.990909
563	A7	C12	Innotech	Okanagan	1
564	A7	D12	Innotech	Okanagan	0.990909
565	B7	A2	Innotech	Okanagan	0.881818
566	B7	B2	Innotech	Okanagan	1
567	B7	C2	Innotech	Okanagan	0.981818
568	B7	D2	Innotech	Okanagan	0.981818
569	B7	A4	Innotech	Okanagan	1
570	B7	B4	Innotech	Okanagan	1
571	B7	C4	Innotech	Okanagan	1
572	B7	D4	Innotech	Okanagan	0.981818
573	B7	A6	Innotech	Okanagan	1
574	B7	B6	Innotech	Okanagan	0.981818
575	B7	C6	Innotech	Okanagan	1
576	B7	D6	Innotech	Okanagan	0.981818
577	B7	A8	Innotech	Okanagan	1
578	B7	B8	Innotech	Okanagan	1
579	B7	C8	Innotech	Okanagan	1
580	B7	D8	Innotech	Okanagan	0.981818
581	B7	A10	Innotech	Okanagan	1
582	B7	B10	Innotech	Okanagan	1
583	B7	C10	Innotech	Okanagan	1
584	B7	D10	Innotech	Okanagan	0.809091
585	B7	A12	Innotech	Okanagan	1
586	B7	B12	Innotech	Okanagan	0.990909
587	B7	C12	Innotech	Okanagan	1
588	B7	D12	Innotech	Okanagan	1
589	D7	A2	Innotech	Okanagan	0.872727
590	D7	B2	Innotech	Okanagan	0.990909
591	D7	C2	Innotech	Okanagan	0.981818
592	D7	D2	Innotech	Okanagan	0.945455
593	D7	A4	Innotech	Okanagan	1
594	D7	B4	Innotech	Okanagan	0.981818
595	D7	C4	Innotech	Okanagan	1
596	D7	D4	Innotech	Okanagan	0.981818
597	D7	A6	Innotech	Okanagan	1
598	D7	B6	Innotech	Okanagan	0.981818
599	D7	C6	Innotech	Okanagan	0.972727
600	D7	D6	Innotech	Okanagan	0.945455
601	D7	A8	Innotech	Okanagan	1
602	D7	B8	Innotech	Okanagan	0.981818
603	D7	C8	Innotech	Okanagan	0.972727
604	D7	D8	Innotech	Okanagan	0.918182
605	D7	A10	Innotech	Okanagan	1
606	D7	B10	Innotech	Okanagan	0.990909
607	D7	C10	Innotech	Okanagan	0.990909
608	D7	D10	Innotech	Okanagan	0.854545
609	D7	A12	Innotech	Okanagan	1
610	D7	B12	Innotech	Okanagan	0.963636
611	D7	C12	Innotech	Okanagan	1
612	D7	D12	Innotech	Okanagan	0.981818
613	A9	A2	Innotech	Okanagan	0.881818
614	A9	B2	Innotech	Okanagan	1
615	A9	C2	Innotech	Okanagan	0.981818
616	A9	D2	Innotech	Okanagan	0.981818
617	A9	A4	Innotech	Okanagan	1
618	A9	B4	Innotech	Okanagan	1
619	A9	C4	Innotech	Okanagan	1
620	A9	D4	Innotech	Okanagan	0.981818
621	A9	A6	Innotech	Okanagan	1
622	A9	B6	Innotech	Okanagan	0.981818
623	A9	C6	Innotech	Okanagan	1
624	A9	D6	Innotech	Okanagan	0.981818
625	A9	A8	Innotech	Okanagan	1
626	A9	B8	Innotech	Okanagan	1
627	A9	C8	Innotech	Okanagan	1
628	A9	D8	Innotech	Okanagan	0.981818
629	A9	A10	Innotech	Okanagan	1
630	A9	B10	Innotech	Okanagan	1
631	A9	C10	Innotech	Okanagan	1
632	A9	D10	Innotech	Okanagan	0.809091
633	A9	A12	Innotech	Okanagan	1
634	A9	B12	Innotech	Okanagan	0.990909
635	A9	C12	Innotech	Okanagan	1
636	A9	D12	Innotech	Okanagan	1
637	B9	A2	Innotech	Okanagan	1
638	B9	B2	Innotech	Okanagan	1
639	B9	C2	Innotech	Okanagan	1
640	B9	D2	Innotech	Okanagan	0.990909
641	B9	A4	Innotech	Okanagan	1
642	B9	B4	Innotech	Okanagan	1
643	B9	C4	Innotech	Okanagan	1
644	B9	D4	Innotech	Okanagan	0.954545
645	B9	A6	Innotech	Okanagan	1
646	B9	B6	Innotech	Okanagan	1
647	B9	C6	Innotech	Okanagan	1
648	B9	D6	Innotech	Okanagan	0.736364
649	B9	A8	Innotech	Okanagan	0.963636
650	B9	B8	Innotech	Okanagan	0.936364
651	B9	C8	Innotech	Okanagan	1
652	B9	D8	Innotech	Okanagan	0.954545
653	B9	A10	Innotech	Okanagan	1
654	B9	B10	Innotech	Okanagan	1
655	B9	C10	Innotech	Okanagan	1
656	B9	D10	Innotech	Okanagan	0.872727
657	B9	A12	Innotech	Okanagan	1
658	B9	B12	Innotech	Okanagan	1
659	B9	C12	Innotech	Okanagan	1
660	B9	D12	Innotech	Okanagan	0.981818
661	C9	A2	Innotech	Okanagan	0.881818
662	C9	B2	Innotech	Okanagan	1
663	C9	C2	Innotech	Okanagan	0.981818
664	C9	D2	Innotech	Okanagan	0.981818
665	C9	A4	Innotech	Okanagan	1
666	C9	B4	Innotech	Okanagan	1
667	C9	C4	Innotech	Okanagan	1
668	C9	D4	Innotech	Okanagan	0.981818
669	C9	A6	Innotech	Okanagan	1
670	C9	B6	Innotech	Okanagan	0.981818
671	C9	C6	Innotech	Okanagan	0.963636
672	C9	D6	Innotech	Okanagan	0.981818
673	C9	A8	Innotech	Okanagan	1
674	C9	B8	Innotech	Okanagan	1
675	C9	C8	Innotech	Okanagan	1
676	C9	D8	Innotech	Okanagan	0.927273
677	C9	A10	Innotech	Okanagan	1
678	C9	B10	Innotech	Okanagan	1
679	C9	C10	Innotech	Okanagan	1
680	C9	D10	Innotech	Okanagan	0.809091
681	C9	A12	Innotech	Okanagan	0.990909
682	C9	B12	Innotech	Okanagan	0.981818
683	C9	C12	Innotech	Okanagan	0.990909
684	C9	D12	Innotech	Okanagan	1
685	D9	A2	Innotech	Okanagan	1
686	D9	B2	Innotech	Okanagan	1
687	D9	C2	Innotech	Okanagan	1
688	D9	D2	Innotech	Okanagan	1
689	D9	A4	Innotech	Okanagan	1
690	D9	B4	Innotech	Okanagan	1
691	D9	C4	Innotech	Okanagan	1
692	D9	D4	Innotech	Okanagan	0.981818
693	D9	A6	Innotech	Okanagan	1
694	D9	B6	Innotech	Okanagan	1
695	D9	C6	Innotech	Okanagan	1
696	D9	D6	Innotech	Okanagan	0.654545
697	D9	A8	Innotech	Okanagan	1
698	D9	B8	Innotech	Okanagan	0.963636
699	D9	C8	Innotech	Okanagan	1
700	D9	D8	Innotech	Okanagan	0.981818
701	D9	A10	Innotech	Okanagan	1
702	D9	B10	Innotech	Okanagan	1
703	D9	C10	Innotech	Okanagan	1
704	D9	D10	Innotech	Okanagan	1
705	D9	A12	Innotech	Okanagan	1
706	D9	B12	Innotech	Okanagan	1
707	D9	C12	Innotech	Okanagan	1
708	D9	D12	Innotech	Okanagan	1
709	A11	A2	Innotech	Okanagan	0.881818
710	A11	B2	Innotech	Okanagan	0.990909
711	A11	C2	Innotech	Okanagan	0.954545
712	A11	D2	Innotech	Okanagan	0.890909
713	A11	A4	Innotech	Okanagan	1
714	A11	B4	Innotech	Okanagan	0.872727
715	A11	C4	Innotech	Okanagan	0.990909
716	A11	D4	Innotech	Okanagan	0.972727
717	A11	A6	Innotech	Okanagan	1
718	A11	B6	Innotech	Okanagan	0.981818
719	A11	C6	Innotech	Okanagan	1
720	A11	D6	Innotech	Okanagan	0.981818
721	A11	A8	Innotech	Okanagan	1
722	A11	B8	Innotech	Okanagan	0.990909
723	A11	C8	Innotech	Okanagan	1
724	A11	D8	Innotech	Okanagan	0.963636
725	A11	A10	Innotech	Okanagan	1
726	A11	B10	Innotech	Okanagan	1
727	A11	C10	Innotech	Okanagan	1
728	A11	D10	Innotech	Okanagan	0.854545
729	A11	A12	Innotech	Okanagan	0.981818
730	A11	B12	Innotech	Okanagan	0.990909
731	A11	C12	Innotech	Okanagan	1
732	A11	D12	Innotech	Okanagan	0.981818
733	B11	A2	Innotech	Okanagan	0.863636
734	B11	B2	Innotech	Okanagan	0.990909
735	B11	C2	Innotech	Okanagan	0.945455
736	B11	D2	Innotech	Okanagan	0.881818
737	B11	A4	Innotech	Okanagan	0.990909
738	B11	B4	Innotech	Okanagan	0.863636
739	B11	C4	Innotech	Okanagan	0.981818
740	B11	D4	Innotech	Okanagan	0.954545
741	B11	A6	Innotech	Okanagan	0.981818
742	B11	B6	Innotech	Okanagan	0.972727
743	B11	C6	Innotech	Okanagan	0.990909
744	B11	D6	Innotech	Okanagan	0.963636
745	B11	A8	Innotech	Okanagan	0.981818
746	B11	B8	Innotech	Okanagan	0.990909
747	B11	C8	Innotech	Okanagan	0.981818
748	B11	D8	Innotech	Okanagan	0.972727
749	B11	A10	Innotech	Okanagan	0.990909
750	B11	B10	Innotech	Okanagan	0.990909
751	B11	C10	Innotech	Okanagan	0.990909
752	B11	D10	Innotech	Okanagan	0.836364
753	B11	A12	Innotech	Okanagan	0.972727
754	B11	B12	Innotech	Okanagan	0.972727
755	B11	C12	Innotech	Okanagan	0.990909
756	B11	D12	Innotech	Okanagan	0.981818
757	C11	A2	Innotech	Okanagan	0.881818
758	C11	B2	Innotech	Okanagan	0.990909
759	C11	C2	Innotech	Okanagan	0.954545
760	C11	D2	Innotech	Okanagan	0.963636
761	C11	A4	Innotech	Okanagan	1
762	C11	B4	Innotech	Okanagan	0.981818
763	C11	C4	Innotech	Okanagan	0.990909
764	C11	D4	Innotech	Okanagan	0.981818
765	C11	A6	Innotech	Okanagan	1
766	C11	B6	Innotech	Okanagan	0.981818
767	C11	C6	Innotech	Okanagan	1
768	C11	D6	Innotech	Okanagan	0.981818
769	C11	A8	Innotech	Okanagan	1
770	C11	B8	Innotech	Okanagan	1
771	C11	C8	Innotech	Okanagan	0.990909
772	C11	D8	Innotech	Okanagan	0.972727
773	C11	A10	Innotech	Okanagan	1
774	C11	B10	Innotech	Okanagan	1
775	C11	C10	Innotech	Okanagan	1
776	C11	D10	Innotech	Okanagan	0.809091
777	C11	A12	Innotech	Okanagan	0.990909
778	C11	B12	Innotech	Okanagan	0.981818
779	C11	C12	Innotech	Okanagan	1
780	C11	D12	Innotech	Okanagan	0.990909
781	D11	A2	Innotech	Okanagan	0.881818
782	D11	B2	Innotech	Okanagan	0.990909
783	D11	C2	Innotech	Okanagan	0.927273
784	D11	D2	Innotech	Okanagan	0.890909
785	D11	A4	Innotech	Okanagan	0.981818
786	D11	B4	Innotech	Okanagan	0.854545
787	D11	C4	Innotech	Okanagan	0.963636
788	D11	D4	Innotech	Okanagan	0.954545
789	D11	A6	Innotech	Okanagan	0.972727
790	D11	B6	Innotech	Okanagan	0.954545
791	D11	C6	Innotech	Okanagan	0.972727
792	D11	D6	Innotech	Okanagan	0.981818
793	D11	A8	Innotech	Okanagan	1
794	D11	B8	Innotech	Okanagan	1
795	D11	C8	Innotech	Okanagan	1
796	D11	D8	Innotech	Okanagan	0.972727
797	D11	A10	Innotech	Okanagan	0.972727
798	D11	B10	Innotech	Okanagan	0.972727
799	D11	C10	Innotech	Okanagan	0.972727
800	D11	D10	Innotech	Okanagan	0.909091
801	D11	A12	Innotech	Okanagan	0.954545
802	D11	B12	Innotech	Okanagan	0.981818
803	D11	C12	Innotech	Okanagan	0.972727
804	D11	D12	Innotech	Okanagan	0.990909
805	A1	E1	Innotech	Sterile-Innotech	1
806	A1	F1	Innotech	Sterile-Innotech	1
807	A1	G1	Innotech	Sterile-Innotech	0.954545
808	A1	H1	Innotech	Sterile-Innotech	1
809	A1	F3	Innotech	Sterile-Innotech	0.854545
810	A1	G3	Innotech	Sterile-Innotech	0.954545
811	A1	H3	Innotech	Sterile-Innotech	0.918182
812	A1	E5	Innotech	Sterile-Innotech	1
813	A1	F5	Innotech	Sterile-Innotech	0.854545
814	A1	G5	Innotech	Sterile-Innotech	1
815	A1	H5	Innotech	Sterile-Innotech	1
816	A1	E7	Innotech	Sterile-Innotech	1
817	A1	F7	Innotech	Sterile-Innotech	0.954545
818	A1	G7	Innotech	Sterile-Innotech	0.854545
819	A1	H7	Innotech	Sterile-Innotech	0.863636
820	A1	E9	Innotech	Sterile-Innotech	1
821	A1	F9	Innotech	Sterile-Innotech	0.854545
822	A1	G9	Innotech	Sterile-Innotech	0.854545
823	A1	H9	Innotech	Sterile-Innotech	1
824	A1	E11	Innotech	Sterile-Innotech	1
825	A1	G11	Innotech	Sterile-Innotech	0.790909
826	A1	H11	Innotech	Sterile-Innotech	1
827	B1	E1	Innotech	Sterile-Innotech	0.990909
828	B1	F1	Innotech	Sterile-Innotech	1
829	B1	G1	Innotech	Sterile-Innotech	0.990909
830	B1	H1	Innotech	Sterile-Innotech	0.981818
831	B1	F3	Innotech	Sterile-Innotech	0.990909
832	B1	G3	Innotech	Sterile-Innotech	0.990909
833	B1	H3	Innotech	Sterile-Innotech	0.990909
834	B1	E5	Innotech	Sterile-Innotech	1
835	B1	F5	Innotech	Sterile-Innotech	0.990909
836	B1	G5	Innotech	Sterile-Innotech	1
837	B1	H5	Innotech	Sterile-Innotech	1
838	B1	E7	Innotech	Sterile-Innotech	1
839	B1	F7	Innotech	Sterile-Innotech	0.963636
840	B1	G7	Innotech	Sterile-Innotech	0.990909
841	B1	H7	Innotech	Sterile-Innotech	0.990909
842	B1	E9	Innotech	Sterile-Innotech	1
843	B1	F9	Innotech	Sterile-Innotech	0.990909
844	B1	G9	Innotech	Sterile-Innotech	0.990909
845	B1	H9	Innotech	Sterile-Innotech	1
846	B1	E11	Innotech	Sterile-Innotech	0.972727
847	B1	G11	Innotech	Sterile-Innotech	0.990909
848	B1	H11	Innotech	Sterile-Innotech	1
849	C1	E1	Innotech	Sterile-Innotech	0.972727
850	C1	F1	Innotech	Sterile-Innotech	1
851	C1	G1	Innotech	Sterile-Innotech	1
852	C1	H1	Innotech	Sterile-Innotech	0.954545
853	C1	F3	Innotech	Sterile-Innotech	1
854	C1	G3	Innotech	Sterile-Innotech	1
855	C1	H3	Innotech	Sterile-Innotech	1
856	C1	E5	Innotech	Sterile-Innotech	1
857	C1	F5	Innotech	Sterile-Innotech	1
858	C1	G5	Innotech	Sterile-Innotech	1
859	C1	H5	Innotech	Sterile-Innotech	1
860	C1	E7	Innotech	Sterile-Innotech	1
861	C1	F7	Innotech	Sterile-Innotech	0.954545
862	C1	G7	Innotech	Sterile-Innotech	1
863	C1	H7	Innotech	Sterile-Innotech	1
864	C1	E9	Innotech	Sterile-Innotech	0.990909
865	C1	F9	Innotech	Sterile-Innotech	1
866	C1	G9	Innotech	Sterile-Innotech	1
867	C1	H9	Innotech	Sterile-Innotech	0.990909
868	C1	E11	Innotech	Sterile-Innotech	1
869	C1	G11	Innotech	Sterile-Innotech	0.990909
870	C1	H11	Innotech	Sterile-Innotech	1
871	D1	E1	Innotech	Sterile-Innotech	1
872	D1	F1	Innotech	Sterile-Innotech	1
873	D1	G1	Innotech	Sterile-Innotech	1
874	D1	H1	Innotech	Sterile-Innotech	1
875	D1	F3	Innotech	Sterile-Innotech	0.945455
876	D1	G3	Innotech	Sterile-Innotech	0.945455
877	D1	H3	Innotech	Sterile-Innotech	1
878	D1	E5	Innotech	Sterile-Innotech	1
879	D1	F5	Innotech	Sterile-Innotech	0.945455
880	D1	G5	Innotech	Sterile-Innotech	0.945455
881	D1	H5	Innotech	Sterile-Innotech	1
882	D1	E7	Innotech	Sterile-Innotech	1
883	D1	F7	Innotech	Sterile-Innotech	1
884	D1	G7	Innotech	Sterile-Innotech	0.981818
885	D1	H7	Innotech	Sterile-Innotech	1
886	D1	E9	Innotech	Sterile-Innotech	1
887	D1	F9	Innotech	Sterile-Innotech	1
888	D1	G9	Innotech	Sterile-Innotech	1
889	D1	H9	Innotech	Sterile-Innotech	0.945455
890	D1	E11	Innotech	Sterile-Innotech	0.945455
891	D1	G11	Innotech	Sterile-Innotech	0.863636
892	D1	H11	Innotech	Sterile-Innotech	1
893	A3	E1	Innotech	Sterile-Innotech	1
894	A3	F1	Innotech	Sterile-Innotech	1
895	A3	G1	Innotech	Sterile-Innotech	0.954545
896	A3	H1	Innotech	Sterile-Innotech	1
897	A3	F3	Innotech	Sterile-Innotech	0.954545
898	A3	G3	Innotech	Sterile-Innotech	0.954545
899	A3	H3	Innotech	Sterile-Innotech	0.954545
900	A3	E5	Innotech	Sterile-Innotech	1
901	A3	F5	Innotech	Sterile-Innotech	0.954545
902	A3	G5	Innotech	Sterile-Innotech	1
903	A3	H5	Innotech	Sterile-Innotech	1
904	A3	E7	Innotech	Sterile-Innotech	1
905	A3	F7	Innotech	Sterile-Innotech	0.954545
906	A3	G7	Innotech	Sterile-Innotech	0.954545
907	A3	H7	Innotech	Sterile-Innotech	0.954545
908	A3	E9	Innotech	Sterile-Innotech	1
909	A3	F9	Innotech	Sterile-Innotech	0.954545
910	A3	G9	Innotech	Sterile-Innotech	0.954545
911	A3	H9	Innotech	Sterile-Innotech	1
912	A3	E11	Innotech	Sterile-Innotech	1
913	A3	G11	Innotech	Sterile-Innotech	0.954545
914	A3	H11	Innotech	Sterile-Innotech	1
915	B3	E1	Innotech	Sterile-Innotech	1
916	B3	F1	Innotech	Sterile-Innotech	1
917	B3	G1	Innotech	Sterile-Innotech	1
918	B3	H1	Innotech	Sterile-Innotech	0.945455
919	B3	F3	Innotech	Sterile-Innotech	1
920	B3	G3	Innotech	Sterile-Innotech	1
921	B3	H3	Innotech	Sterile-Innotech	1
922	B3	E5	Innotech	Sterile-Innotech	0.936364
923	B3	F5	Innotech	Sterile-Innotech	1
924	B3	G5	Innotech	Sterile-Innotech	1
925	B3	H5	Innotech	Sterile-Innotech	1
926	B3	E7	Innotech	Sterile-Innotech	0.936364
927	B3	F7	Innotech	Sterile-Innotech	0.954545
928	B3	G7	Innotech	Sterile-Innotech	1
929	B3	H7	Innotech	Sterile-Innotech	0.936364
930	B3	E9	Innotech	Sterile-Innotech	0.936364
931	B3	F9	Innotech	Sterile-Innotech	0.963636
932	B3	G9	Innotech	Sterile-Innotech	0.936364
933	B3	H9	Innotech	Sterile-Innotech	0.936364
934	B3	E11	Innotech	Sterile-Innotech	1
935	B3	G11	Innotech	Sterile-Innotech	1
936	B3	H11	Innotech	Sterile-Innotech	1
937	C3	E1	Innotech	Sterile-Innotech	1
938	C3	F1	Innotech	Sterile-Innotech	1
939	C3	G1	Innotech	Sterile-Innotech	1
940	C3	H1	Innotech	Sterile-Innotech	1
941	C3	F3	Innotech	Sterile-Innotech	0.854545
942	C3	G3	Innotech	Sterile-Innotech	0.827273
943	C3	H3	Innotech	Sterile-Innotech	1
944	C3	E5	Innotech	Sterile-Innotech	1
945	C3	F5	Innotech	Sterile-Innotech	0.836364
946	C3	G5	Innotech	Sterile-Innotech	0.9
947	C3	H5	Innotech	Sterile-Innotech	1
948	C3	E7	Innotech	Sterile-Innotech	1
949	C3	F7	Innotech	Sterile-Innotech	1
950	C3	G7	Innotech	Sterile-Innotech	0.981818
951	C3	H7	Innotech	Sterile-Innotech	1
952	C3	E9	Innotech	Sterile-Innotech	1
953	C3	F9	Innotech	Sterile-Innotech	1
954	C3	G9	Innotech	Sterile-Innotech	1
955	C3	H9	Innotech	Sterile-Innotech	0.827273
956	C3	E11	Innotech	Sterile-Innotech	0.872727
957	C3	G11	Innotech	Sterile-Innotech	1
958	C3	H11	Innotech	Sterile-Innotech	1
959	D3	E1	Innotech	Sterile-Innotech	1
960	D3	F1	Innotech	Sterile-Innotech	1
961	D3	G1	Innotech	Sterile-Innotech	1
962	D3	H1	Innotech	Sterile-Innotech	1
963	D3	F3	Innotech	Sterile-Innotech	1
964	D3	G3	Innotech	Sterile-Innotech	1
965	D3	H3	Innotech	Sterile-Innotech	1
966	D3	E5	Innotech	Sterile-Innotech	1
967	D3	F5	Innotech	Sterile-Innotech	1
968	D3	G5	Innotech	Sterile-Innotech	1
969	D3	H5	Innotech	Sterile-Innotech	1
970	D3	E7	Innotech	Sterile-Innotech	1
971	D3	F7	Innotech	Sterile-Innotech	1
972	D3	G7	Innotech	Sterile-Innotech	1
973	D3	H7	Innotech	Sterile-Innotech	1
974	D3	E9	Innotech	Sterile-Innotech	1
975	D3	F9	Innotech	Sterile-Innotech	1
976	D3	G9	Innotech	Sterile-Innotech	1
977	D3	H9	Innotech	Sterile-Innotech	1
978	D3	E11	Innotech	Sterile-Innotech	1
979	D3	G11	Innotech	Sterile-Innotech	1
980	D3	H11	Innotech	Sterile-Innotech	0.963636
981	A5	E1	Innotech	Sterile-Innotech	0.990909
982	A5	F1	Innotech	Sterile-Innotech	1
983	A5	G1	Innotech	Sterile-Innotech	1
984	A5	H1	Innotech	Sterile-Innotech	0.936364
985	A5	F3	Innotech	Sterile-Innotech	1
986	A5	G3	Innotech	Sterile-Innotech	1
987	A5	H3	Innotech	Sterile-Innotech	1
988	A5	E5	Innotech	Sterile-Innotech	0.9
989	A5	F5	Innotech	Sterile-Innotech	1
990	A5	G5	Innotech	Sterile-Innotech	1
991	A5	H5	Innotech	Sterile-Innotech	1
992	A5	E7	Innotech	Sterile-Innotech	0.9
993	A5	F7	Innotech	Sterile-Innotech	0.945455
994	A5	G7	Innotech	Sterile-Innotech	1
995	A5	H7	Innotech	Sterile-Innotech	0.890909
996	A5	E9	Innotech	Sterile-Innotech	0.9
997	A5	F9	Innotech	Sterile-Innotech	0.963636
998	A5	G9	Innotech	Sterile-Innotech	0.9
999	A5	H9	Innotech	Sterile-Innotech	0.909091
1000	A5	E11	Innotech	Sterile-Innotech	1
1001	A5	G11	Innotech	Sterile-Innotech	1
1002	A5	H11	Innotech	Sterile-Innotech	0.990909
1003	B5	E1	Innotech	Sterile-Innotech	1
1004	B5	F1	Innotech	Sterile-Innotech	1
1005	B5	G1	Innotech	Sterile-Innotech	0.954545
1006	B5	H1	Innotech	Sterile-Innotech	1
1007	B5	F3	Innotech	Sterile-Innotech	0.9
1008	B5	G3	Innotech	Sterile-Innotech	0.954545
1009	B5	H3	Innotech	Sterile-Innotech	0.918182
1010	B5	E5	Innotech	Sterile-Innotech	1
1011	B5	F5	Innotech	Sterile-Innotech	0.909091
1012	B5	G5	Innotech	Sterile-Innotech	1
1013	B5	H5	Innotech	Sterile-Innotech	1
1014	B5	E7	Innotech	Sterile-Innotech	1
1015	B5	F7	Innotech	Sterile-Innotech	0.954545
1016	B5	G7	Innotech	Sterile-Innotech	0.881818
1017	B5	H7	Innotech	Sterile-Innotech	0.909091
1018	B5	E9	Innotech	Sterile-Innotech	1
1019	B5	F9	Innotech	Sterile-Innotech	0.909091
1020	B5	G9	Innotech	Sterile-Innotech	0.909091
1021	B5	H9	Innotech	Sterile-Innotech	1
1022	B5	E11	Innotech	Sterile-Innotech	0.990909
1023	B5	G11	Innotech	Sterile-Innotech	0.909091
1024	B5	H11	Innotech	Sterile-Innotech	1
1025	C5	E1	Innotech	Sterile-Innotech	1
1026	C5	F1	Innotech	Sterile-Innotech	1
1027	C5	G1	Innotech	Sterile-Innotech	1
1028	C5	H1	Innotech	Sterile-Innotech	0.936364
1029	C5	F3	Innotech	Sterile-Innotech	0.981818
1030	C5	G3	Innotech	Sterile-Innotech	1
1031	C5	H3	Innotech	Sterile-Innotech	1
1032	C5	E5	Innotech	Sterile-Innotech	0.981818
1033	C5	F5	Innotech	Sterile-Innotech	0.981818
1034	C5	G5	Innotech	Sterile-Innotech	0.981818
1035	C5	H5	Innotech	Sterile-Innotech	0.981818
1036	C5	E7	Innotech	Sterile-Innotech	1
1037	C5	F7	Innotech	Sterile-Innotech	0.972727
1038	C5	G7	Innotech	Sterile-Innotech	1
1039	C5	H7	Innotech	Sterile-Innotech	0.936364
1040	C5	E9	Innotech	Sterile-Innotech	0.981818
1041	C5	F9	Innotech	Sterile-Innotech	0.981818
1042	C5	G9	Innotech	Sterile-Innotech	1
1043	C5	H9	Innotech	Sterile-Innotech	1
1044	C5	E11	Innotech	Sterile-Innotech	1
1045	C5	G11	Innotech	Sterile-Innotech	1
1046	C5	H11	Innotech	Sterile-Innotech	0.990909
1047	D5	E1	Innotech	Sterile-Innotech	1
1048	D5	F1	Innotech	Sterile-Innotech	1
1049	D5	G1	Innotech	Sterile-Innotech	0.954545
1050	D5	H1	Innotech	Sterile-Innotech	1
1051	D5	F3	Innotech	Sterile-Innotech	0.818182
1052	D5	G3	Innotech	Sterile-Innotech	0.954545
1053	D5	H3	Innotech	Sterile-Innotech	0.918182
1054	D5	E5	Innotech	Sterile-Innotech	1
1055	D5	F5	Innotech	Sterile-Innotech	0.736364
1056	D5	G5	Innotech	Sterile-Innotech	1
1057	D5	H5	Innotech	Sterile-Innotech	1
1058	D5	E7	Innotech	Sterile-Innotech	1
1059	D5	F7	Innotech	Sterile-Innotech	0.954545
1060	D5	G7	Innotech	Sterile-Innotech	0.745455
1061	D5	H7	Innotech	Sterile-Innotech	0.863636
1062	D5	E9	Innotech	Sterile-Innotech	1
1063	D5	F9	Innotech	Sterile-Innotech	0.727273
1064	D5	G9	Innotech	Sterile-Innotech	0.772727
1065	D5	H9	Innotech	Sterile-Innotech	1
1066	D5	E11	Innotech	Sterile-Innotech	1
1067	D5	G11	Innotech	Sterile-Innotech	0.727273
1068	D5	H11	Innotech	Sterile-Innotech	1
1069	A7	E1	Innotech	Sterile-Innotech	1
1070	A7	F1	Innotech	Sterile-Innotech	1
1071	A7	G1	Innotech	Sterile-Innotech	0.954545
1072	A7	H1	Innotech	Sterile-Innotech	1
1073	A7	F3	Innotech	Sterile-Innotech	0.818182
1074	A7	G3	Innotech	Sterile-Innotech	0.954545
1075	A7	H3	Innotech	Sterile-Innotech	0.918182
1076	A7	E5	Innotech	Sterile-Innotech	1
1077	A7	F5	Innotech	Sterile-Innotech	0.736364
1078	A7	G5	Innotech	Sterile-Innotech	1
1079	A7	H5	Innotech	Sterile-Innotech	1
1080	A7	E7	Innotech	Sterile-Innotech	1
1081	A7	F7	Innotech	Sterile-Innotech	0.954545
1082	A7	G7	Innotech	Sterile-Innotech	0.790909
1083	A7	H7	Innotech	Sterile-Innotech	0.863636
1084	A7	E9	Innotech	Sterile-Innotech	1
1085	A7	F9	Innotech	Sterile-Innotech	0.727273
1086	A7	G9	Innotech	Sterile-Innotech	0.772727
1087	A7	H9	Innotech	Sterile-Innotech	1
1088	A7	E11	Innotech	Sterile-Innotech	1
1089	A7	G11	Innotech	Sterile-Innotech	0.727273
1090	A7	H11	Innotech	Sterile-Innotech	1
1091	B7	E1	Innotech	Sterile-Innotech	1
1092	B7	F1	Innotech	Sterile-Innotech	1
1093	B7	G1	Innotech	Sterile-Innotech	1
1094	B7	H1	Innotech	Sterile-Innotech	1
1095	B7	F3	Innotech	Sterile-Innotech	1
1096	B7	G3	Innotech	Sterile-Innotech	1
1097	B7	H3	Innotech	Sterile-Innotech	1
1098	B7	E5	Innotech	Sterile-Innotech	1
1099	B7	F5	Innotech	Sterile-Innotech	1
1100	B7	G5	Innotech	Sterile-Innotech	1
1101	B7	H5	Innotech	Sterile-Innotech	1
1102	B7	E7	Innotech	Sterile-Innotech	1
1103	B7	F7	Innotech	Sterile-Innotech	1
1104	B7	G7	Innotech	Sterile-Innotech	1
1105	B7	H7	Innotech	Sterile-Innotech	1
1106	B7	E9	Innotech	Sterile-Innotech	1
1107	B7	F9	Innotech	Sterile-Innotech	1
1108	B7	G9	Innotech	Sterile-Innotech	1
1109	B7	H9	Innotech	Sterile-Innotech	1
1110	B7	E11	Innotech	Sterile-Innotech	1
1111	B7	G11	Innotech	Sterile-Innotech	1
1112	B7	H11	Innotech	Sterile-Innotech	1
1113	D7	E1	Innotech	Sterile-Innotech	1
1114	D7	F1	Innotech	Sterile-Innotech	1
1115	D7	G1	Innotech	Sterile-Innotech	1
1116	D7	H1	Innotech	Sterile-Innotech	0.981818
1117	D7	F3	Innotech	Sterile-Innotech	1
1118	D7	G3	Innotech	Sterile-Innotech	1
1119	D7	H3	Innotech	Sterile-Innotech	1
1120	D7	E5	Innotech	Sterile-Innotech	0.990909
1121	D7	F5	Innotech	Sterile-Innotech	1
1122	D7	G5	Innotech	Sterile-Innotech	1
1123	D7	H5	Innotech	Sterile-Innotech	1
1124	D7	E7	Innotech	Sterile-Innotech	0.990909
1125	D7	F7	Innotech	Sterile-Innotech	0.990909
1126	D7	G7	Innotech	Sterile-Innotech	1
1127	D7	H7	Innotech	Sterile-Innotech	0.990909
1128	D7	E9	Innotech	Sterile-Innotech	0.990909
1129	D7	F9	Innotech	Sterile-Innotech	0.990909
1130	D7	G9	Innotech	Sterile-Innotech	0.990909
1131	D7	H9	Innotech	Sterile-Innotech	0.990909
1132	D7	E11	Innotech	Sterile-Innotech	1
1133	D7	G11	Innotech	Sterile-Innotech	1
1134	D7	H11	Innotech	Sterile-Innotech	0.909091
1135	A9	E1	Innotech	Sterile-Innotech	1
1136	A9	F1	Innotech	Sterile-Innotech	1
1137	A9	G1	Innotech	Sterile-Innotech	1
1138	A9	H1	Innotech	Sterile-Innotech	1
1139	A9	F3	Innotech	Sterile-Innotech	1
1140	A9	G3	Innotech	Sterile-Innotech	1
1141	A9	H3	Innotech	Sterile-Innotech	1
1142	A9	E5	Innotech	Sterile-Innotech	1
1143	A9	F5	Innotech	Sterile-Innotech	1
1144	A9	G5	Innotech	Sterile-Innotech	1
1145	A9	H5	Innotech	Sterile-Innotech	1
1146	A9	E7	Innotech	Sterile-Innotech	1
1147	A9	F7	Innotech	Sterile-Innotech	1
1148	A9	G7	Innotech	Sterile-Innotech	1
1149	A9	H7	Innotech	Sterile-Innotech	1
1150	A9	E9	Innotech	Sterile-Innotech	1
1151	A9	F9	Innotech	Sterile-Innotech	1
1152	A9	G9	Innotech	Sterile-Innotech	1
1153	A9	H9	Innotech	Sterile-Innotech	1
1154	A9	E11	Innotech	Sterile-Innotech	1
1155	A9	G11	Innotech	Sterile-Innotech	1
1156	A9	H11	Innotech	Sterile-Innotech	1
1157	B9	E1	Innotech	Sterile-Innotech	1
1158	B9	F1	Innotech	Sterile-Innotech	1
1159	B9	G1	Innotech	Sterile-Innotech	0.954545
1160	B9	H1	Innotech	Sterile-Innotech	0.845455
1161	B9	F3	Innotech	Sterile-Innotech	0.754545
1162	B9	G3	Innotech	Sterile-Innotech	0.854545
1163	B9	H3	Innotech	Sterile-Innotech	0.918182
1164	B9	E5	Innotech	Sterile-Innotech	0.845455
1165	B9	F5	Innotech	Sterile-Innotech	0.754545
1166	B9	G5	Innotech	Sterile-Innotech	0.9
1167	B9	H5	Innotech	Sterile-Innotech	1
1168	B9	E7	Innotech	Sterile-Innotech	0.836364
1169	B9	F7	Innotech	Sterile-Innotech	0.881818
1170	B9	G7	Innotech	Sterile-Innotech	0.836364
1171	B9	H7	Innotech	Sterile-Innotech	0.654545
1172	B9	E9	Innotech	Sterile-Innotech	0.809091
1173	B9	F9	Innotech	Sterile-Innotech	0.818182
1174	B9	G9	Innotech	Sterile-Innotech	0.609091
1175	B9	H9	Innotech	Sterile-Innotech	0.809091
1176	B9	E11	Innotech	Sterile-Innotech	0.9
1177	B9	G11	Innotech	Sterile-Innotech	0.854545
1178	B9	H11	Innotech	Sterile-Innotech	1
1179	C9	E1	Innotech	Sterile-Innotech	1
1180	C9	F1	Innotech	Sterile-Innotech	1
1181	C9	G1	Innotech	Sterile-Innotech	1
1182	C9	H1	Innotech	Sterile-Innotech	1
1183	C9	F3	Innotech	Sterile-Innotech	0.972727
1184	C9	G3	Innotech	Sterile-Innotech	1
1185	C9	H3	Innotech	Sterile-Innotech	1
1186	C9	E5	Innotech	Sterile-Innotech	1
1187	C9	F5	Innotech	Sterile-Innotech	1
1188	C9	G5	Innotech	Sterile-Innotech	1
1189	C9	H5	Innotech	Sterile-Innotech	1
1190	C9	E7	Innotech	Sterile-Innotech	1
1191	C9	F7	Innotech	Sterile-Innotech	1
1192	C9	G7	Innotech	Sterile-Innotech	1
1193	C9	H7	Innotech	Sterile-Innotech	1
1194	C9	E9	Innotech	Sterile-Innotech	1
1195	C9	F9	Innotech	Sterile-Innotech	1
1196	C9	G9	Innotech	Sterile-Innotech	1
1197	C9	H9	Innotech	Sterile-Innotech	1
1198	C9	E11	Innotech	Sterile-Innotech	0.972727
1199	C9	G11	Innotech	Sterile-Innotech	1
1200	C9	H11	Innotech	Sterile-Innotech	1
1201	D9	E1	Innotech	Sterile-Innotech	1
1202	D9	F1	Innotech	Sterile-Innotech	1
1203	D9	G1	Innotech	Sterile-Innotech	1
1204	D9	H1	Innotech	Sterile-Innotech	0.945455
1205	D9	F3	Innotech	Sterile-Innotech	1
1206	D9	G3	Innotech	Sterile-Innotech	1
1207	D9	H3	Innotech	Sterile-Innotech	1
1208	D9	E5	Innotech	Sterile-Innotech	0.845455
1209	D9	F5	Innotech	Sterile-Innotech	1
1210	D9	G5	Innotech	Sterile-Innotech	1
1211	D9	H5	Innotech	Sterile-Innotech	1
1212	D9	E7	Innotech	Sterile-Innotech	0.836364
1213	D9	F7	Innotech	Sterile-Innotech	0.954545
1214	D9	G7	Innotech	Sterile-Innotech	1
1215	D9	H7	Innotech	Sterile-Innotech	0.881818
1216	D9	E9	Innotech	Sterile-Innotech	0.809091
1217	D9	F9	Innotech	Sterile-Innotech	0.963636
1218	D9	G9	Innotech	Sterile-Innotech	0.627273
1219	D9	H9	Innotech	Sterile-Innotech	0.909091
1220	D9	E11	Innotech	Sterile-Innotech	0.936364
1221	D9	G11	Innotech	Sterile-Innotech	1
1222	D9	H11	Innotech	Sterile-Innotech	1
1223	A11	E1	Innotech	Sterile-Innotech	1
1224	A11	F1	Innotech	Sterile-Innotech	1
1225	A11	G1	Innotech	Sterile-Innotech	1
1226	A11	H1	Innotech	Sterile-Innotech	1
1227	A11	F3	Innotech	Sterile-Innotech	0.954545
1228	A11	G3	Innotech	Sterile-Innotech	0.990909
1229	A11	H3	Innotech	Sterile-Innotech	1
1230	A11	E5	Innotech	Sterile-Innotech	0.6
1231	A11	F5	Innotech	Sterile-Innotech	0.663636
1232	A11	G5	Innotech	Sterile-Innotech	0.590909
1233	A11	H5	Innotech	Sterile-Innotech	0.6
1234	A11	E7	Innotech	Sterile-Innotech	1
1235	A11	F7	Innotech	Sterile-Innotech	1
1236	A11	G7	Innotech	Sterile-Innotech	0.990909
1237	A11	H7	Innotech	Sterile-Innotech	1
1238	A11	E9	Innotech	Sterile-Innotech	0.963636
1239	A11	F9	Innotech	Sterile-Innotech	1
1240	A11	G9	Innotech	Sterile-Innotech	1
1241	A11	H9	Innotech	Sterile-Innotech	0.990909
1242	A11	E11	Innotech	Sterile-Innotech	0.990909
1243	A11	G11	Innotech	Sterile-Innotech	1
1244	A11	H11	Innotech	Sterile-Innotech	1
1245	B11	E1	Innotech	Sterile-Innotech	1
1246	B11	F1	Innotech	Sterile-Innotech	1
1247	B11	G1	Innotech	Sterile-Innotech	0.981818
1248	B11	H1	Innotech	Sterile-Innotech	1
1249	B11	F3	Innotech	Sterile-Innotech	0.945455
1250	B11	G3	Innotech	Sterile-Innotech	0.981818
1251	B11	H3	Innotech	Sterile-Innotech	0.981818
1252	B11	E5	Innotech	Sterile-Innotech	0.872727
1253	B11	F5	Innotech	Sterile-Innotech	0.854545
1254	B11	G5	Innotech	Sterile-Innotech	0.872727
1255	B11	H5	Innotech	Sterile-Innotech	0.872727
1256	B11	E7	Innotech	Sterile-Innotech	1
1257	B11	F7	Innotech	Sterile-Innotech	0.981818
1258	B11	G7	Innotech	Sterile-Innotech	0.981818
1259	B11	H7	Innotech	Sterile-Innotech	0.981818
1260	B11	E9	Innotech	Sterile-Innotech	0.945455
1261	B11	F9	Innotech	Sterile-Innotech	0.981818
1262	B11	G9	Innotech	Sterile-Innotech	0.981818
1263	B11	H9	Innotech	Sterile-Innotech	1
1264	B11	E11	Innotech	Sterile-Innotech	1
1265	B11	G11	Innotech	Sterile-Innotech	0.981818
1266	B11	H11	Innotech	Sterile-Innotech	0.990909
1267	C11	E1	Innotech	Sterile-Innotech	1
1268	C11	F1	Innotech	Sterile-Innotech	1
1269	C11	G1	Innotech	Sterile-Innotech	1
1270	C11	H1	Innotech	Sterile-Innotech	1
1271	C11	F3	Innotech	Sterile-Innotech	0.990909
1272	C11	G3	Innotech	Sterile-Innotech	1
1273	C11	H3	Innotech	Sterile-Innotech	1
1274	C11	E5	Innotech	Sterile-Innotech	0.990909
1275	C11	F5	Innotech	Sterile-Innotech	0.990909
1276	C11	G5	Innotech	Sterile-Innotech	0.990909
1277	C11	H5	Innotech	Sterile-Innotech	0.990909
1278	C11	E7	Innotech	Sterile-Innotech	1
1279	C11	F7	Innotech	Sterile-Innotech	1
1280	C11	G7	Innotech	Sterile-Innotech	1
1281	C11	H7	Innotech	Sterile-Innotech	1
1282	C11	E9	Innotech	Sterile-Innotech	0.990909
1283	C11	F9	Innotech	Sterile-Innotech	1
1284	C11	G9	Innotech	Sterile-Innotech	1
1285	C11	H9	Innotech	Sterile-Innotech	1
1286	C11	E11	Innotech	Sterile-Innotech	1
1287	C11	G11	Innotech	Sterile-Innotech	1
1288	C11	H11	Innotech	Sterile-Innotech	0.990909
1289	D11	E1	Innotech	Sterile-Innotech	1
1290	D11	F1	Innotech	Sterile-Innotech	1
1291	D11	G1	Innotech	Sterile-Innotech	1
1292	D11	H1	Innotech	Sterile-Innotech	1
1293	D11	F3	Innotech	Sterile-Innotech	0.963636
1294	D11	G3	Innotech	Sterile-Innotech	1
1295	D11	H3	Innotech	Sterile-Innotech	1
1296	D11	E5	Innotech	Sterile-Innotech	0.554545
1297	D11	F5	Innotech	Sterile-Innotech	0.672727
1298	D11	G5	Innotech	Sterile-Innotech	0.554545
1299	D11	H5	Innotech	Sterile-Innotech	0.554545
1300	D11	E7	Innotech	Sterile-Innotech	1
1301	D11	F7	Innotech	Sterile-Innotech	1
1302	D11	G7	Innotech	Sterile-Innotech	1
1303	D11	H7	Innotech	Sterile-Innotech	1
1304	D11	E9	Innotech	Sterile-Innotech	0.954545
1305	D11	F9	Innotech	Sterile-Innotech	1
1306	D11	G9	Innotech	Sterile-Innotech	1
1307	D11	H9	Innotech	Sterile-Innotech	1
1308	D11	E11	Innotech	Sterile-Innotech	1
1309	D11	G11	Innotech	Sterile-Innotech	1
1310	D11	H11	Innotech	Sterile-Innotech	1
1311	A1	E2	Innotech	Sterile-Okanagan	0.945455
1312	A1	F2	Innotech	Sterile-Okanagan	0.963636
1313	A1	G2	Innotech	Sterile-Okanagan	0.9
1314	A1	H2	Innotech	Sterile-Okanagan	1
1315	A1	E4	Innotech	Sterile-Okanagan	0.854545
1316	A1	F4	Innotech	Sterile-Okanagan	1
1317	A1	G4	Innotech	Sterile-Okanagan	1
1318	A1	H4	Innotech	Sterile-Okanagan	1
1319	A1	E6	Innotech	Sterile-Okanagan	1
1320	A1	F6	Innotech	Sterile-Okanagan	0.990909
1321	A1	G6	Innotech	Sterile-Okanagan	0.990909
1322	A1	H6	Innotech	Sterile-Okanagan	0.981818
1323	A1	E8	Innotech	Sterile-Okanagan	0.936364
1324	A1	F8	Innotech	Sterile-Okanagan	0.836364
1325	A1	G8	Innotech	Sterile-Okanagan	0.936364
1326	A1	H8	Innotech	Sterile-Okanagan	0.936364
1327	A1	E10	Innotech	Sterile-Okanagan	0.854545
1328	A1	F10	Innotech	Sterile-Okanagan	0.918182
1329	A1	G10	Innotech	Sterile-Okanagan	0.981818
1330	A1	H10	Innotech	Sterile-Okanagan	1
1331	A1	E12	Innotech	Sterile-Okanagan	1
1332	A1	F12	Innotech	Sterile-Okanagan	0.990909
1333	A1	G12	Innotech	Sterile-Okanagan	1
1334	A1	H12	Innotech	Sterile-Okanagan	0.990909
1335	B1	E2	Innotech	Sterile-Okanagan	0.990909
1336	B1	F2	Innotech	Sterile-Okanagan	0.990909
1337	B1	G2	Innotech	Sterile-Okanagan	0.990909
1338	B1	H2	Innotech	Sterile-Okanagan	1
1339	B1	E4	Innotech	Sterile-Okanagan	0.990909
1340	B1	F4	Innotech	Sterile-Okanagan	1
1341	B1	G4	Innotech	Sterile-Okanagan	1
1342	B1	H4	Innotech	Sterile-Okanagan	1
1343	B1	E6	Innotech	Sterile-Okanagan	1
1344	B1	F6	Innotech	Sterile-Okanagan	0.990909
1345	B1	G6	Innotech	Sterile-Okanagan	0.990909
1346	B1	H6	Innotech	Sterile-Okanagan	0.990909
1347	B1	E8	Innotech	Sterile-Okanagan	0.990909
1348	B1	F8	Innotech	Sterile-Okanagan	0.990909
1349	B1	G8	Innotech	Sterile-Okanagan	1
1350	B1	H8	Innotech	Sterile-Okanagan	1
1351	B1	E10	Innotech	Sterile-Okanagan	0.990909
1352	B1	F10	Innotech	Sterile-Okanagan	0.990909
1353	B1	G10	Innotech	Sterile-Okanagan	0.990909
1354	B1	H10	Innotech	Sterile-Okanagan	1
1355	B1	E12	Innotech	Sterile-Okanagan	1
1356	B1	F12	Innotech	Sterile-Okanagan	1
1357	B1	G12	Innotech	Sterile-Okanagan	1
1358	B1	H12	Innotech	Sterile-Okanagan	0.990909
1359	C1	E2	Innotech	Sterile-Okanagan	1
1360	C1	F2	Innotech	Sterile-Okanagan	1
1361	C1	G2	Innotech	Sterile-Okanagan	1
1362	C1	H2	Innotech	Sterile-Okanagan	1
1363	C1	E4	Innotech	Sterile-Okanagan	1
1364	C1	F4	Innotech	Sterile-Okanagan	1
1365	C1	G4	Innotech	Sterile-Okanagan	1
1366	C1	H4	Innotech	Sterile-Okanagan	1
1367	C1	E6	Innotech	Sterile-Okanagan	1
1368	C1	F6	Innotech	Sterile-Okanagan	1
1369	C1	G6	Innotech	Sterile-Okanagan	0.990909
1370	C1	H6	Innotech	Sterile-Okanagan	1
1371	C1	E8	Innotech	Sterile-Okanagan	0.981818
1372	C1	F8	Innotech	Sterile-Okanagan	0.990909
1373	C1	G8	Innotech	Sterile-Okanagan	0.981818
1374	C1	H8	Innotech	Sterile-Okanagan	0.990909
1375	C1	E10	Innotech	Sterile-Okanagan	1
1376	C1	F10	Innotech	Sterile-Okanagan	0.981818
1377	C1	G10	Innotech	Sterile-Okanagan	0.990909
1378	C1	H10	Innotech	Sterile-Okanagan	1
1379	C1	E12	Innotech	Sterile-Okanagan	1
1380	C1	F12	Innotech	Sterile-Okanagan	0.981818
1381	C1	G12	Innotech	Sterile-Okanagan	1
1382	C1	H12	Innotech	Sterile-Okanagan	1
1383	D1	E2	Innotech	Sterile-Okanagan	0.945455
1384	D1	F2	Innotech	Sterile-Okanagan	1
1385	D1	G2	Innotech	Sterile-Okanagan	0.945455
1386	D1	H2	Innotech	Sterile-Okanagan	0.945455
1387	D1	E4	Innotech	Sterile-Okanagan	1
1388	D1	F4	Innotech	Sterile-Okanagan	1
1389	D1	G4	Innotech	Sterile-Okanagan	1
1390	D1	H4	Innotech	Sterile-Okanagan	1
1391	D1	E6	Innotech	Sterile-Okanagan	1
1392	D1	F6	Innotech	Sterile-Okanagan	1
1393	D1	G6	Innotech	Sterile-Okanagan	1
1394	D1	H6	Innotech	Sterile-Okanagan	1
1395	D1	E8	Innotech	Sterile-Okanagan	0.854545
1396	D1	F8	Innotech	Sterile-Okanagan	0.9
1397	D1	G8	Innotech	Sterile-Okanagan	0.909091
1398	D1	H8	Innotech	Sterile-Okanagan	0.918182
1399	D1	E10	Innotech	Sterile-Okanagan	0.963636
1400	D1	F10	Innotech	Sterile-Okanagan	0.863636
1401	D1	G10	Innotech	Sterile-Okanagan	0.990909
1402	D1	H10	Innotech	Sterile-Okanagan	1
1403	D1	E12	Innotech	Sterile-Okanagan	1
1404	D1	F12	Innotech	Sterile-Okanagan	0.990909
1405	D1	G12	Innotech	Sterile-Okanagan	1
1406	D1	H12	Innotech	Sterile-Okanagan	1
1407	A3	E2	Innotech	Sterile-Okanagan	0.918182
1408	A3	F2	Innotech	Sterile-Okanagan	0.963636
1409	A3	G2	Innotech	Sterile-Okanagan	0.954545
1410	A3	H2	Innotech	Sterile-Okanagan	1
1411	A3	E4	Innotech	Sterile-Okanagan	0.954545
1412	A3	F4	Innotech	Sterile-Okanagan	1
1413	A3	G4	Innotech	Sterile-Okanagan	1
1414	A3	H4	Innotech	Sterile-Okanagan	1
1415	A3	E6	Innotech	Sterile-Okanagan	1
1416	A3	F6	Innotech	Sterile-Okanagan	0.990909
1417	A3	G6	Innotech	Sterile-Okanagan	0.990909
1418	A3	H6	Innotech	Sterile-Okanagan	0.981818
1419	A3	E8	Innotech	Sterile-Okanagan	0.963636
1420	A3	F8	Innotech	Sterile-Okanagan	0.954545
1421	A3	G8	Innotech	Sterile-Okanagan	1
1422	A3	H8	Innotech	Sterile-Okanagan	1
1423	A3	E10	Innotech	Sterile-Okanagan	0.954545
1424	A3	F10	Innotech	Sterile-Okanagan	0.927273
1425	A3	G10	Innotech	Sterile-Okanagan	0.990909
1426	A3	H10	Innotech	Sterile-Okanagan	1
1427	A3	E12	Innotech	Sterile-Okanagan	1
1428	A3	F12	Innotech	Sterile-Okanagan	1
1429	A3	G12	Innotech	Sterile-Okanagan	0.981818
1430	A3	H12	Innotech	Sterile-Okanagan	0.963636
1431	B3	E2	Innotech	Sterile-Okanagan	0.972727
1432	B3	F2	Innotech	Sterile-Okanagan	1
1433	B3	G2	Innotech	Sterile-Okanagan	0.981818
1434	B3	H2	Innotech	Sterile-Okanagan	0.936364
1435	B3	E4	Innotech	Sterile-Okanagan	1
1436	B3	F4	Innotech	Sterile-Okanagan	0.990909
1437	B3	G4	Innotech	Sterile-Okanagan	1
1438	B3	H4	Innotech	Sterile-Okanagan	1
1439	B3	E6	Innotech	Sterile-Okanagan	0.981818
1440	B3	F6	Innotech	Sterile-Okanagan	1
1441	B3	G6	Innotech	Sterile-Okanagan	1
1442	B3	H6	Innotech	Sterile-Okanagan	0.990909
1443	B3	E8	Innotech	Sterile-Okanagan	0.990909
1444	B3	F8	Innotech	Sterile-Okanagan	0.981818
1445	B3	G8	Innotech	Sterile-Okanagan	1
1446	B3	H8	Innotech	Sterile-Okanagan	1
1447	B3	E10	Innotech	Sterile-Okanagan	1
1448	B3	F10	Innotech	Sterile-Okanagan	1
1449	B3	G10	Innotech	Sterile-Okanagan	1
1450	B3	H10	Innotech	Sterile-Okanagan	1
1451	B3	E12	Innotech	Sterile-Okanagan	1
1452	B3	F12	Innotech	Sterile-Okanagan	1
1453	B3	G12	Innotech	Sterile-Okanagan	0.945455
1454	B3	H12	Innotech	Sterile-Okanagan	0.990909
1455	C3	E2	Innotech	Sterile-Okanagan	0.890909
1456	C3	F2	Innotech	Sterile-Okanagan	1
1457	C3	G2	Innotech	Sterile-Okanagan	0.945455
1458	C3	H2	Innotech	Sterile-Okanagan	0.827273
1459	C3	E4	Innotech	Sterile-Okanagan	1
1460	C3	F4	Innotech	Sterile-Okanagan	1
1461	C3	G4	Innotech	Sterile-Okanagan	1
1462	C3	H4	Innotech	Sterile-Okanagan	0.972727
1463	C3	E6	Innotech	Sterile-Okanagan	1
1464	C3	F6	Innotech	Sterile-Okanagan	1
1465	C3	G6	Innotech	Sterile-Okanagan	1
1466	C3	H6	Innotech	Sterile-Okanagan	1
1467	C3	E8	Innotech	Sterile-Okanagan	0.981818
1468	C3	F8	Innotech	Sterile-Okanagan	0.990909
1469	C3	G8	Innotech	Sterile-Okanagan	0.990909
1470	C3	H8	Innotech	Sterile-Okanagan	0.990909
1471	C3	E10	Innotech	Sterile-Okanagan	0.963636
1472	C3	F10	Innotech	Sterile-Okanagan	1
1473	C3	G10	Innotech	Sterile-Okanagan	1
1474	C3	H10	Innotech	Sterile-Okanagan	1
1475	C3	E12	Innotech	Sterile-Okanagan	1
1476	C3	F12	Innotech	Sterile-Okanagan	1
1477	C3	G12	Innotech	Sterile-Okanagan	1
1478	C3	H12	Innotech	Sterile-Okanagan	1
1479	D3	E2	Innotech	Sterile-Okanagan	0.954545
1480	D3	F2	Innotech	Sterile-Okanagan	1
1481	D3	G2	Innotech	Sterile-Okanagan	1
1482	D3	H2	Innotech	Sterile-Okanagan	1
1483	D3	E4	Innotech	Sterile-Okanagan	1
1484	D3	F4	Innotech	Sterile-Okanagan	1
1485	D3	G4	Innotech	Sterile-Okanagan	1
1486	D3	H4	Innotech	Sterile-Okanagan	1
1487	D3	E6	Innotech	Sterile-Okanagan	1
1488	D3	F6	Innotech	Sterile-Okanagan	1
1489	D3	G6	Innotech	Sterile-Okanagan	1
1490	D3	H6	Innotech	Sterile-Okanagan	1
1491	D3	E8	Innotech	Sterile-Okanagan	1
1492	D3	F8	Innotech	Sterile-Okanagan	0.963636
1493	D3	G8	Innotech	Sterile-Okanagan	1
1494	D3	H8	Innotech	Sterile-Okanagan	1
1495	D3	E10	Innotech	Sterile-Okanagan	1
1496	D3	F10	Innotech	Sterile-Okanagan	0.981818
1497	D3	G10	Innotech	Sterile-Okanagan	1
1498	D3	H10	Innotech	Sterile-Okanagan	1
1499	D3	E12	Innotech	Sterile-Okanagan	1
1500	D3	F12	Innotech	Sterile-Okanagan	1
1501	D3	G12	Innotech	Sterile-Okanagan	1
1502	D3	H12	Innotech	Sterile-Okanagan	1
1503	A5	E2	Innotech	Sterile-Okanagan	0.954545
1504	A5	F2	Innotech	Sterile-Okanagan	0.990909
1505	A5	G2	Innotech	Sterile-Okanagan	0.981818
1506	A5	H2	Innotech	Sterile-Okanagan	0.918182
1507	A5	E4	Innotech	Sterile-Okanagan	1
1508	A5	F4	Innotech	Sterile-Okanagan	0.990909
1509	A5	G4	Innotech	Sterile-Okanagan	1
1510	A5	H4	Innotech	Sterile-Okanagan	1
1511	A5	E6	Innotech	Sterile-Okanagan	0.981818
1512	A5	F6	Innotech	Sterile-Okanagan	1
1513	A5	G6	Innotech	Sterile-Okanagan	0.990909
1514	A5	H6	Innotech	Sterile-Okanagan	0.990909
1515	A5	E8	Innotech	Sterile-Okanagan	0.990909
1516	A5	F8	Innotech	Sterile-Okanagan	0.972727
1517	A5	G8	Innotech	Sterile-Okanagan	0.990909
1518	A5	H8	Innotech	Sterile-Okanagan	1
1519	A5	E10	Innotech	Sterile-Okanagan	1
1520	A5	F10	Innotech	Sterile-Okanagan	1
1521	A5	G10	Innotech	Sterile-Okanagan	1
1522	A5	H10	Innotech	Sterile-Okanagan	1
1523	A5	E12	Innotech	Sterile-Okanagan	1
1524	A5	F12	Innotech	Sterile-Okanagan	1
1525	A5	G12	Innotech	Sterile-Okanagan	0.936364
1526	A5	H12	Innotech	Sterile-Okanagan	0.981818
1527	B5	E2	Innotech	Sterile-Okanagan	0.963636
1528	B5	F2	Innotech	Sterile-Okanagan	0.963636
1529	B5	G2	Innotech	Sterile-Okanagan	0.909091
1530	B5	H2	Innotech	Sterile-Okanagan	1
1531	B5	E4	Innotech	Sterile-Okanagan	0.909091
1532	B5	F4	Innotech	Sterile-Okanagan	0.972727
1533	B5	G4	Innotech	Sterile-Okanagan	1
1534	B5	H4	Innotech	Sterile-Okanagan	1
1535	B5	E6	Innotech	Sterile-Okanagan	1
1536	B5	F6	Innotech	Sterile-Okanagan	0.990909
1537	B5	G6	Innotech	Sterile-Okanagan	0.963636
1538	B5	H6	Innotech	Sterile-Okanagan	0.981818
1539	B5	E8	Innotech	Sterile-Okanagan	1
1540	B5	F8	Innotech	Sterile-Okanagan	0.918182
1541	B5	G8	Innotech	Sterile-Okanagan	1
1542	B5	H8	Innotech	Sterile-Okanagan	1
1543	B5	E10	Innotech	Sterile-Okanagan	0.909091
1544	B5	F10	Innotech	Sterile-Okanagan	0.981818
1545	B5	G10	Innotech	Sterile-Okanagan	0.990909
1546	B5	H10	Innotech	Sterile-Okanagan	1
1547	B5	E12	Innotech	Sterile-Okanagan	1
1548	B5	F12	Innotech	Sterile-Okanagan	1
1549	B5	G12	Innotech	Sterile-Okanagan	0.990909
1550	B5	H12	Innotech	Sterile-Okanagan	0.990909
1551	C5	E2	Innotech	Sterile-Okanagan	0.945455
1552	C5	F2	Innotech	Sterile-Okanagan	0.990909
1553	C5	G2	Innotech	Sterile-Okanagan	1
1554	C5	H2	Innotech	Sterile-Okanagan	1
1555	C5	E4	Innotech	Sterile-Okanagan	1
1556	C5	F4	Innotech	Sterile-Okanagan	1
1557	C5	G4	Innotech	Sterile-Okanagan	1
1558	C5	H4	Innotech	Sterile-Okanagan	0.990909
1559	C5	E6	Innotech	Sterile-Okanagan	0.981818
1560	C5	F6	Innotech	Sterile-Okanagan	0.981818
1561	C5	G6	Innotech	Sterile-Okanagan	0.972727
1562	C5	H6	Innotech	Sterile-Okanagan	0.990909
1563	C5	E8	Innotech	Sterile-Okanagan	1
1564	C5	F8	Innotech	Sterile-Okanagan	0.990909
1565	C5	G8	Innotech	Sterile-Okanagan	0.936364
1566	C5	H8	Innotech	Sterile-Okanagan	1
1567	C5	E10	Innotech	Sterile-Okanagan	1
1568	C5	F10	Innotech	Sterile-Okanagan	0.981818
1569	C5	G10	Innotech	Sterile-Okanagan	1
1570	C5	H10	Innotech	Sterile-Okanagan	1
1571	C5	E12	Innotech	Sterile-Okanagan	1
1572	C5	F12	Innotech	Sterile-Okanagan	1
1573	C5	G12	Innotech	Sterile-Okanagan	0.945455
1574	C5	H12	Innotech	Sterile-Okanagan	0.990909
1575	D5	E2	Innotech	Sterile-Okanagan	0.963636
1576	D5	F2	Innotech	Sterile-Okanagan	0.963636
1577	D5	G2	Innotech	Sterile-Okanagan	0.9
1578	D5	H2	Innotech	Sterile-Okanagan	1
1579	D5	E4	Innotech	Sterile-Okanagan	0.727273
1580	D5	F4	Innotech	Sterile-Okanagan	0.963636
1581	D5	G4	Innotech	Sterile-Okanagan	1
1582	D5	H4	Innotech	Sterile-Okanagan	1
1583	D5	E6	Innotech	Sterile-Okanagan	1
1584	D5	F6	Innotech	Sterile-Okanagan	0.990909
1585	D5	G6	Innotech	Sterile-Okanagan	0.927273
1586	D5	H6	Innotech	Sterile-Okanagan	0.981818
1587	D5	E8	Innotech	Sterile-Okanagan	1
1588	D5	F8	Innotech	Sterile-Okanagan	0.918182
1589	D5	G8	Innotech	Sterile-Okanagan	1
1590	D5	H8	Innotech	Sterile-Okanagan	1
1591	D5	E10	Innotech	Sterile-Okanagan	0.845455
1592	D5	F10	Innotech	Sterile-Okanagan	0.981818
1593	D5	G10	Innotech	Sterile-Okanagan	0.990909
1594	D5	H10	Innotech	Sterile-Okanagan	1
1595	D5	E12	Innotech	Sterile-Okanagan	1
1596	D5	F12	Innotech	Sterile-Okanagan	1
1597	D5	G12	Innotech	Sterile-Okanagan	0.990909
1598	D5	H12	Innotech	Sterile-Okanagan	0.990909
1599	A7	E2	Innotech	Sterile-Okanagan	0.963636
1600	A7	F2	Innotech	Sterile-Okanagan	0.963636
1601	A7	G2	Innotech	Sterile-Okanagan	0.9
1602	A7	H2	Innotech	Sterile-Okanagan	1
1603	A7	E4	Innotech	Sterile-Okanagan	0.727273
1604	A7	F4	Innotech	Sterile-Okanagan	1
1605	A7	G4	Innotech	Sterile-Okanagan	1
1606	A7	H4	Innotech	Sterile-Okanagan	1
1607	A7	E6	Innotech	Sterile-Okanagan	1
1608	A7	F6	Innotech	Sterile-Okanagan	0.990909
1609	A7	G6	Innotech	Sterile-Okanagan	0.990909
1610	A7	H6	Innotech	Sterile-Okanagan	0.981818
1611	A7	E8	Innotech	Sterile-Okanagan	1
1612	A7	F8	Innotech	Sterile-Okanagan	0.918182
1613	A7	G8	Innotech	Sterile-Okanagan	1
1614	A7	H8	Innotech	Sterile-Okanagan	1
1615	A7	E10	Innotech	Sterile-Okanagan	0.845455
1616	A7	F10	Innotech	Sterile-Okanagan	0.981818
1617	A7	G10	Innotech	Sterile-Okanagan	0.990909
1618	A7	H10	Innotech	Sterile-Okanagan	1
1619	A7	E12	Innotech	Sterile-Okanagan	1
1620	A7	F12	Innotech	Sterile-Okanagan	1
1621	A7	G12	Innotech	Sterile-Okanagan	1
1622	A7	H12	Innotech	Sterile-Okanagan	0.990909
1623	B7	E2	Innotech	Sterile-Okanagan	1
1624	B7	F2	Innotech	Sterile-Okanagan	1
1625	B7	G2	Innotech	Sterile-Okanagan	1
1626	B7	H2	Innotech	Sterile-Okanagan	1
1627	B7	E4	Innotech	Sterile-Okanagan	1
1628	B7	F4	Innotech	Sterile-Okanagan	1
1629	B7	G4	Innotech	Sterile-Okanagan	1
1630	B7	H4	Innotech	Sterile-Okanagan	1
1631	B7	E6	Innotech	Sterile-Okanagan	1
1632	B7	F6	Innotech	Sterile-Okanagan	1
1633	B7	G6	Innotech	Sterile-Okanagan	1
1634	B7	H6	Innotech	Sterile-Okanagan	1
1635	B7	E8	Innotech	Sterile-Okanagan	1
1636	B7	F8	Innotech	Sterile-Okanagan	1
1637	B7	G8	Innotech	Sterile-Okanagan	1
1638	B7	H8	Innotech	Sterile-Okanagan	1
1639	B7	E10	Innotech	Sterile-Okanagan	1
1640	B7	F10	Innotech	Sterile-Okanagan	1
1641	B7	G10	Innotech	Sterile-Okanagan	1
1642	B7	H10	Innotech	Sterile-Okanagan	1
1643	B7	E12	Innotech	Sterile-Okanagan	1
1644	B7	F12	Innotech	Sterile-Okanagan	1
1645	B7	G12	Innotech	Sterile-Okanagan	1
1646	B7	H12	Innotech	Sterile-Okanagan	1
1647	D7	E2	Innotech	Sterile-Okanagan	0.990909
1648	D7	F2	Innotech	Sterile-Okanagan	1
1649	D7	G2	Innotech	Sterile-Okanagan	0.990909
1650	D7	H2	Innotech	Sterile-Okanagan	0.990909
1651	D7	E4	Innotech	Sterile-Okanagan	1
1652	D7	F4	Innotech	Sterile-Okanagan	0.990909
1653	D7	G4	Innotech	Sterile-Okanagan	1
1654	D7	H4	Innotech	Sterile-Okanagan	1
1655	D7	E6	Innotech	Sterile-Okanagan	0.990909
1656	D7	F6	Innotech	Sterile-Okanagan	1
1657	D7	G6	Innotech	Sterile-Okanagan	1
1658	D7	H6	Innotech	Sterile-Okanagan	0.990909
1659	D7	E8	Innotech	Sterile-Okanagan	0.963636
1660	D7	F8	Innotech	Sterile-Okanagan	0.927273
1661	D7	G8	Innotech	Sterile-Okanagan	1
1662	D7	H8	Innotech	Sterile-Okanagan	1
1663	D7	E10	Innotech	Sterile-Okanagan	1
1664	D7	F10	Innotech	Sterile-Okanagan	1
1665	D7	G10	Innotech	Sterile-Okanagan	1
1666	D7	H10	Innotech	Sterile-Okanagan	1
1667	D7	E12	Innotech	Sterile-Okanagan	1
1668	D7	F12	Innotech	Sterile-Okanagan	1
1669	D7	G12	Innotech	Sterile-Okanagan	0.990909
1670	D7	H12	Innotech	Sterile-Okanagan	0.990909
1671	A9	E2	Innotech	Sterile-Okanagan	1
1672	A9	F2	Innotech	Sterile-Okanagan	1
1673	A9	G2	Innotech	Sterile-Okanagan	1
1674	A9	H2	Innotech	Sterile-Okanagan	1
1675	A9	E4	Innotech	Sterile-Okanagan	1
1676	A9	F4	Innotech	Sterile-Okanagan	1
1677	A9	G4	Innotech	Sterile-Okanagan	1
1678	A9	H4	Innotech	Sterile-Okanagan	1
1679	A9	E6	Innotech	Sterile-Okanagan	1
1680	A9	F6	Innotech	Sterile-Okanagan	1
1681	A9	G6	Innotech	Sterile-Okanagan	1
1682	A9	H6	Innotech	Sterile-Okanagan	1
1683	A9	E8	Innotech	Sterile-Okanagan	1
1684	A9	F8	Innotech	Sterile-Okanagan	1
1685	A9	G8	Innotech	Sterile-Okanagan	1
1686	A9	H8	Innotech	Sterile-Okanagan	1
1687	A9	E10	Innotech	Sterile-Okanagan	1
1688	A9	F10	Innotech	Sterile-Okanagan	1
1689	A9	G10	Innotech	Sterile-Okanagan	1
1690	A9	H10	Innotech	Sterile-Okanagan	1
1691	A9	E12	Innotech	Sterile-Okanagan	1
1692	A9	F12	Innotech	Sterile-Okanagan	1
1693	A9	G12	Innotech	Sterile-Okanagan	1
1694	A9	H12	Innotech	Sterile-Okanagan	1
1695	B9	E2	Innotech	Sterile-Okanagan	0.827273
1696	B9	F2	Innotech	Sterile-Okanagan	0.954545
1697	B9	G2	Innotech	Sterile-Okanagan	0.827273
1698	B9	H2	Innotech	Sterile-Okanagan	0.818182
1699	B9	E4	Innotech	Sterile-Okanagan	0.854545
1700	B9	F4	Innotech	Sterile-Okanagan	0.990909
1701	B9	G4	Innotech	Sterile-Okanagan	1
1702	B9	H4	Innotech	Sterile-Okanagan	1
1703	B9	E6	Innotech	Sterile-Okanagan	0.981818
1704	B9	F6	Innotech	Sterile-Okanagan	0.990909
1705	B9	G6	Innotech	Sterile-Okanagan	0.981818
1706	B9	H6	Innotech	Sterile-Okanagan	0.972727
1707	B9	E8	Innotech	Sterile-Okanagan	0.981818
1708	B9	F8	Innotech	Sterile-Okanagan	0.890909
1709	B9	G8	Innotech	Sterile-Okanagan	0.936364
1710	B9	H8	Innotech	Sterile-Okanagan	0.827273
1711	B9	E10	Innotech	Sterile-Okanagan	0.818182
1712	B9	F10	Innotech	Sterile-Okanagan	0.981818
1713	B9	G10	Innotech	Sterile-Okanagan	0.990909
1714	B9	H10	Innotech	Sterile-Okanagan	1
1715	B9	E12	Innotech	Sterile-Okanagan	1
1716	B9	F12	Innotech	Sterile-Okanagan	1
1717	B9	G12	Innotech	Sterile-Okanagan	0.909091
1718	B9	H12	Innotech	Sterile-Okanagan	0.972727
1719	C9	E2	Innotech	Sterile-Okanagan	1
1720	C9	F2	Innotech	Sterile-Okanagan	1
1721	C9	G2	Innotech	Sterile-Okanagan	1
1722	C9	H2	Innotech	Sterile-Okanagan	1
1723	C9	E4	Innotech	Sterile-Okanagan	1
1724	C9	F4	Innotech	Sterile-Okanagan	1
1725	C9	G4	Innotech	Sterile-Okanagan	1
1726	C9	H4	Innotech	Sterile-Okanagan	1
1727	C9	E6	Innotech	Sterile-Okanagan	0.945455
1728	C9	F6	Innotech	Sterile-Okanagan	0.945455
1729	C9	G6	Innotech	Sterile-Okanagan	0.945455
1730	C9	H6	Innotech	Sterile-Okanagan	0.945455
1731	C9	E8	Innotech	Sterile-Okanagan	1
1732	C9	F8	Innotech	Sterile-Okanagan	1
1733	C9	G8	Innotech	Sterile-Okanagan	1
1734	C9	H8	Innotech	Sterile-Okanagan	1
1735	C9	E10	Innotech	Sterile-Okanagan	1
1736	C9	F10	Innotech	Sterile-Okanagan	1
1737	C9	G10	Innotech	Sterile-Okanagan	1
1738	C9	H10	Innotech	Sterile-Okanagan	1
1739	C9	E12	Innotech	Sterile-Okanagan	1
1740	C9	F12	Innotech	Sterile-Okanagan	1
1741	C9	G12	Innotech	Sterile-Okanagan	0.945455
1742	C9	H12	Innotech	Sterile-Okanagan	0.945455
1743	D9	E2	Innotech	Sterile-Okanagan	0.972727
1744	D9	F2	Innotech	Sterile-Okanagan	1
1745	D9	G2	Innotech	Sterile-Okanagan	0.981818
1746	D9	H2	Innotech	Sterile-Okanagan	0.918182
1747	D9	E4	Innotech	Sterile-Okanagan	1
1748	D9	F4	Innotech	Sterile-Okanagan	0.990909
1749	D9	G4	Innotech	Sterile-Okanagan	1
1750	D9	H4	Innotech	Sterile-Okanagan	1
1751	D9	E6	Innotech	Sterile-Okanagan	0.981818
1752	D9	F6	Innotech	Sterile-Okanagan	1
1753	D9	G6	Innotech	Sterile-Okanagan	1
1754	D9	H6	Innotech	Sterile-Okanagan	0.990909
1755	D9	E8	Innotech	Sterile-Okanagan	0.990909
1756	D9	F8	Innotech	Sterile-Okanagan	0.981818
1757	D9	G8	Innotech	Sterile-Okanagan	1
1758	D9	H8	Innotech	Sterile-Okanagan	1
1759	D9	E10	Innotech	Sterile-Okanagan	1
1760	D9	F10	Innotech	Sterile-Okanagan	1
1761	D9	G10	Innotech	Sterile-Okanagan	1
1762	D9	H10	Innotech	Sterile-Okanagan	1
1763	D9	E12	Innotech	Sterile-Okanagan	1
1764	D9	F12	Innotech	Sterile-Okanagan	1
1765	D9	G12	Innotech	Sterile-Okanagan	0.945455
1766	D9	H12	Innotech	Sterile-Okanagan	0.990909
1767	A11	E2	Innotech	Sterile-Okanagan	0.981818
1768	A11	F2	Innotech	Sterile-Okanagan	1
1769	A11	G2	Innotech	Sterile-Okanagan	0.990909
1770	A11	H2	Innotech	Sterile-Okanagan	0.990909
1771	A11	E4	Innotech	Sterile-Okanagan	1
1772	A11	F4	Innotech	Sterile-Okanagan	1
1773	A11	G4	Innotech	Sterile-Okanagan	1
1774	A11	H4	Innotech	Sterile-Okanagan	0.990909
1775	A11	E6	Innotech	Sterile-Okanagan	0.6
1776	A11	F6	Innotech	Sterile-Okanagan	0.963636
1777	A11	G6	Innotech	Sterile-Okanagan	0.972727
1778	A11	H6	Innotech	Sterile-Okanagan	0.990909
1779	A11	E8	Innotech	Sterile-Okanagan	0.990909
1780	A11	F8	Innotech	Sterile-Okanagan	1
1781	A11	G8	Innotech	Sterile-Okanagan	1
1782	A11	H8	Innotech	Sterile-Okanagan	1
1783	A11	E10	Innotech	Sterile-Okanagan	0.990909
1784	A11	F10	Innotech	Sterile-Okanagan	0.981818
1785	A11	G10	Innotech	Sterile-Okanagan	1
1786	A11	H10	Innotech	Sterile-Okanagan	1
1787	A11	E12	Innotech	Sterile-Okanagan	1
1788	A11	F12	Innotech	Sterile-Okanagan	1
1789	A11	G12	Innotech	Sterile-Okanagan	0.981818
1790	A11	H12	Innotech	Sterile-Okanagan	1
1791	B11	E2	Innotech	Sterile-Okanagan	0.963636
1792	B11	F2	Innotech	Sterile-Okanagan	0.972727
1793	B11	G2	Innotech	Sterile-Okanagan	0.972727
1794	B11	H2	Innotech	Sterile-Okanagan	1
1795	B11	E4	Innotech	Sterile-Okanagan	0.981818
1796	B11	F4	Innotech	Sterile-Okanagan	1
1797	B11	G4	Innotech	Sterile-Okanagan	1
1798	B11	H4	Innotech	Sterile-Okanagan	0.990909
1799	B11	E6	Innotech	Sterile-Okanagan	0.872727
1800	B11	F6	Innotech	Sterile-Okanagan	0.954545
1801	B11	G6	Innotech	Sterile-Okanagan	0.963636
1802	B11	H6	Innotech	Sterile-Okanagan	0.972727
1803	B11	E8	Innotech	Sterile-Okanagan	1
1804	B11	F8	Innotech	Sterile-Okanagan	0.972727
1805	B11	G8	Innotech	Sterile-Okanagan	1
1806	B11	H8	Innotech	Sterile-Okanagan	1
1807	B11	E10	Innotech	Sterile-Okanagan	0.981818
1808	B11	F10	Innotech	Sterile-Okanagan	0.954545
1809	B11	G10	Innotech	Sterile-Okanagan	0.990909
1810	B11	H10	Innotech	Sterile-Okanagan	1
1811	B11	E12	Innotech	Sterile-Okanagan	1
1812	B11	F12	Innotech	Sterile-Okanagan	1
1813	B11	G12	Innotech	Sterile-Okanagan	0.981818
1814	B11	H12	Innotech	Sterile-Okanagan	0.990909
1815	C11	E2	Innotech	Sterile-Okanagan	0.990909
1816	C11	F2	Innotech	Sterile-Okanagan	1
1817	C11	G2	Innotech	Sterile-Okanagan	1
1818	C11	H2	Innotech	Sterile-Okanagan	1
1819	C11	E4	Innotech	Sterile-Okanagan	1
1820	C11	F4	Innotech	Sterile-Okanagan	1
1821	C11	G4	Innotech	Sterile-Okanagan	1
1822	C11	H4	Innotech	Sterile-Okanagan	0.990909
1823	C11	E6	Innotech	Sterile-Okanagan	0.990909
1824	C11	F6	Innotech	Sterile-Okanagan	0.990909
1825	C11	G6	Innotech	Sterile-Okanagan	0.990909
1826	C11	H6	Innotech	Sterile-Okanagan	0.990909
1827	C11	E8	Innotech	Sterile-Okanagan	1
1828	C11	F8	Innotech	Sterile-Okanagan	0.990909
1829	C11	G8	Innotech	Sterile-Okanagan	1
1830	C11	H8	Innotech	Sterile-Okanagan	1
1831	C11	E10	Innotech	Sterile-Okanagan	1
1832	C11	F10	Innotech	Sterile-Okanagan	0.990909
1833	C11	G10	Innotech	Sterile-Okanagan	1
1834	C11	H10	Innotech	Sterile-Okanagan	1
1835	C11	E12	Innotech	Sterile-Okanagan	1
1836	C11	F12	Innotech	Sterile-Okanagan	1
1837	C11	G12	Innotech	Sterile-Okanagan	0.990909
1838	C11	H12	Innotech	Sterile-Okanagan	1
1839	D11	E2	Innotech	Sterile-Okanagan	0.963636
1840	D11	F2	Innotech	Sterile-Okanagan	1
1841	D11	G2	Innotech	Sterile-Okanagan	1
1842	D11	H2	Innotech	Sterile-Okanagan	1
1843	D11	E4	Innotech	Sterile-Okanagan	1
1844	D11	F4	Innotech	Sterile-Okanagan	1
1845	D11	G4	Innotech	Sterile-Okanagan	1
1846	D11	H4	Innotech	Sterile-Okanagan	0.990909
1847	D11	E6	Innotech	Sterile-Okanagan	0.554545
1848	D11	F6	Innotech	Sterile-Okanagan	0.963636
1849	D11	G6	Innotech	Sterile-Okanagan	0.972727
1850	D11	H6	Innotech	Sterile-Okanagan	0.990909
1851	D11	E8	Innotech	Sterile-Okanagan	1
1852	D11	F8	Innotech	Sterile-Okanagan	0.990909
1853	D11	G8	Innotech	Sterile-Okanagan	1
1854	D11	H8	Innotech	Sterile-Okanagan	1
1855	D11	E10	Innotech	Sterile-Okanagan	1
1856	D11	F10	Innotech	Sterile-Okanagan	0.963636
1857	D11	G10	Innotech	Sterile-Okanagan	1
1858	D11	H10	Innotech	Sterile-Okanagan	1
1859	D11	E12	Innotech	Sterile-Okanagan	1
1860	D11	F12	Innotech	Sterile-Okanagan	1
1861	D11	G12	Innotech	Sterile-Okanagan	0.981818
1862	D11	H12	Innotech	Sterile-Okanagan	1
0	B2	A2	Okanagan	Okanagan	0.690909
1	C2	A2	Okanagan	Okanagan	0.954545
2	C2	B2	Okanagan	Okanagan	0.663636
3	D2	A2	Okanagan	Okanagan	0.981818
4	D2	B2	Okanagan	Okanagan	0.890909
5	D2	C2	Okanagan	Okanagan	0.836364
6	A4	A2	Okanagan	Okanagan	0.954545
7	A4	B2	Okanagan	Okanagan	0.863636
8	A4	C2	Okanagan	Okanagan	0.909091
9	A4	D2	Okanagan	Okanagan	0.881818
10	B4	A2	Okanagan	Okanagan	0.927273
11	B4	B2	Okanagan	Okanagan	0.836364
12	B4	C2	Okanagan	Okanagan	0.872727
13	B4	D2	Okanagan	Okanagan	0.790909
14	B4	A4	Okanagan	Okanagan	0.436364
15	C4	A2	Okanagan	Okanagan	0.936364
16	C4	B2	Okanagan	Okanagan	0.736364
17	C4	C2	Okanagan	Okanagan	0.745455
18	C4	D2	Okanagan	Okanagan	0.881818
19	C4	A4	Okanagan	Okanagan	0.245455
20	C4	B4	Okanagan	Okanagan	0.454545
21	D4	A2	Okanagan	Okanagan	0.954545
22	D4	B2	Okanagan	Okanagan	1
23	D4	C2	Okanagan	Okanagan	0.909091
24	D4	D2	Okanagan	Okanagan	0.972727
25	D4	A4	Okanagan	Okanagan	0.981818
26	D4	B4	Okanagan	Okanagan	0.981818
27	D4	C4	Okanagan	Okanagan	0.945455
28	A6	A2	Okanagan	Okanagan	0.936364
29	A6	B2	Okanagan	Okanagan	0.590909
30	A6	C2	Okanagan	Okanagan	0.454545
31	A6	D2	Okanagan	Okanagan	0.9
32	A6	A4	Okanagan	Okanagan	0.809091
33	A6	B4	Okanagan	Okanagan	0.781818
34	A6	C4	Okanagan	Okanagan	0.681818
35	A6	D4	Okanagan	Okanagan	0.945455
36	B6	A2	Okanagan	Okanagan	0.936364
37	B6	B2	Okanagan	Okanagan	0.618182
38	B6	C2	Okanagan	Okanagan	0.418182
39	B6	D2	Okanagan	Okanagan	0.881818
40	B6	A4	Okanagan	Okanagan	0.845455
41	B6	B4	Okanagan	Okanagan	0.827273
42	B6	C4	Okanagan	Okanagan	0.7
43	B6	D4	Okanagan	Okanagan	0.918182
44	B6	A6	Okanagan	Okanagan	0.118182
45	C6	A2	Okanagan	Okanagan	0.954545
46	C6	B2	Okanagan	Okanagan	0.609091
47	C6	C2	Okanagan	Okanagan	0.427273
48	C6	D2	Okanagan	Okanagan	0.872727
49	C6	A4	Okanagan	Okanagan	0.836364
50	C6	B4	Okanagan	Okanagan	0.827273
51	C6	C4	Okanagan	Okanagan	0.718182
52	C6	D4	Okanagan	Okanagan	0.954545
53	C6	A6	Okanagan	Okanagan	0.181818
54	C6	B6	Okanagan	Okanagan	0.236364
55	D6	A2	Okanagan	Okanagan	0.981818
56	D6	B2	Okanagan	Okanagan	1
57	D6	C2	Okanagan	Okanagan	0.981818
58	D6	D2	Okanagan	Okanagan	0.972727
59	D6	A4	Okanagan	Okanagan	1
60	D6	B4	Okanagan	Okanagan	0.990909
61	D6	C4	Okanagan	Okanagan	1
62	D6	D4	Okanagan	Okanagan	0.945455
63	D6	A6	Okanagan	Okanagan	1
64	D6	B6	Okanagan	Okanagan	0.972727
65	D6	C6	Okanagan	Okanagan	0.972727
66	A8	A2	Okanagan	Okanagan	0.936364
67	A8	B2	Okanagan	Okanagan	0.581818
68	A8	C2	Okanagan	Okanagan	0.527273
69	A8	D2	Okanagan	Okanagan	0.872727
70	A8	A4	Okanagan	Okanagan	0.836364
71	A8	B4	Okanagan	Okanagan	0.8
72	A8	C4	Okanagan	Okanagan	0.745455
73	A8	D4	Okanagan	Okanagan	0.981818
74	A8	A6	Okanagan	Okanagan	0.445455
75	A8	B6	Okanagan	Okanagan	0.472727
76	A8	C6	Okanagan	Okanagan	0.418182
77	A8	D6	Okanagan	Okanagan	0.981818
78	B8	A2	Okanagan	Okanagan	0.909091
79	B8	B2	Okanagan	Okanagan	0.590909
80	B8	C2	Okanagan	Okanagan	0.545455
81	B8	D2	Okanagan	Okanagan	0.909091
82	B8	A4	Okanagan	Okanagan	0.909091
83	B8	B4	Okanagan	Okanagan	0.854545
84	B8	C4	Okanagan	Okanagan	0.809091
85	B8	D4	Okanagan	Okanagan	0.972727
86	B8	A6	Okanagan	Okanagan	0.5
87	B8	B6	Okanagan	Okanagan	0.527273
88	B8	C6	Okanagan	Okanagan	0.518182
89	B8	D6	Okanagan	Okanagan	0.945455
90	B8	A8	Okanagan	Okanagan	0.254545
91	C8	A2	Okanagan	Okanagan	0.936364
92	C8	B2	Okanagan	Okanagan	0.654545
93	C8	C2	Okanagan	Okanagan	0.472727
94	C8	D2	Okanagan	Okanagan	0.918182
95	C8	A4	Okanagan	Okanagan	0.9
96	C8	B4	Okanagan	Okanagan	0.863636
97	C8	C4	Okanagan	Okanagan	0.790909
98	C8	D4	Okanagan	Okanagan	1
99	C8	A6	Okanagan	Okanagan	0.454545
100	C8	B6	Okanagan	Okanagan	0.481818
101	C8	C6	Okanagan	Okanagan	0.427273
102	C8	D6	Okanagan	Okanagan	0.990909
103	C8	A8	Okanagan	Okanagan	0.245455
104	C8	B8	Okanagan	Okanagan	0.272727
105	D8	A2	Okanagan	Okanagan	0.881818
106	D8	B2	Okanagan	Okanagan	0.854545
107	D8	C2	Okanagan	Okanagan	0.945455
108	D8	D2	Okanagan	Okanagan	0.945455
109	D8	A4	Okanagan	Okanagan	0.963636
110	D8	B4	Okanagan	Okanagan	0.927273
111	D8	C4	Okanagan	Okanagan	0.954545
112	D8	D4	Okanagan	Okanagan	0.954545
113	D8	A6	Okanagan	Okanagan	0.936364
114	D8	B6	Okanagan	Okanagan	0.945455
115	D8	C6	Okanagan	Okanagan	0.881818
116	D8	D6	Okanagan	Okanagan	0.936364
117	D8	A8	Okanagan	Okanagan	0.9
118	D8	B8	Okanagan	Okanagan	0.827273
119	D8	C8	Okanagan	Okanagan	0.918182
120	A10	A2	Okanagan	Okanagan	0.936364
121	A10	B2	Okanagan	Okanagan	0.863636
122	A10	C2	Okanagan	Okanagan	0.863636
123	A10	D2	Okanagan	Okanagan	0.881818
124	A10	A4	Okanagan	Okanagan	0.227273
125	A10	B4	Okanagan	Okanagan	0.427273
126	A10	C4	Okanagan	Okanagan	0.2
127	A10	D4	Okanagan	Okanagan	0.972727
128	A10	A6	Okanagan	Okanagan	0.772727
129	A10	B6	Okanagan	Okanagan	0.818182
130	A10	C6	Okanagan	Okanagan	0.809091
131	A10	D6	Okanagan	Okanagan	1
132	A10	A8	Okanagan	Okanagan	0.809091
133	A10	B8	Okanagan	Okanagan	0.872727
134	A10	C8	Okanagan	Okanagan	0.854545
135	A10	D8	Okanagan	Okanagan	0.954545
[truncated: 5,521 more rows]

## Sheet: Treatment PERMDISP Raw Data
	SubjectID1	SubjectID2	Group1	Group2	Distance
0	B1	A1	BC Big Bud Innotech	BC Big Bud Innotech	0.990909
1	C1	A1	BC Big Bud Innotech	BC Big Bud Innotech	0.990909
2	C1	B1	BC Big Bud Innotech	BC Big Bud Innotech	0.918182
3	D1	A1	BC Big Bud Innotech	BC Big Bud Innotech	0.936364
4	D1	B1	BC Big Bud Innotech	BC Big Bud Innotech	0.9
5	D1	C1	BC Big Bud Innotech	BC Big Bud Innotech	0.972727
6	A7	A1	BC Big Bud Innotech	BC Big Bud Innotech	0.854545
7	A7	B1	BC Big Bud Innotech	BC Big Bud Innotech	0.890909
8	A7	C1	BC Big Bud Innotech	BC Big Bud Innotech	0.981818
9	A7	D1	BC Big Bud Innotech	BC Big Bud Innotech	0.854545
10	B7	A1	BC Big Bud Innotech	BC Big Bud Innotech	1
11	B7	B1	BC Big Bud Innotech	BC Big Bud Innotech	0.9
12	B7	C1	BC Big Bud Innotech	BC Big Bud Innotech	0.981818
13	B7	D1	BC Big Bud Innotech	BC Big Bud Innotech	0.854545
14	B7	A7	BC Big Bud Innotech	BC Big Bud Innotech	0.818182
15	D7	A1	BC Big Bud Innotech	BC Big Bud Innotech	1
16	D7	B1	BC Big Bud Innotech	BC Big Bud Innotech	0.9
17	D7	C1	BC Big Bud Innotech	BC Big Bud Innotech	0.981818
18	D7	D1	BC Big Bud Innotech	BC Big Bud Innotech	0.845455
19	D7	A7	BC Big Bud Innotech	BC Big Bud Innotech	0.854545
20	D7	B7	BC Big Bud Innotech	BC Big Bud Innotech	0.854545
21	A1	A2	BC Big Bud Innotech	BC Big Bud Okanagan	1
22	A1	B2	BC Big Bud Innotech	BC Big Bud Okanagan	0.936364
23	A1	C2	BC Big Bud Innotech	BC Big Bud Okanagan	0.936364
24	A1	D2	BC Big Bud Innotech	BC Big Bud Okanagan	0.927273
25	A1	A8	BC Big Bud Innotech	BC Big Bud Okanagan	0.9
26	A1	B8	BC Big Bud Innotech	BC Big Bud Okanagan	0.927273
27	A1	C8	BC Big Bud Innotech	BC Big Bud Okanagan	0.936364
28	A1	D8	BC Big Bud Innotech	BC Big Bud Okanagan	0.972727
29	B1	A2	BC Big Bud Innotech	BC Big Bud Okanagan	0.9
30	B1	B2	BC Big Bud Innotech	BC Big Bud Okanagan	1
31	B1	C2	BC Big Bud Innotech	BC Big Bud Okanagan	0.981818
32	B1	D2	BC Big Bud Innotech	BC Big Bud Okanagan	0.972727
33	B1	A8	BC Big Bud Innotech	BC Big Bud Okanagan	0.990909
34	B1	B8	BC Big Bud Innotech	BC Big Bud Okanagan	0.990909
35	B1	C8	BC Big Bud Innotech	BC Big Bud Okanagan	1
36	B1	D8	BC Big Bud Innotech	BC Big Bud Okanagan	0.981818
37	C1	A2	BC Big Bud Innotech	BC Big Bud Okanagan	0.981818
38	C1	B2	BC Big Bud Innotech	BC Big Bud Okanagan	0.990909
39	C1	C2	BC Big Bud Innotech	BC Big Bud Okanagan	0.972727
40	C1	D2	BC Big Bud Innotech	BC Big Bud Okanagan	0.972727
41	C1	A8	BC Big Bud Innotech	BC Big Bud Okanagan	0.990909
42	C1	B8	BC Big Bud Innotech	BC Big Bud Okanagan	0.981818
43	C1	C8	BC Big Bud Innotech	BC Big Bud Okanagan	0.981818
44	C1	D8	BC Big Bud Innotech	BC Big Bud Okanagan	0.972727
45	D1	A2	BC Big Bud Innotech	BC Big Bud Okanagan	0.881818
46	D1	B2	BC Big Bud Innotech	BC Big Bud Okanagan	0.863636
47	D1	C2	BC Big Bud Innotech	BC Big Bud Okanagan	0.845455
48	D1	D2	BC Big Bud Innotech	BC Big Bud Okanagan	0.909091
49	D1	A8	BC Big Bud Innotech	BC Big Bud Okanagan	0.863636
50	D1	B8	BC Big Bud Innotech	BC Big Bud Okanagan	0.845455
51	D1	C8	BC Big Bud Innotech	BC Big Bud Okanagan	0.863636
52	D1	D8	BC Big Bud Innotech	BC Big Bud Okanagan	0.909091
53	A7	A2	BC Big Bud Innotech	BC Big Bud Okanagan	0.881818
54	A7	B2	BC Big Bud Innotech	BC Big Bud Okanagan	1
55	A7	C2	BC Big Bud Innotech	BC Big Bud Okanagan	0.981818
56	A7	D2	BC Big Bud Innotech	BC Big Bud Okanagan	0.972727
57	A7	A8	BC Big Bud Innotech	BC Big Bud Okanagan	0.963636
58	A7	B8	BC Big Bud Innotech	BC Big Bud Okanagan	0.990909
59	A7	C8	BC Big Bud Innotech	BC Big Bud Okanagan	1
60	A7	D8	BC Big Bud Innotech	BC Big Bud Okanagan	0.981818
61	B7	A2	BC Big Bud Innotech	BC Big Bud Okanagan	0.881818
62	B7	B2	BC Big Bud Innotech	BC Big Bud Okanagan	1
63	B7	C2	BC Big Bud Innotech	BC Big Bud Okanagan	0.981818
64	B7	D2	BC Big Bud Innotech	BC Big Bud Okanagan	0.981818
65	B7	A8	BC Big Bud Innotech	BC Big Bud Okanagan	1
66	B7	B8	BC Big Bud Innotech	BC Big Bud Okanagan	1
67	B7	C8	BC Big Bud Innotech	BC Big Bud Okanagan	1
68	B7	D8	BC Big Bud Innotech	BC Big Bud Okanagan	0.981818
69	D7	A2	BC Big Bud Innotech	BC Big Bud Okanagan	0.872727
70	D7	B2	BC Big Bud Innotech	BC Big Bud Okanagan	0.990909
71	D7	C2	BC Big Bud Innotech	BC Big Bud Okanagan	0.981818
72	D7	D2	BC Big Bud Innotech	BC Big Bud Okanagan	0.945455
73	D7	A8	BC Big Bud Innotech	BC Big Bud Okanagan	1
74	D7	B8	BC Big Bud Innotech	BC Big Bud Okanagan	0.981818
75	D7	C8	BC Big Bud Innotech	BC Big Bud Okanagan	0.972727
76	D7	D8	BC Big Bud Innotech	BC Big Bud Okanagan	0.918182
77	A1	E1	BC Big Bud Innotech	BC Big Bud Sterile-Innotech	1
78	A1	F1	BC Big Bud Innotech	BC Big Bud Sterile-Innotech	1
79	A1	G1	BC Big Bud Innotech	BC Big Bud Sterile-Innotech	0.954545
80	A1	H1	BC Big Bud Innotech	BC Big Bud Sterile-Innotech	1
81	A1	E7	BC Big Bud Innotech	BC Big Bud Sterile-Innotech	1
82	A1	F7	BC Big Bud Innotech	BC Big Bud Sterile-Innotech	0.954545
83	A1	G7	BC Big Bud Innotech	BC Big Bud Sterile-Innotech	0.854545
84	A1	H7	BC Big Bud Innotech	BC Big Bud Sterile-Innotech	0.863636
85	B1	E1	BC Big Bud Innotech	BC Big Bud Sterile-Innotech	0.990909
86	B1	F1	BC Big Bud Innotech	BC Big Bud Sterile-Innotech	1
87	B1	G1	BC Big Bud Innotech	BC Big Bud Sterile-Innotech	0.990909
88	B1	H1	BC Big Bud Innotech	BC Big Bud Sterile-Innotech	0.981818
89	B1	E7	BC Big Bud Innotech	BC Big Bud Sterile-Innotech	1
90	B1	F7	BC Big Bud Innotech	BC Big Bud Sterile-Innotech	0.963636
91	B1	G7	BC Big Bud Innotech	BC Big Bud Sterile-Innotech	0.990909
92	B1	H7	BC Big Bud Innotech	BC Big Bud Sterile-Innotech	0.990909
93	C1	E1	BC Big Bud Innotech	BC Big Bud Sterile-Innotech	0.972727
94	C1	F1	BC Big Bud Innotech	BC Big Bud Sterile-Innotech	1
95	C1	G1	BC Big Bud Innotech	BC Big Bud Sterile-Innotech	1
96	C1	H1	BC Big Bud Innotech	BC Big Bud Sterile-Innotech	0.954545
97	C1	E7	BC Big Bud Innotech	BC Big Bud Sterile-Innotech	1
98	C1	F7	BC Big Bud Innotech	BC Big Bud Sterile-Innotech	0.954545
99	C1	G7	BC Big Bud Innotech	BC Big Bud Sterile-Innotech	1
100	C1	H7	BC Big Bud Innotech	BC Big Bud Sterile-Innotech	1
101	D1	E1	BC Big Bud Innotech	BC Big Bud Sterile-Innotech	1
102	D1	F1	BC Big Bud Innotech	BC Big Bud Sterile-Innotech	1
103	D1	G1	BC Big Bud Innotech	BC Big Bud Sterile-Innotech	1
104	D1	H1	BC Big Bud Innotech	BC Big Bud Sterile-Innotech	1
105	D1	E7	BC Big Bud Innotech	BC Big Bud Sterile-Innotech	1
106	D1	F7	BC Big Bud Innotech	BC Big Bud Sterile-Innotech	1
107	D1	G7	BC Big Bud Innotech	BC Big Bud Sterile-Innotech	0.981818
108	D1	H7	BC Big Bud Innotech	BC Big Bud Sterile-Innotech	1
109	A7	E1	BC Big Bud Innotech	BC Big Bud Sterile-Innotech	1
110	A7	F1	BC Big Bud Innotech	BC Big Bud Sterile-Innotech	1
111	A7	G1	BC Big Bud Innotech	BC Big Bud Sterile-Innotech	0.954545
112	A7	H1	BC Big Bud Innotech	BC Big Bud Sterile-Innotech	1
113	A7	E7	BC Big Bud Innotech	BC Big Bud Sterile-Innotech	1
114	A7	F7	BC Big Bud Innotech	BC Big Bud Sterile-Innotech	0.954545
115	A7	G7	BC Big Bud Innotech	BC Big Bud Sterile-Innotech	0.790909
116	A7	H7	BC Big Bud Innotech	BC Big Bud Sterile-Innotech	0.863636
117	B7	E1	BC Big Bud Innotech	BC Big Bud Sterile-Innotech	1
118	B7	F1	BC Big Bud Innotech	BC Big Bud Sterile-Innotech	1
119	B7	G1	BC Big Bud Innotech	BC Big Bud Sterile-Innotech	1
120	B7	H1	BC Big Bud Innotech	BC Big Bud Sterile-Innotech	1
121	B7	E7	BC Big Bud Innotech	BC Big Bud Sterile-Innotech	1
122	B7	F7	BC Big Bud Innotech	BC Big Bud Sterile-Innotech	1
123	B7	G7	BC Big Bud Innotech	BC Big Bud Sterile-Innotech	1
124	B7	H7	BC Big Bud Innotech	BC Big Bud Sterile-Innotech	1
125	D7	E1	BC Big Bud Innotech	BC Big Bud Sterile-Innotech	1
126	D7	F1	BC Big Bud Innotech	BC Big Bud Sterile-Innotech	1
127	D7	G1	BC Big Bud Innotech	BC Big Bud Sterile-Innotech	1
128	D7	H1	BC Big Bud Innotech	BC Big Bud Sterile-Innotech	0.981818
129	D7	E7	BC Big Bud Innotech	BC Big Bud Sterile-Innotech	0.990909
130	D7	F7	BC Big Bud Innotech	BC Big Bud Sterile-Innotech	0.990909
131	D7	G7	BC Big Bud Innotech	BC Big Bud Sterile-Innotech	1
132	D7	H7	BC Big Bud Innotech	BC Big Bud Sterile-Innotech	0.990909
133	A1	E2	BC Big Bud Innotech	BC Big Bud Sterile-Okanagan	0.945455
134	A1	F2	BC Big Bud Innotech	BC Big Bud Sterile-Okanagan	0.963636
135	A1	G2	BC Big Bud Innotech	BC Big Bud Sterile-Okanagan	0.9
136	A1	H2	BC Big Bud Innotech	BC Big Bud Sterile-Okanagan	1
137	A1	E8	BC Big Bud Innotech	BC Big Bud Sterile-Okanagan	0.936364
138	A1	F8	BC Big Bud Innotech	BC Big Bud Sterile-Okanagan	0.836364
139	A1	G8	BC Big Bud Innotech	BC Big Bud Sterile-Okanagan	0.936364
140	A1	H8	BC Big Bud Innotech	BC Big Bud Sterile-Okanagan	0.936364
141	B1	E2	BC Big Bud Innotech	BC Big Bud Sterile-Okanagan	0.990909
142	B1	F2	BC Big Bud Innotech	BC Big Bud Sterile-Okanagan	0.990909
143	B1	G2	BC Big Bud Innotech	BC Big Bud Sterile-Okanagan	0.990909
144	B1	H2	BC Big Bud Innotech	BC Big Bud Sterile-Okanagan	1
145	B1	E8	BC Big Bud Innotech	BC Big Bud Sterile-Okanagan	0.990909
146	B1	F8	BC Big Bud Innotech	BC Big Bud Sterile-Okanagan	0.990909
147	B1	G8	BC Big Bud Innotech	BC Big Bud Sterile-Okanagan	1
148	B1	H8	BC Big Bud Innotech	BC Big Bud Sterile-Okanagan	1
149	C1	E2	BC Big Bud Innotech	BC Big Bud Sterile-Okanagan	1
150	C1	F2	BC Big Bud Innotech	BC Big Bud Sterile-Okanagan	1
151	C1	G2	BC Big Bud Innotech	BC Big Bud Sterile-Okanagan	1
152	C1	H2	BC Big Bud Innotech	BC Big Bud Sterile-Okanagan	1
153	C1	E8	BC Big Bud Innotech	BC Big Bud Sterile-Okanagan	0.981818
154	C1	F8	BC Big Bud Innotech	BC Big Bud Sterile-Okanagan	0.990909
155	C1	G8	BC Big Bud Innotech	BC Big Bud Sterile-Okanagan	0.981818
156	C1	H8	BC Big Bud Innotech	BC Big Bud Sterile-Okanagan	0.990909
157	D1	E2	BC Big Bud Innotech	BC Big Bud Sterile-Okanagan	0.945455
158	D1	F2	BC Big Bud Innotech	BC Big Bud Sterile-Okanagan	1
159	D1	G2	BC Big Bud Innotech	BC Big Bud Sterile-Okanagan	0.945455
160	D1	H2	BC Big Bud Innotech	BC Big Bud Sterile-Okanagan	0.945455
161	D1	E8	BC Big Bud Innotech	BC Big Bud Sterile-Okanagan	0.854545
162	D1	F8	BC Big Bud Innotech	BC Big Bud Sterile-Okanagan	0.9
163	D1	G8	BC Big Bud Innotech	BC Big Bud Sterile-Okanagan	0.909091
164	D1	H8	BC Big Bud Innotech	BC Big Bud Sterile-Okanagan	0.918182
165	A7	E2	BC Big Bud Innotech	BC Big Bud Sterile-Okanagan	0.963636
166	A7	F2	BC Big Bud Innotech	BC Big Bud Sterile-Okanagan	0.963636
167	A7	G2	BC Big Bud Innotech	BC Big Bud Sterile-Okanagan	0.9
168	A7	H2	BC Big Bud Innotech	BC Big Bud Sterile-Okanagan	1
169	A7	E8	BC Big Bud Innotech	BC Big Bud Sterile-Okanagan	1
170	A7	F8	BC Big Bud Innotech	BC Big Bud Sterile-Okanagan	0.918182
171	A7	G8	BC Big Bud Innotech	BC Big Bud Sterile-Okanagan	1
172	A7	H8	BC Big Bud Innotech	BC Big Bud Sterile-Okanagan	1
173	B7	E2	BC Big Bud Innotech	BC Big Bud Sterile-Okanagan	1
174	B7	F2	BC Big Bud Innotech	BC Big Bud Sterile-Okanagan	1
175	B7	G2	BC Big Bud Innotech	BC Big Bud Sterile-Okanagan	1
176	B7	H2	BC Big Bud Innotech	BC Big Bud Sterile-Okanagan	1
177	B7	E8	BC Big Bud Innotech	BC Big Bud Sterile-Okanagan	1
178	B7	F8	BC Big Bud Innotech	BC Big Bud Sterile-Okanagan	1
179	B7	G8	BC Big Bud Innotech	BC Big Bud Sterile-Okanagan	1
180	B7	H8	BC Big Bud Innotech	BC Big Bud Sterile-Okanagan	1
181	D7	E2	BC Big Bud Innotech	BC Big Bud Sterile-Okanagan	0.990909
182	D7	F2	BC Big Bud Innotech	BC Big Bud Sterile-Okanagan	1
183	D7	G2	BC Big Bud Innotech	BC Big Bud Sterile-Okanagan	0.990909
184	D7	H2	BC Big Bud Innotech	BC Big Bud Sterile-Okanagan	0.990909
185	D7	E8	BC Big Bud Innotech	BC Big Bud Sterile-Okanagan	0.963636
186	D7	F8	BC Big Bud Innotech	BC Big Bud Sterile-Okanagan	0.927273
187	D7	G8	BC Big Bud Innotech	BC Big Bud Sterile-Okanagan	1
188	D7	H8	BC Big Bud Innotech	BC Big Bud Sterile-Okanagan	1
189	A1	A5	BC Big Bud Innotech	Katani Innotech	1
190	A1	B5	BC Big Bud Innotech	Katani Innotech	0.909091
191	A1	C5	BC Big Bud Innotech	Katani Innotech	1
192	A1	D5	BC Big Bud Innotech	Katani Innotech	0.854545
193	A1	A11	BC Big Bud Innotech	Katani Innotech	1
194	A1	B11	BC Big Bud Innotech	Katani Innotech	0.981818
195	A1	C11	BC Big Bud Innotech	Katani Innotech	1
196	A1	D11	BC Big Bud Innotech	Katani Innotech	1
197	B1	A5	BC Big Bud Innotech	Katani Innotech	0.854545
198	B1	B5	BC Big Bud Innotech	Katani Innotech	0.881818
199	B1	C5	BC Big Bud Innotech	Katani Innotech	0.918182
200	B1	D5	BC Big Bud Innotech	Katani Innotech	0.890909
201	B1	A11	BC Big Bud Innotech	Katani Innotech	0.9
202	B1	B11	BC Big Bud Innotech	Katani Innotech	0.881818
203	B1	C11	BC Big Bud Innotech	Katani Innotech	0.9
204	B1	D11	BC Big Bud Innotech	Katani Innotech	0.909091
205	C1	A5	BC Big Bud Innotech	Katani Innotech	0.963636
206	C1	B5	BC Big Bud Innotech	Katani Innotech	0.981818
207	C1	C5	BC Big Bud Innotech	Katani Innotech	0.981818
208	C1	D5	BC Big Bud Innotech	Katani Innotech	0.981818
209	C1	A11	BC Big Bud Innotech	Katani Innotech	0.981818
210	C1	B11	BC Big Bud Innotech	Katani Innotech	0.981818
211	C1	C11	BC Big Bud Innotech	Katani Innotech	0.981818
212	C1	D11	BC Big Bud Innotech	Katani Innotech	0.981818
213	D1	A5	BC Big Bud Innotech	Katani Innotech	0.854545
214	D1	B5	BC Big Bud Innotech	Katani Innotech	0.854545
215	D1	C5	BC Big Bud Innotech	Katani Innotech	0.945455
216	D1	D5	BC Big Bud Innotech	Katani Innotech	0.854545
217	D1	A11	BC Big Bud Innotech	Katani Innotech	0.854545
218	D1	B11	BC Big Bud Innotech	Katani Innotech	0.854545
219	D1	C11	BC Big Bud Innotech	Katani Innotech	0.854545
220	D1	D11	BC Big Bud Innotech	Katani Innotech	0.909091
221	A7	A5	BC Big Bud Innotech	Katani Innotech	0.818182
222	A7	B5	BC Big Bud Innotech	Katani Innotech	0.727273
223	A7	C5	BC Big Bud Innotech	Katani Innotech	0.945455
224	A7	D5	BC Big Bud Innotech	Katani Innotech	0.545455
225	A7	A11	BC Big Bud Innotech	Katani Innotech	0.863636
226	A7	B11	BC Big Bud Innotech	Katani Innotech	0.836364
227	A7	C11	BC Big Bud Innotech	Katani Innotech	0.818182
228	A7	D11	BC Big Bud Innotech	Katani Innotech	0.909091
229	B7	A5	BC Big Bud Innotech	Katani Innotech	0.709091
230	B7	B5	BC Big Bud Innotech	Katani Innotech	0.654545
231	B7	C5	BC Big Bud Innotech	Katani Innotech	0.945455
232	B7	D5	BC Big Bud Innotech	Katani Innotech	0.772727
233	B7	A11	BC Big Bud Innotech	Katani Innotech	0.863636
234	B7	B11	BC Big Bud Innotech	Katani Innotech	0.854545
235	B7	C11	BC Big Bud Innotech	Katani Innotech	0.518182
236	B7	D11	BC Big Bud Innotech	Katani Innotech	0.909091
237	D7	A5	BC Big Bud Innotech	Katani Innotech	0.845455
238	D7	B5	BC Big Bud Innotech	Katani Innotech	0.836364
239	D7	C5	BC Big Bud Innotech	Katani Innotech	0.927273
240	D7	D5	BC Big Bud Innotech	Katani Innotech	0.854545
241	D7	A11	BC Big Bud Innotech	Katani Innotech	0.863636
242	D7	B11	BC Big Bud Innotech	Katani Innotech	0.836364
243	D7	C11	BC Big Bud Innotech	Katani Innotech	0.790909
244	D7	D11	BC Big Bud Innotech	Katani Innotech	0.909091
245	A1	A6	BC Big Bud Innotech	Katani Okanagan	0.936364
246	A1	B6	BC Big Bud Innotech	Katani Okanagan	0.936364
247	A1	C6	BC Big Bud Innotech	Katani Okanagan	0.936364
248	A1	D6	BC Big Bud Innotech	Katani Okanagan	0.981818
249	A1	A12	BC Big Bud Innotech	Katani Okanagan	0.936364
250	A1	B12	BC Big Bud Innotech	Katani Okanagan	0.936364
251	A1	C12	BC Big Bud Innotech	Katani Okanagan	0.936364
252	A1	D12	BC Big Bud Innotech	Katani Okanagan	0.8
253	B1	A6	BC Big Bud Innotech	Katani Okanagan	1
254	B1	B6	BC Big Bud Innotech	Katani Okanagan	0.981818
255	B1	C6	BC Big Bud Innotech	Katani Okanagan	1
256	B1	D6	BC Big Bud Innotech	Katani Okanagan	0.954545
257	B1	A12	BC Big Bud Innotech	Katani Okanagan	1
258	B1	B12	BC Big Bud Innotech	Katani Okanagan	0.990909
259	B1	C12	BC Big Bud Innotech	Katani Okanagan	1
260	B1	D12	BC Big Bud Innotech	Katani Okanagan	0.990909
261	C1	A6	BC Big Bud Innotech	Katani Okanagan	0.981818
262	C1	B6	BC Big Bud Innotech	Katani Okanagan	0.963636
263	C1	C6	BC Big Bud Innotech	Katani Okanagan	0.990909
264	C1	D6	BC Big Bud Innotech	Katani Okanagan	0.981818
265	C1	A12	BC Big Bud Innotech	Katani Okanagan	0.981818
266	C1	B12	BC Big Bud Innotech	Katani Okanagan	0.972727
267	C1	C12	BC Big Bud Innotech	Katani Okanagan	0.981818
268	C1	D12	BC Big Bud Innotech	Katani Okanagan	0.981818
269	D1	A6	BC Big Bud Innotech	Katani Okanagan	0.863636
270	D1	B6	BC Big Bud Innotech	Katani Okanagan	0.845455
271	D1	C6	BC Big Bud Innotech	Katani Okanagan	0.863636
272	D1	D6	BC Big Bud Innotech	Katani Okanagan	0.981818
273	D1	A12	BC Big Bud Innotech	Katani Okanagan	0.863636
274	D1	B12	BC Big Bud Innotech	Katani Okanagan	0.854545
275	D1	C12	BC Big Bud Innotech	Katani Okanagan	0.863636
276	D1	D12	BC Big Bud Innotech	Katani Okanagan	0.854545
277	A7	A6	BC Big Bud Innotech	Katani Okanagan	1
278	A7	B6	BC Big Bud Innotech	Katani Okanagan	0.981818
279	A7	C6	BC Big Bud Innotech	Katani Okanagan	1
280	A7	D6	BC Big Bud Innotech	Katani Okanagan	0.963636
281	A7	A12	BC Big Bud Innotech	Katani Okanagan	1
282	A7	B12	BC Big Bud Innotech	Katani Okanagan	0.990909
283	A7	C12	BC Big Bud Innotech	Katani Okanagan	1
284	A7	D12	BC Big Bud Innotech	Katani Okanagan	0.990909
285	B7	A6	BC Big Bud Innotech	Katani Okanagan	1
286	B7	B6	BC Big Bud Innotech	Katani Okanagan	0.981818
287	B7	C6	BC Big Bud Innotech	Katani Okanagan	1
288	B7	D6	BC Big Bud Innotech	Katani Okanagan	0.981818
289	B7	A12	BC Big Bud Innotech	Katani Okanagan	1
290	B7	B12	BC Big Bud Innotech	Katani Okanagan	0.990909
291	B7	C12	BC Big Bud Innotech	Katani Okanagan	1
292	B7	D12	BC Big Bud Innotech	Katani Okanagan	1
293	D7	A6	BC Big Bud Innotech	Katani Okanagan	1
294	D7	B6	BC Big Bud Innotech	Katani Okanagan	0.981818
295	D7	C6	BC Big Bud Innotech	Katani Okanagan	0.972727
296	D7	D6	BC Big Bud Innotech	Katani Okanagan	0.945455
297	D7	A12	BC Big Bud Innotech	Katani Okanagan	1
298	D7	B12	BC Big Bud Innotech	Katani Okanagan	0.963636
299	D7	C12	BC Big Bud Innotech	Katani Okanagan	1
300	D7	D12	BC Big Bud Innotech	Katani Okanagan	0.981818
301	A1	E5	BC Big Bud Innotech	Katani Sterile-Innotech	1
302	A1	F5	BC Big Bud Innotech	Katani Sterile-Innotech	0.854545
303	A1	G5	BC Big Bud Innotech	Katani Sterile-Innotech	1
304	A1	H5	BC Big Bud Innotech	Katani Sterile-Innotech	1
305	A1	E11	BC Big Bud Innotech	Katani Sterile-Innotech	1
306	A1	G11	BC Big Bud Innotech	Katani Sterile-Innotech	0.790909
307	A1	H11	BC Big Bud Innotech	Katani Sterile-Innotech	1
308	B1	E5	BC Big Bud Innotech	Katani Sterile-Innotech	1
309	B1	F5	BC Big Bud Innotech	Katani Sterile-Innotech	0.990909
310	B1	G5	BC Big Bud Innotech	Katani Sterile-Innotech	1
311	B1	H5	BC Big Bud Innotech	Katani Sterile-Innotech	1
312	B1	E11	BC Big Bud Innotech	Katani Sterile-Innotech	0.972727
313	B1	G11	BC Big Bud Innotech	Katani Sterile-Innotech	0.990909
314	B1	H11	BC Big Bud Innotech	Katani Sterile-Innotech	1
315	C1	E5	BC Big Bud Innotech	Katani Sterile-Innotech	1
316	C1	F5	BC Big Bud Innotech	Katani Sterile-Innotech	1
317	C1	G5	BC Big Bud Innotech	Katani Sterile-Innotech	1
318	C1	H5	BC Big Bud Innotech	Katani Sterile-Innotech	1
319	C1	E11	BC Big Bud Innotech	Katani Sterile-Innotech	1
320	C1	G11	BC Big Bud Innotech	Katani Sterile-Innotech	0.990909
321	C1	H11	BC Big Bud Innotech	Katani Sterile-Innotech	1
322	D1	E5	BC Big Bud Innotech	Katani Sterile-Innotech	1
323	D1	F5	BC Big Bud Innotech	Katani Sterile-Innotech	0.945455
324	D1	G5	BC Big Bud Innotech	Katani Sterile-Innotech	0.945455
325	D1	H5	BC Big Bud Innotech	Katani Sterile-Innotech	1
326	D1	E11	BC Big Bud Innotech	Katani Sterile-Innotech	0.945455
327	D1	G11	BC Big Bud Innotech	Katani Sterile-Innotech	0.863636
328	D1	H11	BC Big Bud Innotech	Katani Sterile-Innotech	1
329	A7	E5	BC Big Bud Innotech	Katani Sterile-Innotech	1
330	A7	F5	BC Big Bud Innotech	Katani Sterile-Innotech	0.736364
331	A7	G5	BC Big Bud Innotech	Katani Sterile-Innotech	1
332	A7	H5	BC Big Bud Innotech	Katani Sterile-Innotech	1
333	A7	E11	BC Big Bud Innotech	Katani Sterile-Innotech	1
334	A7	G11	BC Big Bud Innotech	Katani Sterile-Innotech	0.727273
335	A7	H11	BC Big Bud Innotech	Katani Sterile-Innotech	1
336	B7	E5	BC Big Bud Innotech	Katani Sterile-Innotech	1
337	B7	F5	BC Big Bud Innotech	Katani Sterile-Innotech	1
338	B7	G5	BC Big Bud Innotech	Katani Sterile-Innotech	1
339	B7	H5	BC Big Bud Innotech	Katani Sterile-Innotech	1
340	B7	E11	BC Big Bud Innotech	Katani Sterile-Innotech	1
341	B7	G11	BC Big Bud Innotech	Katani Sterile-Innotech	1
342	B7	H11	BC Big Bud Innotech	Katani Sterile-Innotech	1
343	D7	E5	BC Big Bud Innotech	Katani Sterile-Innotech	0.990909
344	D7	F5	BC Big Bud Innotech	Katani Sterile-Innotech	1
345	D7	G5	BC Big Bud Innotech	Katani Sterile-Innotech	1
346	D7	H5	BC Big Bud Innotech	Katani Sterile-Innotech	1
347	D7	E11	BC Big Bud Innotech	Katani Sterile-Innotech	1
348	D7	G11	BC Big Bud Innotech	Katani Sterile-Innotech	1
349	D7	H11	BC Big Bud Innotech	Katani Sterile-Innotech	0.909091
350	A1	E6	BC Big Bud Innotech	Katani Sterile-Okanagan	1
351	A1	F6	BC Big Bud Innotech	Katani Sterile-Okanagan	0.990909
352	A1	G6	BC Big Bud Innotech	Katani Sterile-Okanagan	0.990909
353	A1	H6	BC Big Bud Innotech	Katani Sterile-Okanagan	0.981818
354	A1	E12	BC Big Bud Innotech	Katani Sterile-Okanagan	1
355	A1	F12	BC Big Bud Innotech	Katani Sterile-Okanagan	0.990909
356	A1	G12	BC Big Bud Innotech	Katani Sterile-Okanagan	1
357	A1	H12	BC Big Bud Innotech	Katani Sterile-Okanagan	0.990909
358	B1	E6	BC Big Bud Innotech	Katani Sterile-Okanagan	1
359	B1	F6	BC Big Bud Innotech	Katani Sterile-Okanagan	0.990909
360	B1	G6	BC Big Bud Innotech	Katani Sterile-Okanagan	0.990909
361	B1	H6	BC Big Bud Innotech	Katani Sterile-Okanagan	0.990909
362	B1	E12	BC Big Bud Innotech	Katani Sterile-Okanagan	1
363	B1	F12	BC Big Bud Innotech	Katani Sterile-Okanagan	1
364	B1	G12	BC Big Bud Innotech	Katani Sterile-Okanagan	1
365	B1	H12	BC Big Bud Innotech	Katani Sterile-Okanagan	0.990909
366	C1	E6	BC Big Bud Innotech	Katani Sterile-Okanagan	1
367	C1	F6	BC Big Bud Innotech	Katani Sterile-Okanagan	1
368	C1	G6	BC Big Bud Innotech	Katani Sterile-Okanagan	0.990909
369	C1	H6	BC Big Bud Innotech	Katani Sterile-Okanagan	1
370	C1	E12	BC Big Bud Innotech	Katani Sterile-Okanagan	1
371	C1	F12	BC Big Bud Innotech	Katani Sterile-Okanagan	0.981818
372	C1	G12	BC Big Bud Innotech	Katani Sterile-Okanagan	1
373	C1	H12	BC Big Bud Innotech	Katani Sterile-Okanagan	1
374	D1	E6	BC Big Bud Innotech	Katani Sterile-Okanagan	1
375	D1	F6	BC Big Bud Innotech	Katani Sterile-Okanagan	1
376	D1	G6	BC Big Bud Innotech	Katani Sterile-Okanagan	1
377	D1	H6	BC Big Bud Innotech	Katani Sterile-Okanagan	1
378	D1	E12	BC Big Bud Innotech	Katani Sterile-Okanagan	1
379	D1	F12	BC Big Bud Innotech	Katani Sterile-Okanagan	0.990909
380	D1	G12	BC Big Bud Innotech	Katani Sterile-Okanagan	1
381	D1	H12	BC Big Bud Innotech	Katani Sterile-Okanagan	1
382	A7	E6	BC Big Bud Innotech	Katani Sterile-Okanagan	1
383	A7	F6	BC Big Bud Innotech	Katani Sterile-Okanagan	0.990909
384	A7	G6	BC Big Bud Innotech	Katani Sterile-Okanagan	0.990909
385	A7	H6	BC Big Bud Innotech	Katani Sterile-Okanagan	0.981818
386	A7	E12	BC Big Bud Innotech	Katani Sterile-Okanagan	1
387	A7	F12	BC Big Bud Innotech	Katani Sterile-Okanagan	1
388	A7	G12	BC Big Bud Innotech	Katani Sterile-Okanagan	1
389	A7	H12	BC Big Bud Innotech	Katani Sterile-Okanagan	0.990909
390	B7	E6	BC Big Bud Innotech	Katani Sterile-Okanagan	1
391	B7	F6	BC Big Bud Innotech	Katani Sterile-Okanagan	1
392	B7	G6	BC Big Bud Innotech	Katani Sterile-Okanagan	1
393	B7	H6	BC Big Bud Innotech	Katani Sterile-Okanagan	1
394	B7	E12	BC Big Bud Innotech	Katani Sterile-Okanagan	1
395	B7	F12	BC Big Bud Innotech	Katani Sterile-Okanagan	1
396	B7	G12	BC Big Bud Innotech	Katani Sterile-Okanagan	1
397	B7	H12	BC Big Bud Innotech	Katani Sterile-Okanagan	1
398	D7	E6	BC Big Bud Innotech	Katani Sterile-Okanagan	0.990909
399	D7	F6	BC Big Bud Innotech	Katani Sterile-Okanagan	1
400	D7	G6	BC Big Bud Innotech	Katani Sterile-Okanagan	1
401	D7	H6	BC Big Bud Innotech	Katani Sterile-Okanagan	0.990909
402	D7	E12	BC Big Bud Innotech	Katani Sterile-Okanagan	1
403	D7	F12	BC Big Bud Innotech	Katani Sterile-Okanagan	1
404	D7	G12	BC Big Bud Innotech	Katani Sterile-Okanagan	0.990909
405	D7	H12	BC Big Bud Innotech	Katani Sterile-Okanagan	0.990909
406	A1	A3	BC Big Bud Innotech	X59 Innotech	0.954545
407	A1	B3	BC Big Bud Innotech	X59 Innotech	1
408	A1	C3	BC Big Bud Innotech	X59 Innotech	1
409	A1	D3	BC Big Bud Innotech	X59 Innotech	1
410	A1	A9	BC Big Bud Innotech	X59 Innotech	1
411	A1	B9	BC Big Bud Innotech	X59 Innotech	0.854545
412	A1	C9	BC Big Bud Innotech	X59 Innotech	1
413	A1	D9	BC Big Bud Innotech	X59 Innotech	1
414	B1	A3	BC Big Bud Innotech	X59 Innotech	0.890909
415	B1	B3	BC Big Bud Innotech	X59 Innotech	0.9
416	B1	C3	BC Big Bud Innotech	X59 Innotech	0.863636
417	B1	D3	BC Big Bud Innotech	X59 Innotech	0.990909
418	B1	A9	BC Big Bud Innotech	X59 Innotech	0.863636
419	B1	B9	BC Big Bud Innotech	X59 Innotech	0.990909
420	B1	C9	BC Big Bud Innotech	X59 Innotech	0.9
421	B1	D9	BC Big Bud Innotech	X59 Innotech	1
422	C1	A3	BC Big Bud Innotech	X59 Innotech	0.972727
423	C1	B3	BC Big Bud Innotech	X59 Innotech	0.981818
424	C1	C3	BC Big Bud Innotech	X59 Innotech	0.981818
425	C1	D3	BC Big Bud Innotech	X59 Innotech	0.990909
426	C1	A9	BC Big Bud Innotech	X59 Innotech	0.981818
427	C1	B9	BC Big Bud Innotech	X59 Innotech	1
428	C1	C9	BC Big Bud Innotech	X59 Innotech	0.981818
429	C1	D9	BC Big Bud Innotech	X59 Innotech	1
430	D1	A3	BC Big Bud Innotech	X59 Innotech	0.854545
431	D1	B3	BC Big Bud Innotech	X59 Innotech	0.854545
432	D1	C3	BC Big Bud Innotech	X59 Innotech	0.8
433	D1	D3	BC Big Bud Innotech	X59 Innotech	0.990909
434	D1	A9	BC Big Bud Innotech	X59 Innotech	0.854545
435	D1	B9	BC Big Bud Innotech	X59 Innotech	0.945455
436	D1	C9	BC Big Bud Innotech	X59 Innotech	0.854545
437	D1	D9	BC Big Bud Innotech	X59 Innotech	1
438	A7	A3	BC Big Bud Innotech	X59 Innotech	0.772727
439	A7	B3	BC Big Bud Innotech	X59 Innotech	0.818182
440	A7	C3	BC Big Bud Innotech	X59 Innotech	0.818182
441	A7	D3	BC Big Bud Innotech	X59 Innotech	0.990909
442	A7	A9	BC Big Bud Innotech	X59 Innotech	0.818182
443	A7	B9	BC Big Bud Innotech	X59 Innotech	0.854545
444	A7	C9	BC Big Bud Innotech	X59 Innotech	0.818182
445	A7	D9	BC Big Bud Innotech	X59 Innotech	1
446	B7	A3	BC Big Bud Innotech	X59 Innotech	0.654545
447	B7	B3	BC Big Bud Innotech	X59 Innotech	0.518182
448	B7	C3	BC Big Bud Innotech	X59 Innotech	0.518182
449	B7	D3	BC Big Bud Innotech	X59 Innotech	0.990909
450	B7	A9	BC Big Bud Innotech	X59 Innotech	0.763636
451	B7	B9	BC Big Bud Innotech	X59 Innotech	1
452	B7	C9	BC Big Bud Innotech	X59 Innotech	0.627273
453	B7	D9	BC Big Bud Innotech	X59 Innotech	1
454	D7	A3	BC Big Bud Innotech	X59 Innotech	0.854545
455	D7	B3	BC Big Bud Innotech	X59 Innotech	0.845455
456	D7	C3	BC Big Bud Innotech	X59 Innotech	0.854545
457	D7	D3	BC Big Bud Innotech	X59 Innotech	0.954545
458	D7	A9	BC Big Bud Innotech	X59 Innotech	0.8
459	D7	B9	BC Big Bud Innotech	X59 Innotech	0.990909
460	D7	C9	BC Big Bud Innotech	X59 Innotech	0.8
461	D7	D9	BC Big Bud Innotech	X59 Innotech	0.990909
462	A1	A4	BC Big Bud Innotech	X59 Okanagan	0.936364
463	A1	B4	BC Big Bud Innotech	X59 Okanagan	0.936364
464	A1	C4	BC Big Bud Innotech	X59 Okanagan	0.936364
465	A1	D4	BC Big Bud Innotech	X59 Okanagan	0.981818
466	A1	A10	BC Big Bud Innotech	X59 Okanagan	0.936364
467	A1	B10	BC Big Bud Innotech	X59 Okanagan	0.936364
468	A1	C10	BC Big Bud Innotech	X59 Okanagan	0.936364
469	A1	D10	BC Big Bud Innotech	X59 Okanagan	0.836364
470	B1	A4	BC Big Bud Innotech	X59 Okanagan	1
471	B1	B4	BC Big Bud Innotech	X59 Okanagan	1
472	B1	C4	BC Big Bud Innotech	X59 Okanagan	1
473	B1	D4	BC Big Bud Innotech	X59 Okanagan	0.963636
474	B1	A10	BC Big Bud Innotech	X59 Okanagan	1
475	B1	B10	BC Big Bud Innotech	X59 Okanagan	1
476	B1	C10	BC Big Bud Innotech	X59 Okanagan	1
477	B1	D10	BC Big Bud Innotech	X59 Okanagan	0.890909
478	C1	A4	BC Big Bud Innotech	X59 Okanagan	0.981818
479	C1	B4	BC Big Bud Innotech	X59 Okanagan	0.972727
480	C1	C4	BC Big Bud Innotech	X59 Okanagan	0.981818
481	C1	D4	BC Big Bud Innotech	X59 Okanagan	0.963636
482	C1	A10	BC Big Bud Innotech	X59 Okanagan	0.981818
483	C1	B10	BC Big Bud Innotech	X59 Okanagan	0.981818
484	C1	C10	BC Big Bud Innotech	X59 Okanagan	0.981818
485	C1	D10	BC Big Bud Innotech	X59 Okanagan	0.981818
486	D1	A4	BC Big Bud Innotech	X59 Okanagan	0.927273
487	D1	B4	BC Big Bud Innotech	X59 Okanagan	0.918182
488	D1	C4	BC Big Bud Innotech	X59 Okanagan	0.863636
489	D1	D4	BC Big Bud Innotech	X59 Okanagan	0.954545
490	D1	A10	BC Big Bud Innotech	X59 Okanagan	0.9
491	D1	B10	BC Big Bud Innotech	X59 Okanagan	0.872727
492	D1	C10	BC Big Bud Innotech	X59 Okanagan	0.863636
493	D1	D10	BC Big Bud Innotech	X59 Okanagan	0.8
494	A7	A4	BC Big Bud Innotech	X59 Okanagan	1
495	A7	B4	BC Big Bud Innotech	X59 Okanagan	1
496	A7	C4	BC Big Bud Innotech	X59 Okanagan	1
497	A7	D4	BC Big Bud Innotech	X59 Okanagan	0.963636
498	A7	A10	BC Big Bud Innotech	X59 Okanagan	1
499	A7	B10	BC Big Bud Innotech	X59 Okanagan	1
500	A7	C10	BC Big Bud Innotech	X59 Okanagan	1
501	A7	D10	BC Big Bud Innotech	X59 Okanagan	0.763636
502	B7	A4	BC Big Bud Innotech	X59 Okanagan	1
503	B7	B4	BC Big Bud Innotech	X59 Okanagan	1
504	B7	C4	BC Big Bud Innotech	X59 Okanagan	1
505	B7	D4	BC Big Bud Innotech	X59 Okanagan	0.981818
506	B7	A10	BC Big Bud Innotech	X59 Okanagan	1
507	B7	B10	BC Big Bud Innotech	X59 Okanagan	1
508	B7	C10	BC Big Bud Innotech	X59 Okanagan	1
509	B7	D10	BC Big Bud Innotech	X59 Okanagan	0.809091
510	D7	A4	BC Big Bud Innotech	X59 Okanagan	1
511	D7	B4	BC Big Bud Innotech	X59 Okanagan	0.981818
512	D7	C4	BC Big Bud Innotech	X59 Okanagan	1
513	D7	D4	BC Big Bud Innotech	X59 Okanagan	0.981818
514	D7	A10	BC Big Bud Innotech	X59 Okanagan	1
515	D7	B10	BC Big Bud Innotech	X59 Okanagan	0.990909
516	D7	C10	BC Big Bud Innotech	X59 Okanagan	0.990909
517	D7	D10	BC Big Bud Innotech	X59 Okanagan	0.854545
518	A1	F3	BC Big Bud Innotech	X59 Sterile-Innotech	0.854545
519	A1	G3	BC Big Bud Innotech	X59 Sterile-Innotech	0.954545
520	A1	H3	BC Big Bud Innotech	X59 Sterile-Innotech	0.918182
521	A1	E9	BC Big Bud Innotech	X59 Sterile-Innotech	1
522	A1	F9	BC Big Bud Innotech	X59 Sterile-Innotech	0.854545
523	A1	G9	BC Big Bud Innotech	X59 Sterile-Innotech	0.854545
524	A1	H9	BC Big Bud Innotech	X59 Sterile-Innotech	1
525	B1	F3	BC Big Bud Innotech	X59 Sterile-Innotech	0.990909
526	B1	G3	BC Big Bud Innotech	X59 Sterile-Innotech	0.990909
527	B1	H3	BC Big Bud Innotech	X59 Sterile-Innotech	0.990909
528	B1	E9	BC Big Bud Innotech	X59 Sterile-Innotech	1
529	B1	F9	BC Big Bud Innotech	X59 Sterile-Innotech	0.990909
530	B1	G9	BC Big Bud Innotech	X59 Sterile-Innotech	0.990909
531	B1	H9	BC Big Bud Innotech	X59 Sterile-Innotech	1
532	C1	F3	BC Big Bud Innotech	X59 Sterile-Innotech	1
533	C1	G3	BC Big Bud Innotech	X59 Sterile-Innotech	1
534	C1	H3	BC Big Bud Innotech	X59 Sterile-Innotech	1
535	C1	E9	BC Big Bud Innotech	X59 Sterile-Innotech	0.990909
536	C1	F9	BC Big Bud Innotech	X59 Sterile-Innotech	1
537	C1	G9	BC Big Bud Innotech	X59 Sterile-Innotech	1
538	C1	H9	BC Big Bud Innotech	X59 Sterile-Innotech	0.990909
539	D1	F3	BC Big Bud Innotech	X59 Sterile-Innotech	0.945455
540	D1	G3	BC Big Bud Innotech	X59 Sterile-Innotech	0.945455
541	D1	H3	BC Big Bud Innotech	X59 Sterile-Innotech	1
542	D1	E9	BC Big Bud Innotech	X59 Sterile-Innotech	1
543	D1	F9	BC Big Bud Innotech	X59 Sterile-Innotech	1
544	D1	G9	BC Big Bud Innotech	X59 Sterile-Innotech	1
545	D1	H9	BC Big Bud Innotech	X59 Sterile-Innotech	0.945455
546	A7	F3	BC Big Bud Innotech	X59 Sterile-Innotech	0.818182
547	A7	G3	BC Big Bud Innotech	X59 Sterile-Innotech	0.954545
548	A7	H3	BC Big Bud Innotech	X59 Sterile-Innotech	0.918182
549	A7	E9	BC Big Bud Innotech	X59 Sterile-Innotech	1
550	A7	F9	BC Big Bud Innotech	X59 Sterile-Innotech	0.727273
551	A7	G9	BC Big Bud Innotech	X59 Sterile-Innotech	0.772727
552	A7	H9	BC Big Bud Innotech	X59 Sterile-Innotech	1
553	B7	F3	BC Big Bud Innotech	X59 Sterile-Innotech	1
554	B7	G3	BC Big Bud Innotech	X59 Sterile-Innotech	1
555	B7	H3	BC Big Bud Innotech	X59 Sterile-Innotech	1
556	B7	E9	BC Big Bud Innotech	X59 Sterile-Innotech	1
557	B7	F9	BC Big Bud Innotech	X59 Sterile-Innotech	1
558	B7	G9	BC Big Bud Innotech	X59 Sterile-Innotech	1
559	B7	H9	BC Big Bud Innotech	X59 Sterile-Innotech	1
560	D7	F3	BC Big Bud Innotech	X59 Sterile-Innotech	1
561	D7	G3	BC Big Bud Innotech	X59 Sterile-Innotech	1
562	D7	H3	BC Big Bud Innotech	X59 Sterile-Innotech	1
563	D7	E9	BC Big Bud Innotech	X59 Sterile-Innotech	0.990909
564	D7	F9	BC Big Bud Innotech	X59 Sterile-Innotech	0.990909
565	D7	G9	BC Big Bud Innotech	X59 Sterile-Innotech	0.990909
566	D7	H9	BC Big Bud Innotech	X59 Sterile-Innotech	0.990909
567	A1	E4	BC Big Bud Innotech	X59 Sterile-Okanagan	0.854545
568	A1	F4	BC Big Bud Innotech	X59 Sterile-Okanagan	1
569	A1	G4	BC Big Bud Innotech	X59 Sterile-Okanagan	1
570	A1	H4	BC Big Bud Innotech	X59 Sterile-Okanagan	1
571	A1	E10	BC Big Bud Innotech	X59 Sterile-Okanagan	0.854545
572	A1	F10	BC Big Bud Innotech	X59 Sterile-Okanagan	0.918182
573	A1	G10	BC Big Bud Innotech	X59 Sterile-Okanagan	0.981818
574	A1	H10	BC Big Bud Innotech	X59 Sterile-Okanagan	1
575	B1	E4	BC Big Bud Innotech	X59 Sterile-Okanagan	0.990909
576	B1	F4	BC Big Bud Innotech	X59 Sterile-Okanagan	1
577	B1	G4	BC Big Bud Innotech	X59 Sterile-Okanagan	1
578	B1	H4	BC Big Bud Innotech	X59 Sterile-Okanagan	1
579	B1	E10	BC Big Bud Innotech	X59 Sterile-Okanagan	0.990909
580	B1	F10	BC Big Bud Innotech	X59 Sterile-Okanagan	0.990909
581	B1	G10	BC Big Bud Innotech	X59 Sterile-Okanagan	0.990909
582	B1	H10	BC Big Bud Innotech	X59 Sterile-Okanagan	1
583	C1	E4	BC Big Bud Innotech	X59 Sterile-Okanagan	1
584	C1	F4	BC Big Bud Innotech	X59 Sterile-Okanagan	1
585	C1	G4	BC Big Bud Innotech	X59 Sterile-Okanagan	1
586	C1	H4	BC Big Bud Innotech	X59 Sterile-Okanagan	1
587	C1	E10	BC Big Bud Innotech	X59 Sterile-Okanagan	1
588	C1	F10	BC Big Bud Innotech	X59 Sterile-Okanagan	0.981818
589	C1	G10	BC Big Bud Innotech	X59 Sterile-Okanagan	0.990909
590	C1	H10	BC Big Bud Innotech	X59 Sterile-Okanagan	1
591	D1	E4	BC Big Bud Innotech	X59 Sterile-Okanagan	1
592	D1	F4	BC Big Bud Innotech	X59 Sterile-Okanagan	1
593	D1	G4	BC Big Bud Innotech	X59 Sterile-Okanagan	1
594	D1	H4	BC Big Bud Innotech	X59 Sterile-Okanagan	1
595	D1	E10	BC Big Bud Innotech	X59 Sterile-Okanagan	0.963636
596	D1	F10	BC Big Bud Innotech	X59 Sterile-Okanagan	0.863636
597	D1	G10	BC Big Bud Innotech	X59 Sterile-Okanagan	0.990909
598	D1	H10	BC Big Bud Innotech	X59 Sterile-Okanagan	1
599	A7	E4	BC Big Bud Innotech	X59 Sterile-Okanagan	0.727273
600	A7	F4	BC Big Bud Innotech	X59 Sterile-Okanagan	1
601	A7	G4	BC Big Bud Innotech	X59 Sterile-Okanagan	1
602	A7	H4	BC Big Bud Innotech	X59 Sterile-Okanagan	1
603	A7	E10	BC Big Bud Innotech	X59 Sterile-Okanagan	0.845455
604	A7	F10	BC Big Bud Innotech	X59 Sterile-Okanagan	0.981818
605	A7	G10	BC Big Bud Innotech	X59 Sterile-Okanagan	0.990909
606	A7	H10	BC Big Bud Innotech	X59 Sterile-Okanagan	1
607	B7	E4	BC Big Bud Innotech	X59 Sterile-Okanagan	1
608	B7	F4	BC Big Bud Innotech	X59 Sterile-Okanagan	1
609	B7	G4	BC Big Bud Innotech	X59 Sterile-Okanagan	1
610	B7	H4	BC Big Bud Innotech	X59 Sterile-Okanagan	1
611	B7	E10	BC Big Bud Innotech	X59 Sterile-Okanagan	1
612	B7	F10	BC Big Bud Innotech	X59 Sterile-Okanagan	1
613	B7	G10	BC Big Bud Innotech	X59 Sterile-Okanagan	1
614	B7	H10	BC Big Bud Innotech	X59 Sterile-Okanagan	1
615	D7	E4	BC Big Bud Innotech	X59 Sterile-Okanagan	1
616	D7	F4	BC Big Bud Innotech	X59 Sterile-Okanagan	0.990909
617	D7	G4	BC Big Bud Innotech	X59 Sterile-Okanagan	1
618	D7	H4	BC Big Bud Innotech	X59 Sterile-Okanagan	1
619	D7	E10	BC Big Bud Innotech	X59 Sterile-Okanagan	1
620	D7	F10	BC Big Bud Innotech	X59 Sterile-Okanagan	1
621	D7	G10	BC Big Bud Innotech	X59 Sterile-Okanagan	1
622	D7	H10	BC Big Bud Innotech	X59 Sterile-Okanagan	1
0	B2	A2	BC Big Bud Okanagan	BC Big Bud Okanagan	0.690909
1	C2	A2	BC Big Bud Okanagan	BC Big Bud Okanagan	0.954545
2	C2	B2	BC Big Bud Okanagan	BC Big Bud Okanagan	0.663636
3	D2	A2	BC Big Bud Okanagan	BC Big Bud Okanagan	0.981818
4	D2	B2	BC Big Bud Okanagan	BC Big Bud Okanagan	0.890909
5	D2	C2	BC Big Bud Okanagan	BC Big Bud Okanagan	0.836364
6	A8	A2	BC Big Bud Okanagan	BC Big Bud Okanagan	0.936364
7	A8	B2	BC Big Bud Okanagan	BC Big Bud Okanagan	0.581818
8	A8	C2	BC Big Bud Okanagan	BC Big Bud Okanagan	0.527273
9	A8	D2	BC Big Bud Okanagan	BC Big Bud Okanagan	0.872727
10	B8	A2	BC Big Bud Okanagan	BC Big Bud Okanagan	0.909091
11	B8	B2	BC Big Bud Okanagan	BC Big Bud Okanagan	0.590909
12	B8	C2	BC Big Bud Okanagan	BC Big Bud Okanagan	0.545455
13	B8	D2	BC Big Bud Okanagan	BC Big Bud Okanagan	0.909091
14	B8	A8	BC Big Bud Okanagan	BC Big Bud Okanagan	0.254545
15	C8	A2	BC Big Bud Okanagan	BC Big Bud Okanagan	0.936364
16	C8	B2	BC Big Bud Okanagan	BC Big Bud Okanagan	0.654545
17	C8	C2	BC Big Bud Okanagan	BC Big Bud Okanagan	0.472727
18	C8	D2	BC Big Bud Okanagan	BC Big Bud Okanagan	0.918182
19	C8	A8	BC Big Bud Okanagan	BC Big Bud Okanagan	0.245455
20	C8	B8	BC Big Bud Okanagan	BC Big Bud Okanagan	0.272727
21	D8	A2	BC Big Bud Okanagan	BC Big Bud Okanagan	0.881818
22	D8	B2	BC Big Bud Okanagan	BC Big Bud Okanagan	0.854545
23	D8	C2	BC Big Bud Okanagan	BC Big Bud Okanagan	0.945455
24	D8	D2	BC Big Bud Okanagan	BC Big Bud Okanagan	0.945455
25	D8	A8	BC Big Bud Okanagan	BC Big Bud Okanagan	0.9
26	D8	B8	BC Big Bud Okanagan	BC Big Bud Okanagan	0.827273
27	D8	C8	BC Big Bud Okanagan	BC Big Bud Okanagan	0.918182
28	A2	A1	BC Big Bud Okanagan	BC Big Bud Innotech	1
29	A2	B1	BC Big Bud Okanagan	BC Big Bud Innotech	0.9
30	A2	C1	BC Big Bud Okanagan	BC Big Bud Innotech	0.981818
31	A2	D1	BC Big Bud Okanagan	BC Big Bud Innotech	0.881818
32	A2	A7	BC Big Bud Okanagan	BC Big Bud Innotech	0.881818
33	A2	B7	BC Big Bud Okanagan	BC Big Bud Innotech	0.881818
34	A2	D7	BC Big Bud Okanagan	BC Big Bud Innotech	0.872727
35	B2	A1	BC Big Bud Okanagan	BC Big Bud Innotech	0.936364
36	B2	B1	BC Big Bud Okanagan	BC Big Bud Innotech	1
37	B2	C1	BC Big Bud Okanagan	BC Big Bud Innotech	0.990909
38	B2	D1	BC Big Bud Okanagan	BC Big Bud Innotech	0.863636
39	B2	A7	BC Big Bud Okanagan	BC Big Bud Innotech	1
40	B2	B7	BC Big Bud Okanagan	BC Big Bud Innotech	1
41	B2	D7	BC Big Bud Okanagan	BC Big Bud Innotech	0.990909
42	C2	A1	BC Big Bud Okanagan	BC Big Bud Innotech	0.936364
43	C2	B1	BC Big Bud Okanagan	BC Big Bud Innotech	0.981818
44	C2	C1	BC Big Bud Okanagan	BC Big Bud Innotech	0.972727
45	C2	D1	BC Big Bud Okanagan	BC Big Bud Innotech	0.845455
46	C2	A7	BC Big Bud Okanagan	BC Big Bud Innotech	0.981818
47	C2	B7	BC Big Bud Okanagan	BC Big Bud Innotech	0.981818
48	C2	D7	BC Big Bud Okanagan	BC Big Bud Innotech	0.981818
49	D2	A1	BC Big Bud Okanagan	BC Big Bud Innotech	0.927273
50	D2	B1	BC Big Bud Okanagan	BC Big Bud Innotech	0.972727
51	D2	C1	BC Big Bud Okanagan	BC Big Bud Innotech	0.972727
52	D2	D1	BC Big Bud Okanagan	BC Big Bud Innotech	0.909091
53	D2	A7	BC Big Bud Okanagan	BC Big Bud Innotech	0.972727
54	D2	B7	BC Big Bud Okanagan	BC Big Bud Innotech	0.981818
55	D2	D7	BC Big Bud Okanagan	BC Big Bud Innotech	0.945455
56	A8	A1	BC Big Bud Okanagan	BC Big Bud Innotech	0.9
57	A8	B1	BC Big Bud Okanagan	BC Big Bud Innotech	0.990909
58	A8	C1	BC Big Bud Okanagan	BC Big Bud Innotech	0.990909
59	A8	D1	BC Big Bud Okanagan	BC Big Bud Innotech	0.863636
60	A8	A7	BC Big Bud Okanagan	BC Big Bud Innotech	0.963636
61	A8	B7	BC Big Bud Okanagan	BC Big Bud Innotech	1
62	A8	D7	BC Big Bud Okanagan	BC Big Bud Innotech	1
63	B8	A1	BC Big Bud Okanagan	BC Big Bud Innotech	0.927273
64	B8	B1	BC Big Bud Okanagan	BC Big Bud Innotech	0.990909
65	B8	C1	BC Big Bud Okanagan	BC Big Bud Innotech	0.981818
66	B8	D1	BC Big Bud Okanagan	BC Big Bud Innotech	0.845455
67	B8	A7	BC Big Bud Okanagan	BC Big Bud Innotech	0.990909
68	B8	B7	BC Big Bud Okanagan	BC Big Bud Innotech	1
69	B8	D7	BC Big Bud Okanagan	BC Big Bud Innotech	0.981818
70	C8	A1	BC Big Bud Okanagan	BC Big Bud Innotech	0.936364
71	C8	B1	BC Big Bud Okanagan	BC Big Bud Innotech	1
72	C8	C1	BC Big Bud Okanagan	BC Big Bud Innotech	0.981818
73	C8	D1	BC Big Bud Okanagan	BC Big Bud Innotech	0.863636
74	C8	A7	BC Big Bud Okanagan	BC Big Bud Innotech	1
75	C8	B7	BC Big Bud Okanagan	BC Big Bud Innotech	1
76	C8	D7	BC Big Bud Okanagan	BC Big Bud Innotech	0.972727
77	D8	A1	BC Big Bud Okanagan	BC Big Bud Innotech	0.972727
78	D8	B1	BC Big Bud Okanagan	BC Big Bud Innotech	0.981818
79	D8	C1	BC Big Bud Okanagan	BC Big Bud Innotech	0.972727
80	D8	D1	BC Big Bud Okanagan	BC Big Bud Innotech	0.909091
81	D8	A7	BC Big Bud Okanagan	BC Big Bud Innotech	0.981818
82	D8	B7	BC Big Bud Okanagan	BC Big Bud Innotech	0.981818
83	D8	D7	BC Big Bud Okanagan	BC Big Bud Innotech	0.918182
84	A2	E1	BC Big Bud Okanagan	BC Big Bud Sterile-Innotech	1
85	A2	F1	BC Big Bud Okanagan	BC Big Bud Sterile-Innotech	1
86	A2	G1	BC Big Bud Okanagan	BC Big Bud Sterile-Innotech	0.990909
87	A2	H1	BC Big Bud Okanagan	BC Big Bud Sterile-Innotech	1
88	A2	E7	BC Big Bud Okanagan	BC Big Bud Sterile-Innotech	1
89	A2	F7	BC Big Bud Okanagan	BC Big Bud Sterile-Innotech	1
90	A2	G7	BC Big Bud Okanagan	BC Big Bud Sterile-Innotech	1
91	A2	H7	BC Big Bud Okanagan	BC Big Bud Sterile-Innotech	1
92	B2	E1	BC Big Bud Okanagan	BC Big Bud Sterile-Innotech	1
93	B2	F1	BC Big Bud Okanagan	BC Big Bud Sterile-Innotech	1
94	B2	G1	BC Big Bud Okanagan	BC Big Bud Sterile-Innotech	1
95	B2	H1	BC Big Bud Okanagan	BC Big Bud Sterile-Innotech	0.990909
96	B2	E7	BC Big Bud Okanagan	BC Big Bud Sterile-Innotech	0.990909
97	B2	F7	BC Big Bud Okanagan	BC Big Bud Sterile-Innotech	0.990909
98	B2	G7	BC Big Bud Okanagan	BC Big Bud Sterile-Innotech	1
99	B2	H7	BC Big Bud Okanagan	BC Big Bud Sterile-Innotech	0.990909
100	C2	E1	BC Big Bud Okanagan	BC Big Bud Sterile-Innotech	1
101	C2	F1	BC Big Bud Okanagan	BC Big Bud Sterile-Innotech	1
102	C2	G1	BC Big Bud Okanagan	BC Big Bud Sterile-Innotech	1
103	C2	H1	BC Big Bud Okanagan	BC Big Bud Sterile-Innotech	1
104	C2	E7	BC Big Bud Okanagan	BC Big Bud Sterile-Innotech	1
105	C2	F7	BC Big Bud Okanagan	BC Big Bud Sterile-Innotech	1
106	C2	G7	BC Big Bud Okanagan	BC Big Bud Sterile-Innotech	1
107	C2	H7	BC Big Bud Okanagan	BC Big Bud Sterile-Innotech	1
108	D2	E1	BC Big Bud Okanagan	BC Big Bud Sterile-Innotech	1
109	D2	F1	BC Big Bud Okanagan	BC Big Bud Sterile-Innotech	1
110	D2	G1	BC Big Bud Okanagan	BC Big Bud Sterile-Innotech	0.990909
111	D2	H1	BC Big Bud Okanagan	BC Big Bud Sterile-Innotech	0.990909
112	D2	E7	BC Big Bud Okanagan	BC Big Bud Sterile-Innotech	1
113	D2	F7	BC Big Bud Okanagan	BC Big Bud Sterile-Innotech	0.990909
114	D2	G7	BC Big Bud Okanagan	BC Big Bud Sterile-Innotech	0.990909
115	D2	H7	BC Big Bud Okanagan	BC Big Bud Sterile-Innotech	0.990909
116	A8	E1	BC Big Bud Okanagan	BC Big Bud Sterile-Innotech	1
117	A8	F1	BC Big Bud Okanagan	BC Big Bud Sterile-Innotech	1
118	A8	G1	BC Big Bud Okanagan	BC Big Bud Sterile-Innotech	0.963636
119	A8	H1	BC Big Bud Okanagan	BC Big Bud Sterile-Innotech	0.990909
120	A8	E7	BC Big Bud Okanagan	BC Big Bud Sterile-Innotech	1
121	A8	F7	BC Big Bud Okanagan	BC Big Bud Sterile-Innotech	0.963636
122	A8	G7	BC Big Bud Okanagan	BC Big Bud Sterile-Innotech	0.963636
123	A8	H7	BC Big Bud Okanagan	BC Big Bud Sterile-Innotech	0.963636
124	B8	E1	BC Big Bud Okanagan	BC Big Bud Sterile-Innotech	1
125	B8	F1	BC Big Bud Okanagan	BC Big Bud Sterile-Innotech	1
126	B8	G1	BC Big Bud Okanagan	BC Big Bud Sterile-Innotech	0.990909
127	B8	H1	BC Big Bud Okanagan	BC Big Bud Sterile-Innotech	0.963636
128	B8	E7	BC Big Bud Okanagan	BC Big Bud Sterile-Innotech	0.963636
129	B8	F7	BC Big Bud Okanagan	BC Big Bud Sterile-Innotech	0.954545
130	B8	G7	BC Big Bud Okanagan	BC Big Bud Sterile-Innotech	0.972727
131	B8	H7	BC Big Bud Okanagan	BC Big Bud Sterile-Innotech	0.954545
132	C8	E1	BC Big Bud Okanagan	BC Big Bud Sterile-Innotech	1
133	C8	F1	BC Big Bud Okanagan	BC Big Bud Sterile-Innotech	1
134	C8	G1	BC Big Bud Okanagan	BC Big Bud Sterile-Innotech	1
135	C8	H1	BC Big Bud Okanagan	BC Big Bud Sterile-Innotech	1
136	C8	E7	BC Big Bud Okanagan	BC Big Bud Sterile-Innotech	1
137	C8	F7	BC Big Bud Okanagan	BC Big Bud Sterile-Innotech	1
138	C8	G7	BC Big Bud Okanagan	BC Big Bud Sterile-Innotech	1
139	C8	H7	BC Big Bud Okanagan	BC Big Bud Sterile-Innotech	1
140	D8	E1	BC Big Bud Okanagan	BC Big Bud Sterile-Innotech	1
141	D8	F1	BC Big Bud Okanagan	BC Big Bud Sterile-Innotech	1
142	D8	G1	BC Big Bud Okanagan	BC Big Bud Sterile-Innotech	1
143	D8	H1	BC Big Bud Okanagan	BC Big Bud Sterile-Innotech	0.981818
144	D8	E7	BC Big Bud Okanagan	BC Big Bud Sterile-Innotech	0.981818
145	D8	F7	BC Big Bud Okanagan	BC Big Bud Sterile-Innotech	0.972727
146	D8	G7	BC Big Bud Okanagan	BC Big Bud Sterile-Innotech	0.981818
147	D8	H7	BC Big Bud Okanagan	BC Big Bud Sterile-Innotech	0.981818
148	A2	E2	BC Big Bud Okanagan	BC Big Bud Sterile-Okanagan	0.954545
149	A2	F2	BC Big Bud Okanagan	BC Big Bud Sterile-Okanagan	0.990909
150	A2	G2	BC Big Bud Okanagan	BC Big Bud Sterile-Okanagan	0.936364
151	A2	H2	BC Big Bud Okanagan	BC Big Bud Sterile-Okanagan	0.990909
152	A2	E8	BC Big Bud Okanagan	BC Big Bud Sterile-Okanagan	0.990909
153	A2	F8	BC Big Bud Okanagan	BC Big Bud Sterile-Okanagan	0.954545
154	A2	G8	BC Big Bud Okanagan	BC Big Bud Sterile-Okanagan	0.936364
155	A2	H8	BC Big Bud Okanagan	BC Big Bud Sterile-Okanagan	0.990909
156	B2	E2	BC Big Bud Okanagan	BC Big Bud Sterile-Okanagan	0.981818
157	B2	F2	BC Big Bud Okanagan	BC Big Bud Sterile-Okanagan	1
158	B2	G2	BC Big Bud Okanagan	BC Big Bud Sterile-Okanagan	0.945455
159	B2	H2	BC Big Bud Okanagan	BC Big Bud Sterile-Okanagan	1
160	B2	E8	BC Big Bud Okanagan	BC Big Bud Sterile-Okanagan	0.763636
161	B2	F8	BC Big Bud Okanagan	BC Big Bud Sterile-Okanagan	0.872727
162	B2	G8	BC Big Bud Okanagan	BC Big Bud Sterile-Okanagan	0.9
163	B2	H8	BC Big Bud Okanagan	BC Big Bud Sterile-Okanagan	0.890909
164	C2	E2	BC Big Bud Okanagan	BC Big Bud Sterile-Okanagan	0.945455
165	C2	F2	BC Big Bud Okanagan	BC Big Bud Sterile-Okanagan	1
166	C2	G2	BC Big Bud Okanagan	BC Big Bud Sterile-Okanagan	1
167	C2	H2	BC Big Bud Okanagan	BC Big Bud Sterile-Okanagan	1
168	C2	E8	BC Big Bud Okanagan	BC Big Bud Sterile-Okanagan	0.8
169	C2	F8	BC Big Bud Okanagan	BC Big Bud Sterile-Okanagan	0.9
170	C2	G8	BC Big Bud Okanagan	BC Big Bud Sterile-Okanagan	0.909091
171	C2	H8	BC Big Bud Okanagan	BC Big Bud Sterile-Okanagan	0.918182
172	D2	E2	BC Big Bud Okanagan	BC Big Bud Sterile-Okanagan	0.990909
173	D2	F2	BC Big Bud Okanagan	BC Big Bud Sterile-Okanagan	0.990909
174	D2	G2	BC Big Bud Okanagan	BC Big Bud Sterile-Okanagan	0.990909
175	D2	H2	BC Big Bud Okanagan	BC Big Bud Sterile-Okanagan	1
176	D2	E8	BC Big Bud Okanagan	BC Big Bud Sterile-Okanagan	0.918182
177	D2	F8	BC Big Bud Okanagan	BC Big Bud Sterile-Okanagan	0.918182
178	D2	G8	BC Big Bud Okanagan	BC Big Bud Sterile-Okanagan	0.927273
179	D2	H8	BC Big Bud Okanagan	BC Big Bud Sterile-Okanagan	0.927273
180	A8	E2	BC Big Bud Okanagan	BC Big Bud Sterile-Okanagan	0.954545
181	A8	F2	BC Big Bud Okanagan	BC Big Bud Sterile-Okanagan	0.963636
182	A8	G2	BC Big Bud Okanagan	BC Big Bud Sterile-Okanagan	0.909091
183	A8	H2	BC Big Bud Okanagan	BC Big Bud Sterile-Okanagan	1
184	A8	E8	BC Big Bud Okanagan	BC Big Bud Sterile-Okanagan	0.527273
185	A8	F8	BC Big Bud Okanagan	BC Big Bud Sterile-Okanagan	0.745455
186	A8	G8	BC Big Bud Okanagan	BC Big Bud Sterile-Okanagan	0.654545
187	A8	H8	BC Big Bud Okanagan	BC Big Bud Sterile-Okanagan	0.645455
188	B8	E2	BC Big Bud Okanagan	BC Big Bud Sterile-Okanagan	0.945455
189	B8	F2	BC Big Bud Okanagan	BC Big Bud Sterile-Okanagan	0.990909
190	B8	G2	BC Big Bud Okanagan	BC Big Bud Sterile-Okanagan	0.9
191	B8	H2	BC Big Bud Okanagan	BC Big Bud Sterile-Okanagan	0.945455
192	B8	E8	BC Big Bud Okanagan	BC Big Bud Sterile-Okanagan	0.527273
193	B8	F8	BC Big Bud Okanagan	BC Big Bud Sterile-Okanagan	0.781818
194	B8	G8	BC Big Bud Okanagan	BC Big Bud Sterile-Okanagan	0.672727
195	B8	H8	BC Big Bud Okanagan	BC Big Bud Sterile-Okanagan	0.681818
196	C8	E2	BC Big Bud Okanagan	BC Big Bud Sterile-Okanagan	1
197	C8	F2	BC Big Bud Okanagan	BC Big Bud Sterile-Okanagan	1
198	C8	G2	BC Big Bud Okanagan	BC Big Bud Sterile-Okanagan	0.972727
199	C8	H2	BC Big Bud Okanagan	BC Big Bud Sterile-Okanagan	1
200	C8	E8	BC Big Bud Okanagan	BC Big Bud Sterile-Okanagan	0.463636
201	C8	F8	BC Big Bud Okanagan	BC Big Bud Sterile-Okanagan	0.754545
202	C8	G8	BC Big Bud Okanagan	BC Big Bud Sterile-Okanagan	0.545455
203	C8	H8	BC Big Bud Okanagan	BC Big Bud Sterile-Okanagan	0.6
204	D8	E2	BC Big Bud Okanagan	BC Big Bud Sterile-Okanagan	0.936364
205	D8	F2	BC Big Bud Okanagan	BC Big Bud Sterile-Okanagan	1
206	D8	G2	BC Big Bud Okanagan	BC Big Bud Sterile-Okanagan	0.9
207	D8	H2	BC Big Bud Okanagan	BC Big Bud Sterile-Okanagan	0.954545
208	D8	E8	BC Big Bud Okanagan	BC Big Bud Sterile-Okanagan	0.890909
209	D8	F8	BC Big Bud Okanagan	BC Big Bud Sterile-Okanagan	0.854545
210	D8	G8	BC Big Bud Okanagan	BC Big Bud Sterile-Okanagan	0.918182
211	D8	H8	BC Big Bud Okanagan	BC Big Bud Sterile-Okanagan	0.890909
212	A2	A5	BC Big Bud Okanagan	Katani Innotech	0.881818
213	A2	B5	BC Big Bud Okanagan	Katani Innotech	0.881818
214	A2	C5	BC Big Bud Okanagan	Katani Innotech	0.945455
215	A2	D5	BC Big Bud Okanagan	Katani Innotech	0.881818
216	A2	A11	BC Big Bud Okanagan	Katani Innotech	0.881818
217	A2	B11	BC Big Bud Okanagan	Katani Innotech	0.863636
218	A2	C11	BC Big Bud Okanagan	Katani Innotech	0.881818
219	A2	D11	BC Big Bud Okanagan	Katani Innotech	0.881818
220	B2	A5	BC Big Bud Okanagan	Katani Innotech	1
221	B2	B5	BC Big Bud Okanagan	Katani Innotech	1
222	B2	C5	BC Big Bud Okanagan	Katani Innotech	0.990909
223	B2	D5	BC Big Bud Okanagan	Katani Innotech	1
224	B2	A11	BC Big Bud Okanagan	Katani Innotech	0.990909
225	B2	B11	BC Big Bud Okanagan	Katani Innotech	0.990909
226	B2	C11	BC Big Bud Okanagan	Katani Innotech	0.990909
227	B2	D11	BC Big Bud Okanagan	Katani Innotech	0.990909
228	C2	A5	BC Big Bud Okanagan	Katani Innotech	0.981818
229	C2	B5	BC Big Bud Okanagan	Katani Innotech	0.981818
230	C2	C5	BC Big Bud Okanagan	Katani Innotech	0.972727
231	C2	D5	BC Big Bud Okanagan	Katani Innotech	0.981818
232	C2	A11	BC Big Bud Okanagan	Katani Innotech	0.954545
233	C2	B11	BC Big Bud Okanagan	Katani Innotech	0.945455
234	C2	C11	BC Big Bud Okanagan	Katani Innotech	0.954545
235	C2	D11	BC Big Bud Okanagan	Katani Innotech	0.927273
236	D2	A5	BC Big Bud Okanagan	Katani Innotech	0.981818
237	D2	B5	BC Big Bud Okanagan	Katani Innotech	0.972727
238	D2	C5	BC Big Bud Okanagan	Katani Innotech	0.981818
239	D2	D5	BC Big Bud Okanagan	Katani Innotech	0.972727
240	D2	A11	BC Big Bud Okanagan	Katani Innotech	0.890909
241	D2	B11	BC Big Bud Okanagan	Katani Innotech	0.881818
242	D2	C11	BC Big Bud Okanagan	Katani Innotech	0.963636
243	D2	D11	BC Big Bud Okanagan	Katani Innotech	0.890909
244	A8	A5	BC Big Bud Okanagan	Katani Innotech	1
245	A8	B5	BC Big Bud Okanagan	Katani Innotech	0.963636
246	A8	C5	BC Big Bud Okanagan	Katani Innotech	1
247	A8	D5	BC Big Bud Okanagan	Katani Innotech	0.963636
248	A8	A11	BC Big Bud Okanagan	Katani Innotech	1
249	A8	B11	BC Big Bud Okanagan	Katani Innotech	0.981818
250	A8	C11	BC Big Bud Okanagan	Katani Innotech	1
251	A8	D11	BC Big Bud Okanagan	Katani Innotech	1
252	B8	A5	BC Big Bud Okanagan	Katani Innotech	0.963636
253	B8	B5	BC Big Bud Okanagan	Katani Innotech	0.990909
254	B8	C5	BC Big Bud Okanagan	Katani Innotech	1
255	B8	D5	BC Big Bud Okanagan	Katani Innotech	0.990909
256	B8	A11	BC Big Bud Okanagan	Katani Innotech	0.990909
257	B8	B11	BC Big Bud Okanagan	Katani Innotech	0.990909
258	B8	C11	BC Big Bud Okanagan	Katani Innotech	1
259	B8	D11	BC Big Bud Okanagan	Katani Innotech	1
260	C8	A5	BC Big Bud Okanagan	Katani Innotech	1
261	C8	B5	BC Big Bud Okanagan	Katani Innotech	1
262	C8	C5	BC Big Bud Okanagan	Katani Innotech	1
263	C8	D5	BC Big Bud Okanagan	Katani Innotech	1
264	C8	A11	BC Big Bud Okanagan	Katani Innotech	1
265	C8	B11	BC Big Bud Okanagan	Katani Innotech	0.981818
266	C8	C11	BC Big Bud Okanagan	Katani Innotech	0.990909
267	C8	D11	BC Big Bud Okanagan	Katani Innotech	1
268	D8	A5	BC Big Bud Okanagan	Katani Innotech	0.963636
269	D8	B5	BC Big Bud Okanagan	Katani Innotech	0.981818
270	D8	C5	BC Big Bud Okanagan	Katani Innotech	0.972727
271	D8	D5	BC Big Bud Okanagan	Katani Innotech	0.981818
272	D8	A11	BC Big Bud Okanagan	Katani Innotech	0.963636
273	D8	B11	BC Big Bud Okanagan	Katani Innotech	0.972727
274	D8	C11	BC Big Bud Okanagan	Katani Innotech	0.972727
275	D8	D11	BC Big Bud Okanagan	Katani Innotech	0.972727
276	A2	A6	BC Big Bud Okanagan	Katani Okanagan	0.936364
277	A2	B6	BC Big Bud Okanagan	Katani Okanagan	0.936364
278	A2	C6	BC Big Bud Okanagan	Katani Okanagan	0.954545
279	A2	D6	BC Big Bud Okanagan	Katani Okanagan	0.981818
280	A2	A12	BC Big Bud Okanagan	Katani Okanagan	0.918182
281	A2	B12	BC Big Bud Okanagan	Katani Okanagan	0.963636
282	A2	C12	BC Big Bud Okanagan	Katani Okanagan	0.936364
283	A2	D12	BC Big Bud Okanagan	Katani Okanagan	1
284	B2	A6	BC Big Bud Okanagan	Katani Okanagan	0.590909
285	B2	B6	BC Big Bud Okanagan	Katani Okanagan	0.618182
286	B2	C6	BC Big Bud Okanagan	Katani Okanagan	0.609091
287	B2	D6	BC Big Bud Okanagan	Katani Okanagan	1
288	B2	A12	BC Big Bud Okanagan	Katani Okanagan	0.563636
289	B2	B12	BC Big Bud Okanagan	Katani Okanagan	0.654545
290	B2	C12	BC Big Bud Okanagan	Katani Okanagan	0.609091
291	B2	D12	BC Big Bud Okanagan	Katani Okanagan	0.681818
292	C2	A6	BC Big Bud Okanagan	Katani Okanagan	0.454545
293	C2	B6	BC Big Bud Okanagan	Katani Okanagan	0.418182
294	C2	C6	BC Big Bud Okanagan	Katani Okanagan	0.427273
295	C2	D6	BC Big Bud Okanagan	Katani Okanagan	0.981818
296	C2	A12	BC Big Bud Okanagan	Katani Okanagan	0.490909
297	C2	B12	BC Big Bud Okanagan	Katani Okanagan	0.572727
298	C2	C12	BC Big Bud Okanagan	Katani Okanagan	0.472727
299	C2	D12	BC Big Bud Okanagan	Katani Okanagan	0.381818
300	D2	A6	BC Big Bud Okanagan	Katani Okanagan	0.9
301	D2	B6	BC Big Bud Okanagan	Katani Okanagan	0.881818
302	D2	C6	BC Big Bud Okanagan	Katani Okanagan	0.872727
303	D2	D6	BC Big Bud Okanagan	Katani Okanagan	0.972727
304	D2	A12	BC Big Bud Okanagan	Katani Okanagan	0.909091
305	D2	B12	BC Big Bud Okanagan	Katani Okanagan	0.872727
306	D2	C12	BC Big Bud Okanagan	Katani Okanagan	0.890909
307	D2	D12	BC Big Bud Okanagan	Katani Okanagan	0.918182
308	A8	A6	BC Big Bud Okanagan	Katani Okanagan	0.445455
309	A8	B6	BC Big Bud Okanagan	Katani Okanagan	0.472727
310	A8	C6	BC Big Bud Okanagan	Katani Okanagan	0.418182
311	A8	D6	BC Big Bud Okanagan	Katani Okanagan	0.981818
312	A8	A12	BC Big Bud Okanagan	Katani Okanagan	0.472727
313	A8	B12	BC Big Bud Okanagan	Katani Okanagan	0.490909
314	A8	C12	BC Big Bud Okanagan	Katani Okanagan	0.472727
315	A8	D12	BC Big Bud Okanagan	Katani Okanagan	0.518182
316	B8	A6	BC Big Bud Okanagan	Katani Okanagan	0.5
317	B8	B6	BC Big Bud Okanagan	Katani Okanagan	0.527273
318	B8	C6	BC Big Bud Okanagan	Katani Okanagan	0.518182
319	B8	D6	BC Big Bud Okanagan	Katani Okanagan	0.945455
320	B8	A12	BC Big Bud Okanagan	Katani Okanagan	0.509091
321	B8	B12	BC Big Bud Okanagan	Katani Okanagan	0.554545
322	B8	C12	BC Big Bud Okanagan	Katani Okanagan	0.509091
323	B8	D12	BC Big Bud Okanagan	Katani Okanagan	0.527273
324	C8	A6	BC Big Bud Okanagan	Katani Okanagan	0.454545
325	C8	B6	BC Big Bud Okanagan	Katani Okanagan	0.481818
326	C8	C6	BC Big Bud Okanagan	Katani Okanagan	0.427273
327	C8	D6	BC Big Bud Okanagan	Katani Okanagan	0.990909
328	C8	A12	BC Big Bud Okanagan	Katani Okanagan	0.527273
329	C8	B12	BC Big Bud Okanagan	Katani Okanagan	0.545455
330	C8	C12	BC Big Bud Okanagan	Katani Okanagan	0.490909
331	C8	D12	BC Big Bud Okanagan	Katani Okanagan	0.472727
332	D8	A6	BC Big Bud Okanagan	Katani Okanagan	0.936364
333	D8	B6	BC Big Bud Okanagan	Katani Okanagan	0.945455
334	D8	C6	BC Big Bud Okanagan	Katani Okanagan	0.881818
335	D8	D6	BC Big Bud Okanagan	Katani Okanagan	0.936364
336	D8	A12	BC Big Bud Okanagan	Katani Okanagan	0.909091
337	D8	B12	BC Big Bud Okanagan	Katani Okanagan	0.936364
338	D8	C12	BC Big Bud Okanagan	Katani Okanagan	0.936364
339	D8	D12	BC Big Bud Okanagan	Katani Okanagan	0.936364
340	A2	E5	BC Big Bud Okanagan	Katani Sterile-Innotech	1
341	A2	F5	BC Big Bud Okanagan	Katani Sterile-Innotech	1
342	A2	G5	BC Big Bud Okanagan	Katani Sterile-Innotech	1
343	A2	H5	BC Big Bud Okanagan	Katani Sterile-Innotech	1
344	A2	E11	BC Big Bud Okanagan	Katani Sterile-Innotech	1
345	A2	G11	BC Big Bud Okanagan	Katani Sterile-Innotech	1
346	A2	H11	BC Big Bud Okanagan	Katani Sterile-Innotech	1
347	B2	E5	BC Big Bud Okanagan	Katani Sterile-Innotech	0.990909
348	B2	F5	BC Big Bud Okanagan	Katani Sterile-Innotech	0.990909
349	B2	G5	BC Big Bud Okanagan	Katani Sterile-Innotech	0.990909
350	B2	H5	BC Big Bud Okanagan	Katani Sterile-Innotech	0.990909
351	B2	E11	BC Big Bud Okanagan	Katani Sterile-Innotech	1
352	B2	G11	BC Big Bud Okanagan	Katani Sterile-Innotech	0.690909
353	B2	H11	BC Big Bud Okanagan	Katani Sterile-Innotech	1
354	C2	E5	BC Big Bud Okanagan	Katani Sterile-Innotech	0.990909
355	C2	F5	BC Big Bud Okanagan	Katani Sterile-Innotech	0.990909
356	C2	G5	BC Big Bud Okanagan	Katani Sterile-Innotech	0.990909
357	C2	H5	BC Big Bud Okanagan	Katani Sterile-Innotech	0.990909
358	C2	E11	BC Big Bud Okanagan	Katani Sterile-Innotech	1
359	C2	G11	BC Big Bud Okanagan	Katani Sterile-Innotech	0.681818
360	C2	H11	BC Big Bud Okanagan	Katani Sterile-Innotech	1
361	D2	E5	BC Big Bud Okanagan	Katani Sterile-Innotech	1
362	D2	F5	BC Big Bud Okanagan	Katani Sterile-Innotech	0.990909
363	D2	G5	BC Big Bud Okanagan	Katani Sterile-Innotech	1
364	D2	H5	BC Big Bud Okanagan	Katani Sterile-Innotech	1
365	D2	E11	BC Big Bud Okanagan	Katani Sterile-Innotech	1
366	D2	G11	BC Big Bud Okanagan	Katani Sterile-Innotech	0.918182
367	D2	H11	BC Big Bud Okanagan	Katani Sterile-Innotech	1
368	A8	E5	BC Big Bud Okanagan	Katani Sterile-Innotech	1
369	A8	F5	BC Big Bud Okanagan	Katani Sterile-Innotech	0.963636
370	A8	G5	BC Big Bud Okanagan	Katani Sterile-Innotech	1
371	A8	H5	BC Big Bud Okanagan	Katani Sterile-Innotech	1
372	A8	E11	BC Big Bud Okanagan	Katani Sterile-Innotech	1
373	A8	G11	BC Big Bud Okanagan	Katani Sterile-Innotech	0.645455
374	A8	H11	BC Big Bud Okanagan	Katani Sterile-Innotech	1
375	B8	E5	BC Big Bud Okanagan	Katani Sterile-Innotech	0.963636
376	B8	F5	BC Big Bud Okanagan	Katani Sterile-Innotech	0.972727
377	B8	G5	BC Big Bud Okanagan	Katani Sterile-Innotech	0.981818
378	B8	H5	BC Big Bud Okanagan	Katani Sterile-Innotech	1
379	B8	E11	BC Big Bud Okanagan	Katani Sterile-Innotech	0.981818
380	B8	G11	BC Big Bud Okanagan	Katani Sterile-Innotech	0.645455
381	B8	H11	BC Big Bud Okanagan	Katani Sterile-Innotech	1
382	C8	E5	BC Big Bud Okanagan	Katani Sterile-Innotech	1
383	C8	F5	BC Big Bud Okanagan	Katani Sterile-Innotech	1
384	C8	G5	BC Big Bud Okanagan	Katani Sterile-Innotech	1
385	C8	H5	BC Big Bud Okanagan	Katani Sterile-Innotech	1
386	C8	E11	BC Big Bud Okanagan	Katani Sterile-Innotech	1
387	C8	G11	BC Big Bud Okanagan	Katani Sterile-Innotech	0.681818
388	C8	H11	BC Big Bud Okanagan	Katani Sterile-Innotech	0.990909
389	D8	E5	BC Big Bud Okanagan	Katani Sterile-Innotech	0.972727
390	D8	F5	BC Big Bud Okanagan	Katani Sterile-Innotech	0.963636
391	D8	G5	BC Big Bud Okanagan	Katani Sterile-Innotech	0.963636
392	D8	H5	BC Big Bud Okanagan	Katani Sterile-Innotech	0.990909
393	D8	E11	BC Big Bud Okanagan	Katani Sterile-Innotech	0.963636
394	D8	G11	BC Big Bud Okanagan	Katani Sterile-Innotech	0.972727
395	D8	H11	BC Big Bud Okanagan	Katani Sterile-Innotech	1
396	A2	E6	BC Big Bud Okanagan	Katani Sterile-Okanagan	0.872727
397	A2	F6	BC Big Bud Okanagan	Katani Sterile-Okanagan	0.990909
398	A2	G6	BC Big Bud Okanagan	Katani Sterile-Okanagan	0.990909
399	A2	H6	BC Big Bud Okanagan	Katani Sterile-Okanagan	0.990909
400	A2	E12	BC Big Bud Okanagan	Katani Sterile-Okanagan	1
401	A2	F12	BC Big Bud Okanagan	Katani Sterile-Okanagan	1
402	A2	G12	BC Big Bud Okanagan	Katani Sterile-Okanagan	0.990909
403	A2	H12	BC Big Bud Okanagan	Katani Sterile-Okanagan	0.990909
404	B2	E6	BC Big Bud Okanagan	Katani Sterile-Okanagan	0.872727
405	B2	F6	BC Big Bud Okanagan	Katani Sterile-Okanagan	0.990909
406	B2	G6	BC Big Bud Okanagan	Katani Sterile-Okanagan	0.990909
407	B2	H6	BC Big Bud Okanagan	Katani Sterile-Okanagan	0.990909
408	B2	E12	BC Big Bud Okanagan	Katani Sterile-Okanagan	1
409	B2	F12	BC Big Bud Okanagan	Katani Sterile-Okanagan	0.990909
410	B2	G12	BC Big Bud Okanagan	Katani Sterile-Okanagan	0.990909
411	B2	H12	BC Big Bud Okanagan	Katani Sterile-Okanagan	1
412	C2	E6	BC Big Bud Okanagan	Katani Sterile-Okanagan	0.990909
413	C2	F6	BC Big Bud Okanagan	Katani Sterile-Okanagan	0.990909
414	C2	G6	BC Big Bud Okanagan	Katani Sterile-Okanagan	0.990909
415	C2	H6	BC Big Bud Okanagan	Katani Sterile-Okanagan	0.990909
416	C2	E12	BC Big Bud Okanagan	Katani Sterile-Okanagan	1
417	C2	F12	BC Big Bud Okanagan	Katani Sterile-Okanagan	0.990909
418	C2	G12	BC Big Bud Okanagan	Katani Sterile-Okanagan	0.990909
419	C2	H12	BC Big Bud Okanagan	Katani Sterile-Okanagan	1
420	D2	E6	BC Big Bud Okanagan	Katani Sterile-Okanagan	1
421	D2	F6	BC Big Bud Okanagan	Katani Sterile-Okanagan	0.990909
422	D2	G6	BC Big Bud Okanagan	Katani Sterile-Okanagan	0.990909
423	D2	H6	BC Big Bud Okanagan	Katani Sterile-Okanagan	0.990909
424	D2	E12	BC Big Bud Okanagan	Katani Sterile-Okanagan	1
425	D2	F12	BC Big Bud Okanagan	Katani Sterile-Okanagan	0.990909
426	D2	G12	BC Big Bud Okanagan	Katani Sterile-Okanagan	1
427	D2	H12	BC Big Bud Okanagan	Katani Sterile-Okanagan	0.990909
428	A8	E6	BC Big Bud Okanagan	Katani Sterile-Okanagan	0.945455
429	A8	F6	BC Big Bud Okanagan	Katani Sterile-Okanagan	0.990909
430	A8	G6	BC Big Bud Okanagan	Katani Sterile-Okanagan	0.990909
431	A8	H6	BC Big Bud Okanagan	Katani Sterile-Okanagan	0.981818
432	A8	E12	BC Big Bud Okanagan	Katani Sterile-Okanagan	1
433	A8	F12	BC Big Bud Okanagan	Katani Sterile-Okanagan	0.990909
434	A8	G12	BC Big Bud Okanagan	Katani Sterile-Okanagan	1
435	A8	H12	BC Big Bud Okanagan	Katani Sterile-Okanagan	0.990909
436	B8	E6	BC Big Bud Okanagan	Katani Sterile-Okanagan	0.890909
437	B8	F6	BC Big Bud Okanagan	Katani Sterile-Okanagan	0.990909
438	B8	G6	BC Big Bud Okanagan	Katani Sterile-Okanagan	0.990909
439	B8	H6	BC Big Bud Okanagan	Katani Sterile-Okanagan	0.981818
440	B8	E12	BC Big Bud Okanagan	Katani Sterile-Okanagan	1
441	B8	F12	BC Big Bud Okanagan	Katani Sterile-Okanagan	0.990909
442	B8	G12	BC Big Bud Okanagan	Katani Sterile-Okanagan	0.963636
443	B8	H12	BC Big Bud Okanagan	Katani Sterile-Okanagan	0.981818
444	C8	E6	BC Big Bud Okanagan	Katani Sterile-Okanagan	0.972727
445	C8	F6	BC Big Bud Okanagan	Katani Sterile-Okanagan	1
446	C8	G6	BC Big Bud Okanagan	Katani Sterile-Okanagan	1
447	C8	H6	BC Big Bud Okanagan	Katani Sterile-Okanagan	1
448	C8	E12	BC Big Bud Okanagan	Katani Sterile-Okanagan	1
449	C8	F12	BC Big Bud Okanagan	Katani Sterile-Okanagan	0.990909
450	C8	G12	BC Big Bud Okanagan	Katani Sterile-Okanagan	1
451	C8	H12	BC Big Bud Okanagan	Katani Sterile-Okanagan	1
452	D8	E6	BC Big Bud Okanagan	Katani Sterile-Okanagan	0.8
453	D8	F6	BC Big Bud Okanagan	Katani Sterile-Okanagan	0.918182
454	D8	G6	BC Big Bud Okanagan	Katani Sterile-Okanagan	0.918182
455	D8	H6	BC Big Bud Okanagan	Katani Sterile-Okanagan	0.9
456	D8	E12	BC Big Bud Okanagan	Katani Sterile-Okanagan	1
457	D8	F12	BC Big Bud Okanagan	Katani Sterile-Okanagan	0.990909
458	D8	G12	BC Big Bud Okanagan	Katani Sterile-Okanagan	0.9
459	D8	H12	BC Big Bud Okanagan	Katani Sterile-Okanagan	0.918182
460	A2	A3	BC Big Bud Okanagan	X59 Innotech	0.854545
461	A2	B3	BC Big Bud Okanagan	X59 Innotech	0.881818
462	A2	C3	BC Big Bud Okanagan	X59 Innotech	0.881818
463	A2	D3	BC Big Bud Okanagan	X59 Innotech	0.963636
464	A2	A9	BC Big Bud Okanagan	X59 Innotech	0.881818
465	A2	B9	BC Big Bud Okanagan	X59 Innotech	1
466	A2	C9	BC Big Bud Okanagan	X59 Innotech	0.881818
467	A2	D9	BC Big Bud Okanagan	X59 Innotech	1
468	B2	A3	BC Big Bud Okanagan	X59 Innotech	1
469	B2	B3	BC Big Bud Okanagan	X59 Innotech	1
470	B2	C3	BC Big Bud Okanagan	X59 Innotech	1
471	B2	D3	BC Big Bud Okanagan	X59 Innotech	1
472	B2	A9	BC Big Bud Okanagan	X59 Innotech	1
473	B2	B9	BC Big Bud Okanagan	X59 Innotech	1
474	B2	C9	BC Big Bud Okanagan	X59 Innotech	1
475	B2	D9	BC Big Bud Okanagan	X59 Innotech	1
476	C2	A3	BC Big Bud Okanagan	X59 Innotech	0.936364
477	C2	B3	BC Big Bud Okanagan	X59 Innotech	0.981818
478	C2	C3	BC Big Bud Okanagan	X59 Innotech	0.981818
479	C2	D3	BC Big Bud Okanagan	X59 Innotech	0.818182
480	C2	A9	BC Big Bud Okanagan	X59 Innotech	0.981818
481	C2	B9	BC Big Bud Okanagan	X59 Innotech	1
482	C2	C9	BC Big Bud Okanagan	X59 Innotech	0.981818
483	C2	D9	BC Big Bud Okanagan	X59 Innotech	1
484	D2	A3	BC Big Bud Okanagan	X59 Innotech	0.972727
485	D2	B3	BC Big Bud Okanagan	X59 Innotech	0.981818
486	D2	C3	BC Big Bud Okanagan	X59 Innotech	0.981818
487	D2	D3	BC Big Bud Okanagan	X59 Innotech	0.990909
488	D2	A9	BC Big Bud Okanagan	X59 Innotech	0.981818
489	D2	B9	BC Big Bud Okanagan	X59 Innotech	0.990909
490	D2	C9	BC Big Bud Okanagan	X59 Innotech	0.981818
491	D2	D9	BC Big Bud Okanagan	X59 Innotech	1
492	A8	A3	BC Big Bud Okanagan	X59 Innotech	0.963636
493	A8	B3	BC Big Bud Okanagan	X59 Innotech	1
494	A8	C3	BC Big Bud Okanagan	X59 Innotech	0.990909
495	A8	D3	BC Big Bud Okanagan	X59 Innotech	1
496	A8	A9	BC Big Bud Okanagan	X59 Innotech	1
497	A8	B9	BC Big Bud Okanagan	X59 Innotech	0.963636
498	A8	C9	BC Big Bud Okanagan	X59 Innotech	1
499	A8	D9	BC Big Bud Okanagan	X59 Innotech	1
500	B8	A3	BC Big Bud Okanagan	X59 Innotech	0.981818
501	B8	B3	BC Big Bud Okanagan	X59 Innotech	0.963636
502	B8	C3	BC Big Bud Okanagan	X59 Innotech	0.972727
503	B8	D3	BC Big Bud Okanagan	X59 Innotech	1
504	B8	A9	BC Big Bud Okanagan	X59 Innotech	1
505	B8	B9	BC Big Bud Okanagan	X59 Innotech	0.936364
506	B8	C9	BC Big Bud Okanagan	X59 Innotech	1
507	B8	D9	BC Big Bud Okanagan	X59 Innotech	0.963636
508	C8	A3	BC Big Bud Okanagan	X59 Innotech	0.990909
509	C8	B3	BC Big Bud Okanagan	X59 Innotech	1
510	C8	C3	BC Big Bud Okanagan	X59 Innotech	0.990909
511	C8	D3	BC Big Bud Okanagan	X59 Innotech	0.990909
512	C8	A9	BC Big Bud Okanagan	X59 Innotech	1
513	C8	B9	BC Big Bud Okanagan	X59 Innotech	1
514	C8	C9	BC Big Bud Okanagan	X59 Innotech	1
515	C8	D9	BC Big Bud Okanagan	X59 Innotech	1
516	D8	A3	BC Big Bud Okanagan	X59 Innotech	0.981818
517	D8	B3	BC Big Bud Okanagan	X59 Innotech	0.963636
518	D8	C3	BC Big Bud Okanagan	X59 Innotech	0.945455
519	D8	D3	BC Big Bud Okanagan	X59 Innotech	0.990909
520	D8	A9	BC Big Bud Okanagan	X59 Innotech	0.981818
521	D8	B9	BC Big Bud Okanagan	X59 Innotech	0.954545
522	D8	C9	BC Big Bud Okanagan	X59 Innotech	0.927273
523	D8	D9	BC Big Bud Okanagan	X59 Innotech	0.981818
524	A2	A4	BC Big Bud Okanagan	X59 Okanagan	0.954545
525	A2	B4	BC Big Bud Okanagan	X59 Okanagan	0.927273
526	A2	C4	BC Big Bud Okanagan	X59 Okanagan	0.936364
527	A2	D4	BC Big Bud Okanagan	X59 Okanagan	0.954545
528	A2	A10	BC Big Bud Okanagan	X59 Okanagan	0.936364
529	A2	B10	BC Big Bud Okanagan	X59 Okanagan	0.927273
530	A2	C10	BC Big Bud Okanagan	X59 Okanagan	0.936364
531	A2	D10	BC Big Bud Okanagan	X59 Okanagan	0.881818
532	B2	A4	BC Big Bud Okanagan	X59 Okanagan	0.863636
533	B2	B4	BC Big Bud Okanagan	X59 Okanagan	0.836364
534	B2	C4	BC Big Bud Okanagan	X59 Okanagan	0.736364
535	B2	D4	BC Big Bud Okanagan	X59 Okanagan	1
536	B2	A10	BC Big Bud Okanagan	X59 Okanagan	0.863636
537	B2	B10	BC Big Bud Okanagan	X59 Okanagan	0.809091
538	B2	C10	BC Big Bud Okanagan	X59 Okanagan	0.6
539	B2	D10	BC Big Bud Okanagan	X59 Okanagan	1
540	C2	A4	BC Big Bud Okanagan	X59 Okanagan	0.909091
541	C2	B4	BC Big Bud Okanagan	X59 Okanagan	0.872727
542	C2	C4	BC Big Bud Okanagan	X59 Okanagan	0.745455
543	C2	D4	BC Big Bud Okanagan	X59 Okanagan	0.909091
544	C2	A10	BC Big Bud Okanagan	X59 Okanagan	0.863636
545	C2	B10	BC Big Bud Okanagan	X59 Okanagan	0.818182
546	C2	C10	BC Big Bud Okanagan	X59 Okanagan	0.5
547	C2	D10	BC Big Bud Okanagan	X59 Okanagan	0.981818
548	D2	A4	BC Big Bud Okanagan	X59 Okanagan	0.881818
549	D2	B4	BC Big Bud Okanagan	X59 Okanagan	0.790909
550	D2	C4	BC Big Bud Okanagan	X59 Okanagan	0.881818
551	D2	D4	BC Big Bud Okanagan	X59 Okanagan	0.972727
552	D2	A10	BC Big Bud Okanagan	X59 Okanagan	0.881818
553	D2	B10	BC Big Bud Okanagan	X59 Okanagan	0.881818
554	D2	C10	BC Big Bud Okanagan	X59 Okanagan	0.881818
555	D2	D10	BC Big Bud Okanagan	X59 Okanagan	0.972727
556	A8	A4	BC Big Bud Okanagan	X59 Okanagan	0.836364
557	A8	B4	BC Big Bud Okanagan	X59 Okanagan	0.8
558	A8	C4	BC Big Bud Okanagan	X59 Okanagan	0.745455
559	A8	D4	BC Big Bud Okanagan	X59 Okanagan	0.981818
560	A8	A10	BC Big Bud Okanagan	X59 Okanagan	0.809091
561	A8	B10	BC Big Bud Okanagan	X59 Okanagan	0.772727
562	A8	C10	BC Big Bud Okanagan	X59 Okanagan	0.445455
563	A8	D10	BC Big Bud Okanagan	X59 Okanagan	0.963636
564	B8	A4	BC Big Bud Okanagan	X59 Okanagan	0.909091
565	B8	B4	BC Big Bud Okanagan	X59 Okanagan	0.854545
566	B8	C4	BC Big Bud Okanagan	X59 Okanagan	0.809091
567	B8	D4	BC Big Bud Okanagan	X59 Okanagan	0.972727
568	B8	A10	BC Big Bud Okanagan	X59 Okanagan	0.872727
569	B8	B10	BC Big Bud Okanagan	X59 Okanagan	0.836364
570	B8	C10	BC Big Bud Okanagan	X59 Okanagan	0.509091
571	B8	D10	BC Big Bud Okanagan	X59 Okanagan	0.972727
572	C8	A4	BC Big Bud Okanagan	X59 Okanagan	0.9
573	C8	B4	BC Big Bud Okanagan	X59 Okanagan	0.863636
574	C8	C4	BC Big Bud Okanagan	X59 Okanagan	0.790909
575	C8	D4	BC Big Bud Okanagan	X59 Okanagan	1
576	C8	A10	BC Big Bud Okanagan	X59 Okanagan	0.854545
577	C8	B10	BC Big Bud Okanagan	X59 Okanagan	0.818182
578	C8	C10	BC Big Bud Okanagan	X59 Okanagan	0.518182
579	C8	D10	BC Big Bud Okanagan	X59 Okanagan	1
580	D8	A4	BC Big Bud Okanagan	X59 Okanagan	0.963636
581	D8	B4	BC Big Bud Okanagan	X59 Okanagan	0.927273
582	D8	C4	BC Big Bud Okanagan	X59 Okanagan	0.954545
583	D8	D4	BC Big Bud Okanagan	X59 Okanagan	0.954545
584	D8	A10	BC Big Bud Okanagan	X59 Okanagan	0.954545
585	D8	B10	BC Big Bud Okanagan	X59 Okanagan	0.945455
586	D8	C10	BC Big Bud Okanagan	X59 Okanagan	0.936364
587	D8	D10	BC Big Bud Okanagan	X59 Okanagan	0.954545
588	A2	F3	BC Big Bud Okanagan	X59 Sterile-Innotech	1
589	A2	G3	BC Big Bud Okanagan	X59 Sterile-Innotech	1
590	A2	H3	BC Big Bud Okanagan	X59 Sterile-Innotech	1
591	A2	E9	BC Big Bud Okanagan	X59 Sterile-Innotech	1
592	A2	F9	BC Big Bud Okanagan	X59 Sterile-Innotech	1
593	A2	G9	BC Big Bud Okanagan	X59 Sterile-Innotech	1
594	A2	H9	BC Big Bud Okanagan	X59 Sterile-Innotech	1
595	B2	F3	BC Big Bud Okanagan	X59 Sterile-Innotech	0.990909
596	B2	G3	BC Big Bud Okanagan	X59 Sterile-Innotech	1
597	B2	H3	BC Big Bud Okanagan	X59 Sterile-Innotech	1
598	B2	E9	BC Big Bud Okanagan	X59 Sterile-Innotech	0.990909
599	B2	F9	BC Big Bud Okanagan	X59 Sterile-Innotech	1
600	B2	G9	BC Big Bud Okanagan	X59 Sterile-Innotech	1
601	B2	H9	BC Big Bud Okanagan	X59 Sterile-Innotech	1
602	C2	F3	BC Big Bud Okanagan	X59 Sterile-Innotech	0.990909
603	C2	G3	BC Big Bud Okanagan	X59 Sterile-Innotech	1
604	C2	H3	BC Big Bud Okanagan	X59 Sterile-Innotech	1
605	C2	E9	BC Big Bud Okanagan	X59 Sterile-Innotech	0.990909
606	C2	F9	BC Big Bud Okanagan	X59 Sterile-Innotech	1
607	C2	G9	BC Big Bud Okanagan	X59 Sterile-Innotech	1
608	C2	H9	BC Big Bud Okanagan	X59 Sterile-Innotech	1
609	D2	F3	BC Big Bud Okanagan	X59 Sterile-Innotech	0.990909
610	D2	G3	BC Big Bud Okanagan	X59 Sterile-Innotech	0.990909
611	D2	H3	BC Big Bud Okanagan	X59 Sterile-Innotech	0.990909
612	D2	E9	BC Big Bud Okanagan	X59 Sterile-Innotech	1
613	D2	F9	BC Big Bud Okanagan	X59 Sterile-Innotech	0.990909
614	D2	G9	BC Big Bud Okanagan	X59 Sterile-Innotech	0.990909
615	D2	H9	BC Big Bud Okanagan	X59 Sterile-Innotech	1
616	A8	F3	BC Big Bud Okanagan	X59 Sterile-Innotech	0.963636
617	A8	G3	BC Big Bud Okanagan	X59 Sterile-Innotech	0.963636
618	A8	H3	BC Big Bud Okanagan	X59 Sterile-Innotech	0.963636
619	A8	E9	BC Big Bud Okanagan	X59 Sterile-Innotech	1
620	A8	F9	BC Big Bud Okanagan	X59 Sterile-Innotech	0.963636
621	A8	G9	BC Big Bud Okanagan	X59 Sterile-Innotech	0.963636
622	A8	H9	BC Big Bud Okanagan	X59 Sterile-Innotech	0.990909
623	B8	F3	BC Big Bud Okanagan	X59 Sterile-Innotech	0.972727
624	B8	G3	BC Big Bud Okanagan	X59 Sterile-Innotech	0.954545
625	B8	H3	BC Big Bud Okanagan	X59 Sterile-Innotech	0.972727
626	B8	E9	BC Big Bud Okanagan	X59 Sterile-Innotech	0.963636
627	B8	F9	BC Big Bud Okanagan	X59 Sterile-Innotech	0.954545
628	B8	G9	BC Big Bud Okanagan	X59 Sterile-Innotech	0.954545
629	B8	H9	BC Big Bud Okanagan	X59 Sterile-Innotech	0.945455
630	C8	F3	BC Big Bud Okanagan	X59 Sterile-Innotech	1
631	C8	G3	BC Big Bud Okanagan	X59 Sterile-Innotech	1
632	C8	H3	BC Big Bud Okanagan	X59 Sterile-Innotech	1
633	C8	E9	BC Big Bud Okanagan	X59 Sterile-Innotech	1
634	C8	F9	BC Big Bud Okanagan	X59 Sterile-Innotech	1
635	C8	G9	BC Big Bud Okanagan	X59 Sterile-Innotech	1
636	C8	H9	BC Big Bud Okanagan	X59 Sterile-Innotech	1
637	D8	F3	BC Big Bud Okanagan	X59 Sterile-Innotech	0.963636
638	D8	G3	BC Big Bud Okanagan	X59 Sterile-Innotech	0.972727
639	D8	H3	BC Big Bud Okanagan	X59 Sterile-Innotech	0.990909
640	D8	E9	BC Big Bud Okanagan	X59 Sterile-Innotech	0.972727
641	D8	F9	BC Big Bud Okanagan	X59 Sterile-Innotech	0.981818
642	D8	G9	BC Big Bud Okanagan	X59 Sterile-Innotech	0.981818
643	D8	H9	BC Big Bud Okanagan	X59 Sterile-Innotech	0.954545
644	A2	E4	BC Big Bud Okanagan	X59 Sterile-Okanagan	0.990909
645	A2	F4	BC Big Bud Okanagan	X59 Sterile-Okanagan	0.990909
646	A2	G4	BC Big Bud Okanagan	X59 Sterile-Okanagan	0.990909
647	A2	H4	BC Big Bud Okanagan	X59 Sterile-Okanagan	0.990909
648	A2	E10	BC Big Bud Okanagan	X59 Sterile-Okanagan	1
649	A2	F10	BC Big Bud Okanagan	X59 Sterile-Okanagan	0.945455
650	A2	G10	BC Big Bud Okanagan	X59 Sterile-Okanagan	0.990909
651	A2	H10	BC Big Bud Okanagan	X59 Sterile-Okanagan	0.990909
652	B2	E4	BC Big Bud Okanagan	X59 Sterile-Okanagan	1
653	B2	F4	BC Big Bud Okanagan	X59 Sterile-Okanagan	1
654	B2	G4	BC Big Bud Okanagan	X59 Sterile-Okanagan	1
655	B2	H4	BC Big Bud Okanagan	X59 Sterile-Okanagan	0.990909
656	B2	E10	BC Big Bud Okanagan	X59 Sterile-Okanagan	1
657	B2	F10	BC Big Bud Okanagan	X59 Sterile-Okanagan	0.690909
658	B2	G10	BC Big Bud Okanagan	X59 Sterile-Okanagan	0.990909
659	B2	H10	BC Big Bud Okanagan	X59 Sterile-Okanagan	1
660	C2	E4	BC Big Bud Okanagan	X59 Sterile-Okanagan	1
661	C2	F4	BC Big Bud Okanagan	X59 Sterile-Okanagan	1
662	C2	G4	BC Big Bud Okanagan	X59 Sterile-Okanagan	1
663	C2	H4	BC Big Bud Okanagan	X59 Sterile-Okanagan	0.990909
664	C2	E10	BC Big Bud Okanagan	X59 Sterile-Okanagan	1
665	C2	F10	BC Big Bud Okanagan	X59 Sterile-Okanagan	0.727273
666	C2	G10	BC Big Bud Okanagan	X59 Sterile-Okanagan	0.990909
667	C2	H10	BC Big Bud Okanagan	X59 Sterile-Okanagan	1
668	D2	E4	BC Big Bud Okanagan	X59 Sterile-Okanagan	0.990909
669	D2	F4	BC Big Bud Okanagan	X59 Sterile-Okanagan	1
670	D2	G4	BC Big Bud Okanagan	X59 Sterile-Okanagan	1
671	D2	H4	BC Big Bud Okanagan	X59 Sterile-Okanagan	1
672	D2	E10	BC Big Bud Okanagan	X59 Sterile-Okanagan	0.990909
673	D2	F10	BC Big Bud Okanagan	X59 Sterile-Okanagan	0.872727
674	D2	G10	BC Big Bud Okanagan	X59 Sterile-Okanagan	0.981818
675	D2	H10	BC Big Bud Okanagan	X59 Sterile-Okanagan	1
676	A8	E4	BC Big Bud Okanagan	X59 Sterile-Okanagan	0.963636
677	A8	F4	BC Big Bud Okanagan	X59 Sterile-Okanagan	1
678	A8	G4	BC Big Bud Okanagan	X59 Sterile-Okanagan	1
679	A8	H4	BC Big Bud Okanagan	X59 Sterile-Okanagan	1
680	A8	E10	BC Big Bud Okanagan	X59 Sterile-Okanagan	0.963636
681	A8	F10	BC Big Bud Okanagan	X59 Sterile-Okanagan	0.636364
682	A8	G10	BC Big Bud Okanagan	X59 Sterile-Okanagan	0.981818
683	A8	H10	BC Big Bud Okanagan	X59 Sterile-Okanagan	1
684	B8	E4	BC Big Bud Okanagan	X59 Sterile-Okanagan	0.990909
685	B8	F4	BC Big Bud Okanagan	X59 Sterile-Okanagan	0.990909
686	B8	G4	BC Big Bud Okanagan	X59 Sterile-Okanagan	1
687	B8	H4	BC Big Bud Okanagan	X59 Sterile-Okanagan	1
688	B8	E10	BC Big Bud Okanagan	X59 Sterile-Okanagan	0.972727
689	B8	F10	BC Big Bud Okanagan	X59 Sterile-Okanagan	0.727273
690	B8	G10	BC Big Bud Okanagan	X59 Sterile-Okanagan	0.972727
691	B8	H10	BC Big Bud Okanagan	X59 Sterile-Okanagan	1
692	C8	E4	BC Big Bud Okanagan	X59 Sterile-Okanagan	1
693	C8	F4	BC Big Bud Okanagan	X59 Sterile-Okanagan	1
694	C8	G4	BC Big Bud Okanagan	X59 Sterile-Okanagan	1
695	C8	H4	BC Big Bud Okanagan	X59 Sterile-Okanagan	1
696	C8	E10	BC Big Bud Okanagan	X59 Sterile-Okanagan	1
697	C8	F10	BC Big Bud Okanagan	X59 Sterile-Okanagan	0.718182
698	C8	G10	BC Big Bud Okanagan	X59 Sterile-Okanagan	0.990909
699	C8	H10	BC Big Bud Okanagan	X59 Sterile-Okanagan	1
700	D8	E4	BC Big Bud Okanagan	X59 Sterile-Okanagan	1
701	D8	F4	BC Big Bud Okanagan	X59 Sterile-Okanagan	0.990909
702	D8	G4	BC Big Bud Okanagan	X59 Sterile-Okanagan	1
703	D8	H4	BC Big Bud Okanagan	X59 Sterile-Okanagan	0.990909
704	D8	E10	BC Big Bud Okanagan	X59 Sterile-Okanagan	0.972727
705	D8	F10	BC Big Bud Okanagan	X59 Sterile-Okanagan	0.954545
706	D8	G10	BC Big Bud Okanagan	X59 Sterile-Okanagan	0.990909
707	D8	H10	BC Big Bud Okanagan	X59 Sterile-Okanagan	1
0	F1	E1	BC Big Bud Sterile-Innotech	BC Big Bud Sterile-Innotech	1
1	G1	E1	BC Big Bud Sterile-Innotech	BC Big Bud Sterile-Innotech	1
2	G1	F1	BC Big Bud Sterile-Innotech	BC Big Bud Sterile-Innotech	1
3	H1	E1	BC Big Bud Sterile-Innotech	BC Big Bud Sterile-Innotech	0.990909
4	H1	F1	BC Big Bud Sterile-Innotech	BC Big Bud Sterile-Innotech	1
5	H1	G1	BC Big Bud Sterile-Innotech	BC Big Bud Sterile-Innotech	1
6	E7	E1	BC Big Bud Sterile-Innotech	BC Big Bud Sterile-Innotech	1
7	E7	F1	BC Big Bud Sterile-Innotech	BC Big Bud Sterile-Innotech	1
8	E7	G1	BC Big Bud Sterile-Innotech	BC Big Bud Sterile-Innotech	1
9	E7	H1	BC Big Bud Sterile-Innotech	BC Big Bud Sterile-Innotech	0.9
10	F7	E1	BC Big Bud Sterile-Innotech	BC Big Bud Sterile-Innotech	1
11	F7	F1	BC Big Bud Sterile-Innotech	BC Big Bud Sterile-Innotech	1
12	F7	G1	BC Big Bud Sterile-Innotech	BC Big Bud Sterile-Innotech	0.954545
13	F7	H1	BC Big Bud Sterile-Innotech	BC Big Bud Sterile-Innotech	0.927273
14	F7	E7	BC Big Bud Sterile-Innotech	BC Big Bud Sterile-Innotech	0.954545
15	G7	E1	BC Big Bud Sterile-Innotech	BC Big Bud Sterile-Innotech	1
16	G7	F1	BC Big Bud Sterile-Innotech	BC Big Bud Sterile-Innotech	1
17	G7	G1	BC Big Bud Sterile-Innotech	BC Big Bud Sterile-Innotech	0.954545
18	G7	H1	BC Big Bud Sterile-Innotech	BC Big Bud Sterile-Innotech	1
19	G7	E7	BC Big Bud Sterile-Innotech	BC Big Bud Sterile-Innotech	1
20	G7	F7	BC Big Bud Sterile-Innotech	BC Big Bud Sterile-Innotech	0.827273
21	H7	E1	BC Big Bud Sterile-Innotech	BC Big Bud Sterile-Innotech	1
22	H7	F1	BC Big Bud Sterile-Innotech	BC Big Bud Sterile-Innotech	1
23	H7	G1	BC Big Bud Sterile-Innotech	BC Big Bud Sterile-Innotech	0.954545
24	H7	H1	BC Big Bud Sterile-Innotech	BC Big Bud Sterile-Innotech	0.809091
25	H7	E7	BC Big Bud Sterile-Innotech	BC Big Bud Sterile-Innotech	0.790909
26	H7	F7	BC Big Bud Sterile-Innotech	BC Big Bud Sterile-Innotech	0.781818
27	H7	G7	BC Big Bud Sterile-Innotech	BC Big Bud Sterile-Innotech	0.836364
28	E1	A1	BC Big Bud Sterile-Innotech	BC Big Bud Innotech	1
29	E1	B1	BC Big Bud Sterile-Innotech	BC Big Bud Innotech	0.990909
30	E1	C1	BC Big Bud Sterile-Innotech	BC Big Bud Innotech	0.972727
31	E1	D1	BC Big Bud Sterile-Innotech	BC Big Bud Innotech	1
32	E1	A7	BC Big Bud Sterile-Innotech	BC Big Bud Innotech	1
33	E1	B7	BC Big Bud Sterile-Innotech	BC Big Bud Innotech	1
34	E1	D7	BC Big Bud Sterile-Innotech	BC Big Bud Innotech	1
35	F1	A1	BC Big Bud Sterile-Innotech	BC Big Bud Innotech	1
36	F1	B1	BC Big Bud Sterile-Innotech	BC Big Bud Innotech	1
37	F1	C1	BC Big Bud Sterile-Innotech	BC Big Bud Innotech	1
38	F1	D1	BC Big Bud Sterile-Innotech	BC Big Bud Innotech	1
39	F1	A7	BC Big Bud Sterile-Innotech	BC Big Bud Innotech	1
40	F1	B7	BC Big Bud Sterile-Innotech	BC Big Bud Innotech	1
41	F1	D7	BC Big Bud Sterile-Innotech	BC Big Bud Innotech	1
42	G1	A1	BC Big Bud Sterile-Innotech	BC Big Bud Innotech	0.954545
43	G1	B1	BC Big Bud Sterile-Innotech	BC Big Bud Innotech	0.990909
44	G1	C1	BC Big Bud Sterile-Innotech	BC Big Bud Innotech	1
45	G1	D1	BC Big Bud Sterile-Innotech	BC Big Bud Innotech	1
46	G1	A7	BC Big Bud Sterile-Innotech	BC Big Bud Innotech	0.954545
47	G1	B7	BC Big Bud Sterile-Innotech	BC Big Bud Innotech	1
48	G1	D7	BC Big Bud Sterile-Innotech	BC Big Bud Innotech	1
49	H1	A1	BC Big Bud Sterile-Innotech	BC Big Bud Innotech	1
50	H1	B1	BC Big Bud Sterile-Innotech	BC Big Bud Innotech	0.981818
51	H1	C1	BC Big Bud Sterile-Innotech	BC Big Bud Innotech	0.954545
52	H1	D1	BC Big Bud Sterile-Innotech	BC Big Bud Innotech	1
53	H1	A7	BC Big Bud Sterile-Innotech	BC Big Bud Innotech	1
54	H1	B7	BC Big Bud Sterile-Innotech	BC Big Bud Innotech	1
55	H1	D7	BC Big Bud Sterile-Innotech	BC Big Bud Innotech	0.981818
56	E7	A1	BC Big Bud Sterile-Innotech	BC Big Bud Innotech	1
57	E7	B1	BC Big Bud Sterile-Innotech	BC Big Bud Innotech	1
58	E7	C1	BC Big Bud Sterile-Innotech	BC Big Bud Innotech	1
59	E7	D1	BC Big Bud Sterile-Innotech	BC Big Bud Innotech	1
60	E7	A7	BC Big Bud Sterile-Innotech	BC Big Bud Innotech	1
61	E7	B7	BC Big Bud Sterile-Innotech	BC Big Bud Innotech	1
62	E7	D7	BC Big Bud Sterile-Innotech	BC Big Bud Innotech	0.990909
63	F7	A1	BC Big Bud Sterile-Innotech	BC Big Bud Innotech	0.954545
64	F7	B1	BC Big Bud Sterile-Innotech	BC Big Bud Innotech	0.963636
65	F7	C1	BC Big Bud Sterile-Innotech	BC Big Bud Innotech	0.954545
66	F7	D1	BC Big Bud Sterile-Innotech	BC Big Bud Innotech	1
67	F7	A7	BC Big Bud Sterile-Innotech	BC Big Bud Innotech	0.954545
68	F7	B7	BC Big Bud Sterile-Innotech	BC Big Bud Innotech	1
69	F7	D7	BC Big Bud Sterile-Innotech	BC Big Bud Innotech	0.990909
70	G7	A1	BC Big Bud Sterile-Innotech	BC Big Bud Innotech	0.854545
71	G7	B1	BC Big Bud Sterile-Innotech	BC Big Bud Innotech	0.990909
72	G7	C1	BC Big Bud Sterile-Innotech	BC Big Bud Innotech	1
73	G7	D1	BC Big Bud Sterile-Innotech	BC Big Bud Innotech	0.981818
74	G7	A7	BC Big Bud Sterile-Innotech	BC Big Bud Innotech	0.790909
75	G7	B7	BC Big Bud Sterile-Innotech	BC Big Bud Innotech	1
76	G7	D7	BC Big Bud Sterile-Innotech	BC Big Bud Innotech	1
77	H7	A1	BC Big Bud Sterile-Innotech	BC Big Bud Innotech	0.863636
78	H7	B1	BC Big Bud Sterile-Innotech	BC Big Bud Innotech	0.990909
79	H7	C1	BC Big Bud Sterile-Innotech	BC Big Bud Innotech	1
80	H7	D1	BC Big Bud Sterile-Innotech	BC Big Bud Innotech	1
81	H7	A7	BC Big Bud Sterile-Innotech	BC Big Bud Innotech	0.863636
82	H7	B7	BC Big Bud Sterile-Innotech	BC Big Bud Innotech	1
83	H7	D7	BC Big Bud Sterile-Innotech	BC Big Bud Innotech	0.990909
84	E1	A2	BC Big Bud Sterile-Innotech	BC Big Bud Okanagan	1
85	E1	B2	BC Big Bud Sterile-Innotech	BC Big Bud Okanagan	1
86	E1	C2	BC Big Bud Sterile-Innotech	BC Big Bud Okanagan	1
87	E1	D2	BC Big Bud Sterile-Innotech	BC Big Bud Okanagan	1
88	E1	A8	BC Big Bud Sterile-Innotech	BC Big Bud Okanagan	1
89	E1	B8	BC Big Bud Sterile-Innotech	BC Big Bud Okanagan	1
90	E1	C8	BC Big Bud Sterile-Innotech	BC Big Bud Okanagan	1
91	E1	D8	BC Big Bud Sterile-Innotech	BC Big Bud Okanagan	1
92	F1	A2	BC Big Bud Sterile-Innotech	BC Big Bud Okanagan	1
93	F1	B2	BC Big Bud Sterile-Innotech	BC Big Bud Okanagan	1
94	F1	C2	BC Big Bud Sterile-Innotech	BC Big Bud Okanagan	1
95	F1	D2	BC Big Bud Sterile-Innotech	BC Big Bud Okanagan	1
96	F1	A8	BC Big Bud Sterile-Innotech	BC Big Bud Okanagan	1
97	F1	B8	BC Big Bud Sterile-Innotech	BC Big Bud Okanagan	1
98	F1	C8	BC Big Bud Sterile-Innotech	BC Big Bud Okanagan	1
99	F1	D8	BC Big Bud Sterile-Innotech	BC Big Bud Okanagan	1
100	G1	A2	BC Big Bud Sterile-Innotech	BC Big Bud Okanagan	0.990909
101	G1	B2	BC Big Bud Sterile-Innotech	BC Big Bud Okanagan	1
102	G1	C2	BC Big Bud Sterile-Innotech	BC Big Bud Okanagan	1
103	G1	D2	BC Big Bud Sterile-Innotech	BC Big Bud Okanagan	0.990909
104	G1	A8	BC Big Bud Sterile-Innotech	BC Big Bud Okanagan	0.963636
105	G1	B8	BC Big Bud Sterile-Innotech	BC Big Bud Okanagan	0.990909
106	G1	C8	BC Big Bud Sterile-Innotech	BC Big Bud Okanagan	1
107	G1	D8	BC Big Bud Sterile-Innotech	BC Big Bud Okanagan	1
108	H1	A2	BC Big Bud Sterile-Innotech	BC Big Bud Okanagan	1
109	H1	B2	BC Big Bud Sterile-Innotech	BC Big Bud Okanagan	0.990909
110	H1	C2	BC Big Bud Sterile-Innotech	BC Big Bud Okanagan	1
111	H1	D2	BC Big Bud Sterile-Innotech	BC Big Bud Okanagan	0.990909
112	H1	A8	BC Big Bud Sterile-Innotech	BC Big Bud Okanagan	0.990909
113	H1	B8	BC Big Bud Sterile-Innotech	BC Big Bud Okanagan	0.963636
114	H1	C8	BC Big Bud Sterile-Innotech	BC Big Bud Okanagan	1
115	H1	D8	BC Big Bud Sterile-Innotech	BC Big Bud Okanagan	0.981818
116	E7	A2	BC Big Bud Sterile-Innotech	BC Big Bud Okanagan	1
117	E7	B2	BC Big Bud Sterile-Innotech	BC Big Bud Okanagan	0.990909
118	E7	C2	BC Big Bud Sterile-Innotech	BC Big Bud Okanagan	1
119	E7	D2	BC Big Bud Sterile-Innotech	BC Big Bud Okanagan	1
120	E7	A8	BC Big Bud Sterile-Innotech	BC Big Bud Okanagan	1
121	E7	B8	BC Big Bud Sterile-Innotech	BC Big Bud Okanagan	0.963636
122	E7	C8	BC Big Bud Sterile-Innotech	BC Big Bud Okanagan	1
123	E7	D8	BC Big Bud Sterile-Innotech	BC Big Bud Okanagan	0.981818
124	F7	A2	BC Big Bud Sterile-Innotech	BC Big Bud Okanagan	1
125	F7	B2	BC Big Bud Sterile-Innotech	BC Big Bud Okanagan	0.990909
126	F7	C2	BC Big Bud Sterile-Innotech	BC Big Bud Okanagan	1
127	F7	D2	BC Big Bud Sterile-Innotech	BC Big Bud Okanagan	0.990909
128	F7	A8	BC Big Bud Sterile-Innotech	BC Big Bud Okanagan	0.963636
129	F7	B8	BC Big Bud Sterile-Innotech	BC Big Bud Okanagan	0.954545
130	F7	C8	BC Big Bud Sterile-Innotech	BC Big Bud Okanagan	1
131	F7	D8	BC Big Bud Sterile-Innotech	BC Big Bud Okanagan	0.972727
132	G7	A2	BC Big Bud Sterile-Innotech	BC Big Bud Okanagan	1
133	G7	B2	BC Big Bud Sterile-Innotech	BC Big Bud Okanagan	1
134	G7	C2	BC Big Bud Sterile-Innotech	BC Big Bud Okanagan	1
135	G7	D2	BC Big Bud Sterile-Innotech	BC Big Bud Okanagan	0.990909
136	G7	A8	BC Big Bud Sterile-Innotech	BC Big Bud Okanagan	0.963636
137	G7	B8	BC Big Bud Sterile-Innotech	BC Big Bud Okanagan	0.972727
138	G7	C8	BC Big Bud Sterile-Innotech	BC Big Bud Okanagan	1
139	G7	D8	BC Big Bud Sterile-Innotech	BC Big Bud Okanagan	0.981818
140	H7	A2	BC Big Bud Sterile-Innotech	BC Big Bud Okanagan	1
141	H7	B2	BC Big Bud Sterile-Innotech	BC Big Bud Okanagan	0.990909
142	H7	C2	BC Big Bud Sterile-Innotech	BC Big Bud Okanagan	1
143	H7	D2	BC Big Bud Sterile-Innotech	BC Big Bud Okanagan	0.990909
144	H7	A8	BC Big Bud Sterile-Innotech	BC Big Bud Okanagan	0.963636
145	H7	B8	BC Big Bud Sterile-Innotech	BC Big Bud Okanagan	0.954545
146	H7	C8	BC Big Bud Sterile-Innotech	BC Big Bud Okanagan	1
147	H7	D8	BC Big Bud Sterile-Innotech	BC Big Bud Okanagan	0.981818
148	E1	E2	BC Big Bud Sterile-Innotech	BC Big Bud Sterile-Okanagan	1
149	E1	F2	BC Big Bud Sterile-Innotech	BC Big Bud Sterile-Okanagan	1
150	E1	G2	BC Big Bud Sterile-Innotech	BC Big Bud Sterile-Okanagan	1
151	E1	H2	BC Big Bud Sterile-Innotech	BC Big Bud Sterile-Okanagan	1
152	E1	E8	BC Big Bud Sterile-Innotech	BC Big Bud Sterile-Okanagan	1
153	E1	F8	BC Big Bud Sterile-Innotech	BC Big Bud Sterile-Okanagan	1
154	E1	G8	BC Big Bud Sterile-Innotech	BC Big Bud Sterile-Okanagan	1
155	E1	H8	BC Big Bud Sterile-Innotech	BC Big Bud Sterile-Okanagan	1
156	F1	E2	BC Big Bud Sterile-Innotech	BC Big Bud Sterile-Okanagan	1
157	F1	F2	BC Big Bud Sterile-Innotech	BC Big Bud Sterile-Okanagan	1
158	F1	G2	BC Big Bud Sterile-Innotech	BC Big Bud Sterile-Okanagan	1
159	F1	H2	BC Big Bud Sterile-Innotech	BC Big Bud Sterile-Okanagan	1
160	F1	E8	BC Big Bud Sterile-Innotech	BC Big Bud Sterile-Okanagan	1
161	F1	F8	BC Big Bud Sterile-Innotech	BC Big Bud Sterile-Okanagan	1
162	F1	G8	BC Big Bud Sterile-Innotech	BC Big Bud Sterile-Okanagan	1
163	F1	H8	BC Big Bud Sterile-Innotech	BC Big Bud Sterile-Okanagan	1
164	G1	E2	BC Big Bud Sterile-Innotech	BC Big Bud Sterile-Okanagan	0.845455
165	G1	F2	BC Big Bud Sterile-Innotech	BC Big Bud Sterile-Okanagan	0.845455
166	G1	G2	BC Big Bud Sterile-Innotech	BC Big Bud Sterile-Okanagan	0.836364
167	G1	H2	BC Big Bud Sterile-Innotech	BC Big Bud Sterile-Okanagan	0.909091
168	G1	E8	BC Big Bud Sterile-Innotech	BC Big Bud Sterile-Okanagan	1
169	G1	F8	BC Big Bud Sterile-Innotech	BC Big Bud Sterile-Okanagan	0.954545
170	G1	G8	BC Big Bud Sterile-Innotech	BC Big Bud Sterile-Okanagan	0.954545
171	G1	H8	BC Big Bud Sterile-Innotech	BC Big Bud Sterile-Okanagan	1
172	H1	E2	BC Big Bud Sterile-Innotech	BC Big Bud Sterile-Okanagan	0.945455
173	H1	F2	BC Big Bud Sterile-Innotech	BC Big Bud Sterile-Okanagan	0.990909
174	H1	G2	BC Big Bud Sterile-Innotech	BC Big Bud Sterile-Okanagan	0.981818
175	H1	H2	BC Big Bud Sterile-Innotech	BC Big Bud Sterile-Okanagan	0.945455
176	H1	E8	BC Big Bud Sterile-Innotech	BC Big Bud Sterile-Okanagan	0.981818
177	H1	F8	BC Big Bud Sterile-Innotech	BC Big Bud Sterile-Okanagan	0.972727
178	H1	G8	BC Big Bud Sterile-Innotech	BC Big Bud Sterile-Okanagan	0.909091
179	H1	H8	BC Big Bud Sterile-Innotech	BC Big Bud Sterile-Okanagan	1
180	E7	E2	BC Big Bud Sterile-Innotech	BC Big Bud Sterile-Okanagan	0.972727
181	E7	F2	BC Big Bud Sterile-Innotech	BC Big Bud Sterile-Okanagan	1
182	E7	G2	BC Big Bud Sterile-Innotech	BC Big Bud Sterile-Okanagan	0.981818
183	E7	H2	BC Big Bud Sterile-Innotech	BC Big Bud Sterile-Okanagan	0.918182
184	E7	E8	BC Big Bud Sterile-Innotech	BC Big Bud Sterile-Okanagan	0.990909
185	E7	F8	BC Big Bud Sterile-Innotech	BC Big Bud Sterile-Okanagan	0.981818
186	E7	G8	BC Big Bud Sterile-Innotech	BC Big Bud Sterile-Okanagan	1
187	E7	H8	BC Big Bud Sterile-Innotech	BC Big Bud Sterile-Okanagan	1
188	F7	E2	BC Big Bud Sterile-Innotech	BC Big Bud Sterile-Okanagan	0.909091
189	F7	F2	BC Big Bud Sterile-Innotech	BC Big Bud Sterile-Okanagan	0.954545
190	F7	G2	BC Big Bud Sterile-Innotech	BC Big Bud Sterile-Okanagan	0.936364
191	F7	H2	BC Big Bud Sterile-Innotech	BC Big Bud Sterile-Okanagan	0.954545
192	F7	E8	BC Big Bud Sterile-Innotech	BC Big Bud Sterile-Okanagan	0.990909
193	F7	F8	BC Big Bud Sterile-Innotech	BC Big Bud Sterile-Okanagan	0.681818
194	F7	G8	BC Big Bud Sterile-Innotech	BC Big Bud Sterile-Okanagan	0.863636
195	F7	H8	BC Big Bud Sterile-Innotech	BC Big Bud Sterile-Okanagan	1
196	G7	E2	BC Big Bud Sterile-Innotech	BC Big Bud Sterile-Okanagan	0.936364
197	G7	F2	BC Big Bud Sterile-Innotech	BC Big Bud Sterile-Okanagan	0.963636
198	G7	G2	BC Big Bud Sterile-Innotech	BC Big Bud Sterile-Okanagan	0.881818
199	G7	H2	BC Big Bud Sterile-Innotech	BC Big Bud Sterile-Okanagan	0.981818
200	G7	E8	BC Big Bud Sterile-Innotech	BC Big Bud Sterile-Okanagan	0.990909
201	G7	F8	BC Big Bud Sterile-Innotech	BC Big Bud Sterile-Okanagan	0.8
202	G7	G8	BC Big Bud Sterile-Innotech	BC Big Bud Sterile-Okanagan	0.890909
203	G7	H8	BC Big Bud Sterile-Innotech	BC Big Bud Sterile-Okanagan	1
204	H7	E2	BC Big Bud Sterile-Innotech	BC Big Bud Sterile-Okanagan	0.927273
205	H7	F2	BC Big Bud Sterile-Innotech	BC Big Bud Sterile-Okanagan	0.954545
206	H7	G2	BC Big Bud Sterile-Innotech	BC Big Bud Sterile-Okanagan	0.881818
207	H7	H2	BC Big Bud Sterile-Innotech	BC Big Bud Sterile-Okanagan	0.918182
208	H7	E8	BC Big Bud Sterile-Innotech	BC Big Bud Sterile-Okanagan	0.990909
209	H7	F8	BC Big Bud Sterile-Innotech	BC Big Bud Sterile-Okanagan	0.790909
210	H7	G8	BC Big Bud Sterile-Innotech	BC Big Bud Sterile-Okanagan	0.9
211	H7	H8	BC Big Bud Sterile-Innotech	BC Big Bud Sterile-Okanagan	1
212	E1	A5	BC Big Bud Sterile-Innotech	Katani Innotech	0.990909
213	E1	B5	BC Big Bud Sterile-Innotech	Katani Innotech	1
214	E1	C5	BC Big Bud Sterile-Innotech	Katani Innotech	1
215	E1	D5	BC Big Bud Sterile-Innotech	Katani Innotech	1
216	E1	A11	BC Big Bud Sterile-Innotech	Katani Innotech	1
217	E1	B11	BC Big Bud Sterile-Innotech	Katani Innotech	1
218	E1	C11	BC Big Bud Sterile-Innotech	Katani Innotech	1
219	E1	D11	BC Big Bud Sterile-Innotech	Katani Innotech	1
220	F1	A5	BC Big Bud Sterile-Innotech	Katani Innotech	1
221	F1	B5	BC Big Bud Sterile-Innotech	Katani Innotech	1
222	F1	C5	BC Big Bud Sterile-Innotech	Katani Innotech	1
223	F1	D5	BC Big Bud Sterile-Innotech	Katani Innotech	1
224	F1	A11	BC Big Bud Sterile-Innotech	Katani Innotech	1
225	F1	B11	BC Big Bud Sterile-Innotech	Katani Innotech	1
226	F1	C11	BC Big Bud Sterile-Innotech	Katani Innotech	1
227	F1	D11	BC Big Bud Sterile-Innotech	Katani Innotech	1
228	G1	A5	BC Big Bud Sterile-Innotech	Katani Innotech	1
229	G1	B5	BC Big Bud Sterile-Innotech	Katani Innotech	0.954545
230	G1	C5	BC Big Bud Sterile-Innotech	Katani Innotech	1
231	G1	D5	BC Big Bud Sterile-Innotech	Katani Innotech	0.954545
232	G1	A11	BC Big Bud Sterile-Innotech	Katani Innotech	1
233	G1	B11	BC Big Bud Sterile-Innotech	Katani Innotech	0.981818
234	G1	C11	BC Big Bud Sterile-Innotech	Katani Innotech	1
235	G1	D11	BC Big Bud Sterile-Innotech	Katani Innotech	1
236	H1	A5	BC Big Bud Sterile-Innotech	Katani Innotech	0.936364
237	H1	B5	BC Big Bud Sterile-Innotech	Katani Innotech	1
238	H1	C5	BC Big Bud Sterile-Innotech	Katani Innotech	0.936364
239	H1	D5	BC Big Bud Sterile-Innotech	Katani Innotech	1
240	H1	A11	BC Big Bud Sterile-Innotech	Katani Innotech	1
241	H1	B11	BC Big Bud Sterile-Innotech	Katani Innotech	1
242	H1	C11	BC Big Bud Sterile-Innotech	Katani Innotech	1
243	H1	D11	BC Big Bud Sterile-Innotech	Katani Innotech	1
244	E7	A5	BC Big Bud Sterile-Innotech	Katani Innotech	0.9
245	E7	B5	BC Big Bud Sterile-Innotech	Katani Innotech	1
246	E7	C5	BC Big Bud Sterile-Innotech	Katani Innotech	1
247	E7	D5	BC Big Bud Sterile-Innotech	Katani Innotech	1
248	E7	A11	BC Big Bud Sterile-Innotech	Katani Innotech	1
249	E7	B11	BC Big Bud Sterile-Innotech	Katani Innotech	1
250	E7	C11	BC Big Bud Sterile-Innotech	Katani Innotech	1
251	E7	D11	BC Big Bud Sterile-Innotech	Katani Innotech	1
252	F7	A5	BC Big Bud Sterile-Innotech	Katani Innotech	0.945455
253	F7	B5	BC Big Bud Sterile-Innotech	Katani Innotech	0.954545
254	F7	C5	BC Big Bud Sterile-Innotech	Katani Innotech	0.972727
255	F7	D5	BC Big Bud Sterile-Innotech	Katani Innotech	0.954545
256	F7	A11	BC Big Bud Sterile-Innotech	Katani Innotech	1
257	F7	B11	BC Big Bud Sterile-Innotech	Katani Innotech	0.981818
258	F7	C11	BC Big Bud Sterile-Innotech	Katani Innotech	1
259	F7	D11	BC Big Bud Sterile-Innotech	Katani Innotech	1
260	G7	A5	BC Big Bud Sterile-Innotech	Katani Innotech	1
261	G7	B5	BC Big Bud Sterile-Innotech	Katani Innotech	0.881818
262	G7	C5	BC Big Bud Sterile-Innotech	Katani Innotech	1
263	G7	D5	BC Big Bud Sterile-Innotech	Katani Innotech	0.745455
264	G7	A11	BC Big Bud Sterile-Innotech	Katani Innotech	0.990909
265	G7	B11	BC Big Bud Sterile-Innotech	Katani Innotech	0.981818
266	G7	C11	BC Big Bud Sterile-Innotech	Katani Innotech	1
267	G7	D11	BC Big Bud Sterile-Innotech	Katani Innotech	1
268	H7	A5	BC Big Bud Sterile-Innotech	Katani Innotech	0.890909
269	H7	B5	BC Big Bud Sterile-Innotech	Katani Innotech	0.909091
270	H7	C5	BC Big Bud Sterile-Innotech	Katani Innotech	0.936364
271	H7	D5	BC Big Bud Sterile-Innotech	Katani Innotech	0.863636
272	H7	A11	BC Big Bud Sterile-Innotech	Katani Innotech	1
273	H7	B11	BC Big Bud Sterile-Innotech	Katani Innotech	0.981818
274	H7	C11	BC Big Bud Sterile-Innotech	Katani Innotech	1
275	H7	D11	BC Big Bud Sterile-Innotech	Katani Innotech	1
276	E1	A6	BC Big Bud Sterile-Innotech	Katani Okanagan	1
277	E1	B6	BC Big Bud Sterile-Innotech	Katani Okanagan	1
278	E1	C6	BC Big Bud Sterile-Innotech	Katani Okanagan	1
279	E1	D6	BC Big Bud Sterile-Innotech	Katani Okanagan	1
280	E1	A12	BC Big Bud Sterile-Innotech	Katani Okanagan	1
281	E1	B12	BC Big Bud Sterile-Innotech	Katani Okanagan	1
282	E1	C12	BC Big Bud Sterile-Innotech	Katani Okanagan	1
283	E1	D12	BC Big Bud Sterile-Innotech	Katani Okanagan	1
284	F1	A6	BC Big Bud Sterile-Innotech	Katani Okanagan	1
285	F1	B6	BC Big Bud Sterile-Innotech	Katani Okanagan	1
286	F1	C6	BC Big Bud Sterile-Innotech	Katani Okanagan	1
287	F1	D6	BC Big Bud Sterile-Innotech	Katani Okanagan	1
288	F1	A12	BC Big Bud Sterile-Innotech	Katani Okanagan	1
289	F1	B12	BC Big Bud Sterile-Innotech	Katani Okanagan	1
290	F1	C12	BC Big Bud Sterile-Innotech	Katani Okanagan	1
291	F1	D12	BC Big Bud Sterile-Innotech	Katani Okanagan	1
292	G1	A6	BC Big Bud Sterile-Innotech	Katani Okanagan	1
293	G1	B6	BC Big Bud Sterile-Innotech	Katani Okanagan	1
294	G1	C6	BC Big Bud Sterile-Innotech	Katani Okanagan	1
295	G1	D6	BC Big Bud Sterile-Innotech	Katani Okanagan	0.981818
296	G1	A12	BC Big Bud Sterile-Innotech	Katani Okanagan	1
297	G1	B12	BC Big Bud Sterile-Innotech	Katani Okanagan	1
298	G1	C12	BC Big Bud Sterile-Innotech	Katani Okanagan	1
299	G1	D12	BC Big Bud Sterile-Innotech	Katani Okanagan	0.990909
300	H1	A6	BC Big Bud Sterile-Innotech	Katani Okanagan	1
301	H1	B6	BC Big Bud Sterile-Innotech	Katani Okanagan	1
302	H1	C6	BC Big Bud Sterile-Innotech	Katani Okanagan	1
303	H1	D6	BC Big Bud Sterile-Innotech	Katani Okanagan	0.909091
304	H1	A12	BC Big Bud Sterile-Innotech	Katani Okanagan	1
305	H1	B12	BC Big Bud Sterile-Innotech	Katani Okanagan	1
306	H1	C12	BC Big Bud Sterile-Innotech	Katani Okanagan	1
307	H1	D12	BC Big Bud Sterile-Innotech	Katani Okanagan	0.972727
308	E7	A6	BC Big Bud Sterile-Innotech	Katani Okanagan	1
309	E7	B6	BC Big Bud Sterile-Innotech	Katani Okanagan	1
310	E7	C6	BC Big Bud Sterile-Innotech	Katani Okanagan	1
311	E7	D6	BC Big Bud Sterile-Innotech	Katani Okanagan	0.836364
312	E7	A12	BC Big Bud Sterile-Innotech	Katani Okanagan	1
313	E7	B12	BC Big Bud Sterile-Innotech	Katani Okanagan	1
314	E7	C12	BC Big Bud Sterile-Innotech	Katani Okanagan	1
315	E7	D12	BC Big Bud Sterile-Innotech	Katani Okanagan	1
316	F7	A6	BC Big Bud Sterile-Innotech	Katani Okanagan	1
317	F7	B6	BC Big Bud Sterile-Innotech	Katani Okanagan	1
318	F7	C6	BC Big Bud Sterile-Innotech	Katani Okanagan	1
319	F7	D6	BC Big Bud Sterile-Innotech	Katani Okanagan	0.936364
320	F7	A12	BC Big Bud Sterile-Innotech	Katani Okanagan	1
321	F7	B12	BC Big Bud Sterile-Innotech	Katani Okanagan	1
322	F7	C12	BC Big Bud Sterile-Innotech	Katani Okanagan	1
323	F7	D12	BC Big Bud Sterile-Innotech	Katani Okanagan	0.990909
324	G7	A6	BC Big Bud Sterile-Innotech	Katani Okanagan	1
325	G7	B6	BC Big Bud Sterile-Innotech	Katani Okanagan	1
326	G7	C6	BC Big Bud Sterile-Innotech	Katani Okanagan	1
327	G7	D6	BC Big Bud Sterile-Innotech	Katani Okanagan	0.981818
328	G7	A12	BC Big Bud Sterile-Innotech	Katani Okanagan	1
329	G7	B12	BC Big Bud Sterile-Innotech	Katani Okanagan	1
330	G7	C12	BC Big Bud Sterile-Innotech	Katani Okanagan	1
331	G7	D12	BC Big Bud Sterile-Innotech	Katani Okanagan	0.972727
332	H7	A6	BC Big Bud Sterile-Innotech	Katani Okanagan	1
333	H7	B6	BC Big Bud Sterile-Innotech	Katani Okanagan	1
334	H7	C6	BC Big Bud Sterile-Innotech	Katani Okanagan	1
335	H7	D6	BC Big Bud Sterile-Innotech	Katani Okanagan	0.863636
336	H7	A12	BC Big Bud Sterile-Innotech	Katani Okanagan	1
337	H7	B12	BC Big Bud Sterile-Innotech	Katani Okanagan	1
338	H7	C12	BC Big Bud Sterile-Innotech	Katani Okanagan	1
339	H7	D12	BC Big Bud Sterile-Innotech	Katani Okanagan	0.990909
340	E1	E5	BC Big Bud Sterile-Innotech	Katani Sterile-Innotech	1
341	E1	F5	BC Big Bud Sterile-Innotech	Katani Sterile-Innotech	1
342	E1	G5	BC Big Bud Sterile-Innotech	Katani Sterile-Innotech	1
343	E1	H5	BC Big Bud Sterile-Innotech	Katani Sterile-Innotech	1
344	E1	E11	BC Big Bud Sterile-Innotech	Katani Sterile-Innotech	1
345	E1	G11	BC Big Bud Sterile-Innotech	Katani Sterile-Innotech	1
346	E1	H11	BC Big Bud Sterile-Innotech	Katani Sterile-Innotech	0.972727
347	F1	E5	BC Big Bud Sterile-Innotech	Katani Sterile-Innotech	1
348	F1	F5	BC Big Bud Sterile-Innotech	Katani Sterile-Innotech	1
349	F1	G5	BC Big Bud Sterile-Innotech	Katani Sterile-Innotech	1
350	F1	H5	BC Big Bud Sterile-Innotech	Katani Sterile-Innotech	1
351	F1	E11	BC Big Bud Sterile-Innotech	Katani Sterile-Innotech	1
352	F1	G11	BC Big Bud Sterile-Innotech	Katani Sterile-Innotech	1
353	F1	H11	BC Big Bud Sterile-Innotech	Katani Sterile-Innotech	1
354	G1	E5	BC Big Bud Sterile-Innotech	Katani Sterile-Innotech	1
355	G1	F5	BC Big Bud Sterile-Innotech	Katani Sterile-Innotech	0.954545
356	G1	G5	BC Big Bud Sterile-Innotech	Katani Sterile-Innotech	1
357	G1	H5	BC Big Bud Sterile-Innotech	Katani Sterile-Innotech	1
358	G1	E11	BC Big Bud Sterile-Innotech	Katani Sterile-Innotech	1
359	G1	G11	BC Big Bud Sterile-Innotech	Katani Sterile-Innotech	0.954545
360	G1	H11	BC Big Bud Sterile-Innotech	Katani Sterile-Innotech	1
361	H1	E5	BC Big Bud Sterile-Innotech	Katani Sterile-Innotech	0.945455
362	H1	F5	BC Big Bud Sterile-Innotech	Katani Sterile-Innotech	1
363	H1	G5	BC Big Bud Sterile-Innotech	Katani Sterile-Innotech	1
364	H1	H5	BC Big Bud Sterile-Innotech	Katani Sterile-Innotech	1
365	H1	E11	BC Big Bud Sterile-Innotech	Katani Sterile-Innotech	1
366	H1	G11	BC Big Bud Sterile-Innotech	Katani Sterile-Innotech	1
367	H1	H11	BC Big Bud Sterile-Innotech	Katani Sterile-Innotech	0.981818
368	E7	E5	BC Big Bud Sterile-Innotech	Katani Sterile-Innotech	0.845455
369	E7	F5	BC Big Bud Sterile-Innotech	Katani Sterile-Innotech	1
370	E7	G5	BC Big Bud Sterile-Innotech	Katani Sterile-Innotech	1
371	E7	H5	BC Big Bud Sterile-Innotech	Katani Sterile-Innotech	1
372	E7	E11	BC Big Bud Sterile-Innotech	Katani Sterile-Innotech	1
373	E7	G11	BC Big Bud Sterile-Innotech	Katani Sterile-Innotech	1
374	E7	H11	BC Big Bud Sterile-Innotech	Katani Sterile-Innotech	1
375	F7	E5	BC Big Bud Sterile-Innotech	Katani Sterile-Innotech	0.954545
376	F7	F5	BC Big Bud Sterile-Innotech	Katani Sterile-Innotech	0.954545
377	F7	G5	BC Big Bud Sterile-Innotech	Katani Sterile-Innotech	0.854545
378	F7	H5	BC Big Bud Sterile-Innotech	Katani Sterile-Innotech	1
379	F7	E11	BC Big Bud Sterile-Innotech	Katani Sterile-Innotech	0.945455
380	F7	G11	BC Big Bud Sterile-Innotech	Katani Sterile-Innotech	0.954545
381	F7	H11	BC Big Bud Sterile-Innotech	Katani Sterile-Innotech	1
382	G7	E5	BC Big Bud Sterile-Innotech	Katani Sterile-Innotech	1
383	G7	F5	BC Big Bud Sterile-Innotech	Katani Sterile-Innotech	0.772727
384	G7	G5	BC Big Bud Sterile-Innotech	Katani Sterile-Innotech	0.981818
385	G7	H5	BC Big Bud Sterile-Innotech	Katani Sterile-Innotech	1
386	G7	E11	BC Big Bud Sterile-Innotech	Katani Sterile-Innotech	0.981818
387	G7	G11	BC Big Bud Sterile-Innotech	Katani Sterile-Innotech	0.790909
388	G7	H11	BC Big Bud Sterile-Innotech	Katani Sterile-Innotech	1
389	H7	E5	BC Big Bud Sterile-Innotech	Katani Sterile-Innotech	0.881818
390	H7	F5	BC Big Bud Sterile-Innotech	Katani Sterile-Innotech	0.863636
391	H7	G5	BC Big Bud Sterile-Innotech	Katani Sterile-Innotech	1
392	H7	H5	BC Big Bud Sterile-Innotech	Katani Sterile-Innotech	1
393	H7	E11	BC Big Bud Sterile-Innotech	Katani Sterile-Innotech	1
394	H7	G11	BC Big Bud Sterile-Innotech	Katani Sterile-Innotech	0.863636
395	H7	H11	BC Big Bud Sterile-Innotech	Katani Sterile-Innotech	1
396	E1	E6	BC Big Bud Sterile-Innotech	Katani Sterile-Okanagan	1
397	E1	F6	BC Big Bud Sterile-Innotech	Katani Sterile-Okanagan	1
398	E1	G6	BC Big Bud Sterile-Innotech	Katani Sterile-Okanagan	1
399	E1	H6	BC Big Bud Sterile-Innotech	Katani Sterile-Okanagan	1
400	E1	E12	BC Big Bud Sterile-Innotech	Katani Sterile-Okanagan	1
401	E1	F12	BC Big Bud Sterile-Innotech	Katani Sterile-Okanagan	0.990909
402	E1	G12	BC Big Bud Sterile-Innotech	Katani Sterile-Okanagan	1
403	E1	H12	BC Big Bud Sterile-Innotech	Katani Sterile-Okanagan	1
404	F1	E6	BC Big Bud Sterile-Innotech	Katani Sterile-Okanagan	0.990909
405	F1	F6	BC Big Bud Sterile-Innotech	Katani Sterile-Okanagan	0.990909
406	F1	G6	BC Big Bud Sterile-Innotech	Katani Sterile-Okanagan	0.990909
407	F1	H6	BC Big Bud Sterile-Innotech	Katani Sterile-Okanagan	1
408	F1	E12	BC Big Bud Sterile-Innotech	Katani Sterile-Okanagan	0.990909
409	F1	F12	BC Big Bud Sterile-Innotech	Katani Sterile-Okanagan	0.990909
410	F1	G12	BC Big Bud Sterile-Innotech	Katani Sterile-Okanagan	1
411	F1	H12	BC Big Bud Sterile-Innotech	Katani Sterile-Okanagan	1
412	G1	E6	BC Big Bud Sterile-Innotech	Katani Sterile-Okanagan	0.954545
413	G1	F6	BC Big Bud Sterile-Innotech	Katani Sterile-Okanagan	0.981818
414	G1	G6	BC Big Bud Sterile-Innotech	Katani Sterile-Okanagan	0.963636
415	G1	H6	BC Big Bud Sterile-Innotech	Katani Sterile-Okanagan	0.863636
416	G1	E12	BC Big Bud Sterile-Innotech	Katani Sterile-Okanagan	1
417	G1	F12	BC Big Bud Sterile-Innotech	Katani Sterile-Okanagan	1
418	G1	G12	BC Big Bud Sterile-Innotech	Katani Sterile-Okanagan	0.990909
419	G1	H12	BC Big Bud Sterile-Innotech	Katani Sterile-Okanagan	0.945455
420	H1	E6	BC Big Bud Sterile-Innotech	Katani Sterile-Okanagan	0.981818
421	H1	F6	BC Big Bud Sterile-Innotech	Katani Sterile-Okanagan	1
422	H1	G6	BC Big Bud Sterile-Innotech	Katani Sterile-Okanagan	0.981818
423	H1	H6	BC Big Bud Sterile-Innotech	Katani Sterile-Okanagan	0.990909
424	H1	E12	BC Big Bud Sterile-Innotech	Katani Sterile-Okanagan	1
425	H1	F12	BC Big Bud Sterile-Innotech	Katani Sterile-Okanagan	1
426	H1	G12	BC Big Bud Sterile-Innotech	Katani Sterile-Okanagan	0.909091
427	H1	H12	BC Big Bud Sterile-Innotech	Katani Sterile-Okanagan	0.981818
428	E7	E6	BC Big Bud Sterile-Innotech	Katani Sterile-Okanagan	0.981818
429	E7	F6	BC Big Bud Sterile-Innotech	Katani Sterile-Okanagan	1
430	E7	G6	BC Big Bud Sterile-Innotech	Katani Sterile-Okanagan	1
431	E7	H6	BC Big Bud Sterile-Innotech	Katani Sterile-Okanagan	0.990909
432	E7	E12	BC Big Bud Sterile-Innotech	Katani Sterile-Okanagan	1
433	E7	F12	BC Big Bud Sterile-Innotech	Katani Sterile-Okanagan	1
434	E7	G12	BC Big Bud Sterile-Innotech	Katani Sterile-Okanagan	0.945455
435	E7	H12	BC Big Bud Sterile-Innotech	Katani Sterile-Okanagan	0.990909
436	F7	E6	BC Big Bud Sterile-Innotech	Katani Sterile-Okanagan	0.972727
437	F7	F6	BC Big Bud Sterile-Innotech	Katani Sterile-Okanagan	0.981818
438	F7	G6	BC Big Bud Sterile-Innotech	Katani Sterile-Okanagan	0.963636
439	F7	H6	BC Big Bud Sterile-Innotech	Katani Sterile-Okanagan	0.954545
440	F7	E12	BC Big Bud Sterile-Innotech	Katani Sterile-Okanagan	1
441	F7	F12	BC Big Bud Sterile-Innotech	Katani Sterile-Okanagan	1
442	F7	G12	BC Big Bud Sterile-Innotech	Katani Sterile-Okanagan	0.918182
443	F7	H12	BC Big Bud Sterile-Innotech	Katani Sterile-Okanagan	0.972727
444	G7	E6	BC Big Bud Sterile-Innotech	Katani Sterile-Okanagan	0.990909
445	G7	F6	BC Big Bud Sterile-Innotech	Katani Sterile-Okanagan	0.990909
446	G7	G6	BC Big Bud Sterile-Innotech	Katani Sterile-Okanagan	0.927273
447	G7	H6	BC Big Bud Sterile-Innotech	Katani Sterile-Okanagan	0.981818
448	G7	E12	BC Big Bud Sterile-Innotech	Katani Sterile-Okanagan	1
449	G7	F12	BC Big Bud Sterile-Innotech	Katani Sterile-Okanagan	1
450	G7	G12	BC Big Bud Sterile-Innotech	Katani Sterile-Okanagan	0.981818
451	G7	H12	BC Big Bud Sterile-Innotech	Katani Sterile-Okanagan	0.990909
452	H7	E6	BC Big Bud Sterile-Innotech	Katani Sterile-Okanagan	0.981818
453	H7	F6	BC Big Bud Sterile-Innotech	Katani Sterile-Okanagan	0.990909
454	H7	G6	BC Big Bud Sterile-Innotech	Katani Sterile-Okanagan	0.981818
455	H7	H6	BC Big Bud Sterile-Innotech	Katani Sterile-Okanagan	0.972727
456	H7	E12	BC Big Bud Sterile-Innotech	Katani Sterile-Okanagan	1
457	H7	F12	BC Big Bud Sterile-Innotech	Katani Sterile-Okanagan	1
458	H7	G12	BC Big Bud Sterile-Innotech	Katani Sterile-Okanagan	0.890909
459	H7	H12	BC Big Bud Sterile-Innotech	Katani Sterile-Okanagan	0.972727
460	E1	A3	BC Big Bud Sterile-Innotech	X59 Innotech	1
461	E1	B3	BC Big Bud Sterile-Innotech	X59 Innotech	1
462	E1	C3	BC Big Bud Sterile-Innotech	X59 Innotech	1
463	E1	D3	BC Big Bud Sterile-Innotech	X59 Innotech	1
464	E1	A9	BC Big Bud Sterile-Innotech	X59 Innotech	1
465	E1	B9	BC Big Bud Sterile-Innotech	X59 Innotech	1
466	E1	C9	BC Big Bud Sterile-Innotech	X59 Innotech	1
467	E1	D9	BC Big Bud Sterile-Innotech	X59 Innotech	1
468	F1	A3	BC Big Bud Sterile-Innotech	X59 Innotech	1
469	F1	B3	BC Big Bud Sterile-Innotech	X59 Innotech	1
470	F1	C3	BC Big Bud Sterile-Innotech	X59 Innotech	1
471	F1	D3	BC Big Bud Sterile-Innotech	X59 Innotech	1
472	F1	A9	BC Big Bud Sterile-Innotech	X59 Innotech	1
473	F1	B9	BC Big Bud Sterile-Innotech	X59 Innotech	1
474	F1	C9	BC Big Bud Sterile-Innotech	X59 Innotech	1
475	F1	D9	BC Big Bud Sterile-Innotech	X59 Innotech	1
476	G1	A3	BC Big Bud Sterile-Innotech	X59 Innotech	0.954545
477	G1	B3	BC Big Bud Sterile-Innotech	X59 Innotech	1
478	G1	C3	BC Big Bud Sterile-Innotech	X59 Innotech	1
479	G1	D3	BC Big Bud Sterile-Innotech	X59 Innotech	1
480	G1	A9	BC Big Bud Sterile-Innotech	X59 Innotech	1
481	G1	B9	BC Big Bud Sterile-Innotech	X59 Innotech	0.954545
482	G1	C9	BC Big Bud Sterile-Innotech	X59 Innotech	1
483	G1	D9	BC Big Bud Sterile-Innotech	X59 Innotech	1
484	H1	A3	BC Big Bud Sterile-Innotech	X59 Innotech	1
485	H1	B3	BC Big Bud Sterile-Innotech	X59 Innotech	0.945455
486	H1	C3	BC Big Bud Sterile-Innotech	X59 Innotech	1
487	H1	D3	BC Big Bud Sterile-Innotech	X59 Innotech	1
488	H1	A9	BC Big Bud Sterile-Innotech	X59 Innotech	1
489	H1	B9	BC Big Bud Sterile-Innotech	X59 Innotech	0.845455
490	H1	C9	BC Big Bud Sterile-Innotech	X59 Innotech	1
491	H1	D9	BC Big Bud Sterile-Innotech	X59 Innotech	0.945455
492	E7	A3	BC Big Bud Sterile-Innotech	X59 Innotech	1
493	E7	B3	BC Big Bud Sterile-Innotech	X59 Innotech	0.936364
494	E7	C3	BC Big Bud Sterile-Innotech	X59 Innotech	1
495	E7	D3	BC Big Bud Sterile-Innotech	X59 Innotech	1
496	E7	A9	BC Big Bud Sterile-Innotech	X59 Innotech	1
497	E7	B9	BC Big Bud Sterile-Innotech	X59 Innotech	0.836364
498	E7	C9	BC Big Bud Sterile-Innotech	X59 Innotech	1
499	E7	D9	BC Big Bud Sterile-Innotech	X59 Innotech	0.836364
500	F7	A3	BC Big Bud Sterile-Innotech	X59 Innotech	0.954545
501	F7	B3	BC Big Bud Sterile-Innotech	X59 Innotech	0.954545
502	F7	C3	BC Big Bud Sterile-Innotech	X59 Innotech	1
503	F7	D3	BC Big Bud Sterile-Innotech	X59 Innotech	1
504	F7	A9	BC Big Bud Sterile-Innotech	X59 Innotech	1
505	F7	B9	BC Big Bud Sterile-Innotech	X59 Innotech	0.881818
506	F7	C9	BC Big Bud Sterile-Innotech	X59 Innotech	1
507	F7	D9	BC Big Bud Sterile-Innotech	X59 Innotech	0.954545
508	G7	A3	BC Big Bud Sterile-Innotech	X59 Innotech	0.954545
509	G7	B3	BC Big Bud Sterile-Innotech	X59 Innotech	1
510	G7	C3	BC Big Bud Sterile-Innotech	X59 Innotech	0.981818
511	G7	D3	BC Big Bud Sterile-Innotech	X59 Innotech	1
512	G7	A9	BC Big Bud Sterile-Innotech	X59 Innotech	1
513	G7	B9	BC Big Bud Sterile-Innotech	X59 Innotech	0.836364
514	G7	C9	BC Big Bud Sterile-Innotech	X59 Innotech	1
515	G7	D9	BC Big Bud Sterile-Innotech	X59 Innotech	1
516	H7	A3	BC Big Bud Sterile-Innotech	X59 Innotech	0.954545
517	H7	B3	BC Big Bud Sterile-Innotech	X59 Innotech	0.936364
518	H7	C3	BC Big Bud Sterile-Innotech	X59 Innotech	1
519	H7	D3	BC Big Bud Sterile-Innotech	X59 Innotech	1
520	H7	A9	BC Big Bud Sterile-Innotech	X59 Innotech	1
521	H7	B9	BC Big Bud Sterile-Innotech	X59 Innotech	0.654545
522	H7	C9	BC Big Bud Sterile-Innotech	X59 Innotech	1
523	H7	D9	BC Big Bud Sterile-Innotech	X59 Innotech	0.881818
524	E1	A4	BC Big Bud Sterile-Innotech	X59 Okanagan	1
525	E1	B4	BC Big Bud Sterile-Innotech	X59 Okanagan	0.981818
526	E1	C4	BC Big Bud Sterile-Innotech	X59 Okanagan	1
527	E1	D4	BC Big Bud Sterile-Innotech	X59 Okanagan	0.990909
528	E1	A10	BC Big Bud Sterile-Innotech	X59 Okanagan	1
529	E1	B10	BC Big Bud Sterile-Innotech	X59 Okanagan	1
530	E1	C10	BC Big Bud Sterile-Innotech	X59 Okanagan	1
531	E1	D10	BC Big Bud Sterile-Innotech	X59 Okanagan	1
532	F1	A4	BC Big Bud Sterile-Innotech	X59 Okanagan	1
533	F1	B4	BC Big Bud Sterile-Innotech	X59 Okanagan	1
534	F1	C4	BC Big Bud Sterile-Innotech	X59 Okanagan	1
535	F1	D4	BC Big Bud Sterile-Innotech	X59 Okanagan	1
536	F1	A10	BC Big Bud Sterile-Innotech	X59 Okanagan	1
537	F1	B10	BC Big Bud Sterile-Innotech	X59 Okanagan	1
538	F1	C10	BC Big Bud Sterile-Innotech	X59 Okanagan	1
539	F1	D10	BC Big Bud Sterile-Innotech	X59 Okanagan	1
540	G1	A4	BC Big Bud Sterile-Innotech	X59 Okanagan	1
541	G1	B4	BC Big Bud Sterile-Innotech	X59 Okanagan	1
542	G1	C4	BC Big Bud Sterile-Innotech	X59 Okanagan	1
543	G1	D4	BC Big Bud Sterile-Innotech	X59 Okanagan	0.981818
544	G1	A10	BC Big Bud Sterile-Innotech	X59 Okanagan	1
545	G1	B10	BC Big Bud Sterile-Innotech	X59 Okanagan	1
546	G1	C10	BC Big Bud Sterile-Innotech	X59 Okanagan	1
547	G1	D10	BC Big Bud Sterile-Innotech	X59 Okanagan	0.954545
548	H1	A4	BC Big Bud Sterile-Innotech	X59 Okanagan	1
549	H1	B4	BC Big Bud Sterile-Innotech	X59 Okanagan	1
550	H1	C4	BC Big Bud Sterile-Innotech	X59 Okanagan	1
551	H1	D4	BC Big Bud Sterile-Innotech	X59 Okanagan	0.990909
552	H1	A10	BC Big Bud Sterile-Innotech	X59 Okanagan	1
553	H1	B10	BC Big Bud Sterile-Innotech	X59 Okanagan	1
554	H1	C10	BC Big Bud Sterile-Innotech	X59 Okanagan	1
555	H1	D10	BC Big Bud Sterile-Innotech	X59 Okanagan	1
556	E7	A4	BC Big Bud Sterile-Innotech	X59 Okanagan	1
557	E7	B4	BC Big Bud Sterile-Innotech	X59 Okanagan	1
558	E7	C4	BC Big Bud Sterile-Innotech	X59 Okanagan	1
559	E7	D4	BC Big Bud Sterile-Innotech	X59 Okanagan	1
560	E7	A10	BC Big Bud Sterile-Innotech	X59 Okanagan	1
561	E7	B10	BC Big Bud Sterile-Innotech	X59 Okanagan	1
562	E7	C10	BC Big Bud Sterile-Innotech	X59 Okanagan	1
563	E7	D10	BC Big Bud Sterile-Innotech	X59 Okanagan	1
564	F7	A4	BC Big Bud Sterile-Innotech	X59 Okanagan	1
565	F7	B4	BC Big Bud Sterile-Innotech	X59 Okanagan	1
566	F7	C4	BC Big Bud Sterile-Innotech	X59 Okanagan	0.990909
567	F7	D4	BC Big Bud Sterile-Innotech	X59 Okanagan	0.981818
568	F7	A10	BC Big Bud Sterile-Innotech	X59 Okanagan	1
569	F7	B10	BC Big Bud Sterile-Innotech	X59 Okanagan	1
570	F7	C10	BC Big Bud Sterile-Innotech	X59 Okanagan	0.981818
571	F7	D10	BC Big Bud Sterile-Innotech	X59 Okanagan	0.954545
572	G7	A4	BC Big Bud Sterile-Innotech	X59 Okanagan	1
573	G7	B4	BC Big Bud Sterile-Innotech	X59 Okanagan	1
574	G7	C4	BC Big Bud Sterile-Innotech	X59 Okanagan	1
575	G7	D4	BC Big Bud Sterile-Innotech	X59 Okanagan	0.963636
576	G7	A10	BC Big Bud Sterile-Innotech	X59 Okanagan	1
577	G7	B10	BC Big Bud Sterile-Innotech	X59 Okanagan	1
578	G7	C10	BC Big Bud Sterile-Innotech	X59 Okanagan	1
579	G7	D10	BC Big Bud Sterile-Innotech	X59 Okanagan	0.927273
580	H7	A4	BC Big Bud Sterile-Innotech	X59 Okanagan	1
581	H7	B4	BC Big Bud Sterile-Innotech	X59 Okanagan	1
582	H7	C4	BC Big Bud Sterile-Innotech	X59 Okanagan	1
583	H7	D4	BC Big Bud Sterile-Innotech	X59 Okanagan	0.981818
584	H7	A10	BC Big Bud Sterile-Innotech	X59 Okanagan	1
585	H7	B10	BC Big Bud Sterile-Innotech	X59 Okanagan	1
586	H7	C10	BC Big Bud Sterile-Innotech	X59 Okanagan	1
587	H7	D10	BC Big Bud Sterile-Innotech	X59 Okanagan	0.945455
588	E1	F3	BC Big Bud Sterile-Innotech	X59 Sterile-Innotech	1
589	E1	G3	BC Big Bud Sterile-Innotech	X59 Sterile-Innotech	1
590	E1	H3	BC Big Bud Sterile-Innotech	X59 Sterile-Innotech	1
591	E1	E9	BC Big Bud Sterile-Innotech	X59 Sterile-Innotech	1
592	E1	F9	BC Big Bud Sterile-Innotech	X59 Sterile-Innotech	1
593	E1	G9	BC Big Bud Sterile-Innotech	X59 Sterile-Innotech	1
594	E1	H9	BC Big Bud Sterile-Innotech	X59 Sterile-Innotech	1
595	F1	F3	BC Big Bud Sterile-Innotech	X59 Sterile-Innotech	1
596	F1	G3	BC Big Bud Sterile-Innotech	X59 Sterile-Innotech	1
597	F1	H3	BC Big Bud Sterile-Innotech	X59 Sterile-Innotech	1
598	F1	E9	BC Big Bud Sterile-Innotech	X59 Sterile-Innotech	1
599	F1	F9	BC Big Bud Sterile-Innotech	X59 Sterile-Innotech	1
600	F1	G9	BC Big Bud Sterile-Innotech	X59 Sterile-Innotech	1
601	F1	H9	BC Big Bud Sterile-Innotech	X59 Sterile-Innotech	1
602	G1	F3	BC Big Bud Sterile-Innotech	X59 Sterile-Innotech	0.954545
603	G1	G3	BC Big Bud Sterile-Innotech	X59 Sterile-Innotech	0.954545
604	G1	H3	BC Big Bud Sterile-Innotech	X59 Sterile-Innotech	0.954545
605	G1	E9	BC Big Bud Sterile-Innotech	X59 Sterile-Innotech	1
606	G1	F9	BC Big Bud Sterile-Innotech	X59 Sterile-Innotech	0.954545
607	G1	G9	BC Big Bud Sterile-Innotech	X59 Sterile-Innotech	0.954545
608	G1	H9	BC Big Bud Sterile-Innotech	X59 Sterile-Innotech	1
609	H1	F3	BC Big Bud Sterile-Innotech	X59 Sterile-Innotech	1
610	H1	G3	BC Big Bud Sterile-Innotech	X59 Sterile-Innotech	1
611	H1	H3	BC Big Bud Sterile-Innotech	X59 Sterile-Innotech	1
612	H1	E9	BC Big Bud Sterile-Innotech	X59 Sterile-Innotech	0.918182
613	H1	F9	BC Big Bud Sterile-Innotech	X59 Sterile-Innotech	0.963636
614	H1	G9	BC Big Bud Sterile-Innotech	X59 Sterile-Innotech	0.945455
615	H1	H9	BC Big Bud Sterile-Innotech	X59 Sterile-Innotech	0.9
616	E7	F3	BC Big Bud Sterile-Innotech	X59 Sterile-Innotech	1
617	E7	G3	BC Big Bud Sterile-Innotech	X59 Sterile-Innotech	1
618	E7	H3	BC Big Bud Sterile-Innotech	X59 Sterile-Innotech	1
619	E7	E9	BC Big Bud Sterile-Innotech	X59 Sterile-Innotech	0.836364
620	E7	F9	BC Big Bud Sterile-Innotech	X59 Sterile-Innotech	0.963636
621	E7	G9	BC Big Bud Sterile-Innotech	X59 Sterile-Innotech	0.836364
622	E7	H9	BC Big Bud Sterile-Innotech	X59 Sterile-Innotech	0.909091
623	F7	F3	BC Big Bud Sterile-Innotech	X59 Sterile-Innotech	0.954545
624	F7	G3	BC Big Bud Sterile-Innotech	X59 Sterile-Innotech	0.954545
625	F7	H3	BC Big Bud Sterile-Innotech	X59 Sterile-Innotech	0.872727
626	F7	E9	BC Big Bud Sterile-Innotech	X59 Sterile-Innotech	0.954545
627	F7	F9	BC Big Bud Sterile-Innotech	X59 Sterile-Innotech	0.918182
628	F7	G9	BC Big Bud Sterile-Innotech	X59 Sterile-Innotech	0.909091
629	F7	H9	BC Big Bud Sterile-Innotech	X59 Sterile-Innotech	0.954545
630	G7	F3	BC Big Bud Sterile-Innotech	X59 Sterile-Innotech	0.8
631	G7	G3	BC Big Bud Sterile-Innotech	X59 Sterile-Innotech	0.936364
632	G7	H3	BC Big Bud Sterile-Innotech	X59 Sterile-Innotech	0.918182
633	G7	E9	BC Big Bud Sterile-Innotech	X59 Sterile-Innotech	1
634	G7	F9	BC Big Bud Sterile-Innotech	X59 Sterile-Innotech	0.790909
635	G7	G9	BC Big Bud Sterile-Innotech	X59 Sterile-Innotech	0.790909
636	G7	H9	BC Big Bud Sterile-Innotech	X59 Sterile-Innotech	0.981818
637	H7	F3	BC Big Bud Sterile-Innotech	X59 Sterile-Innotech	0.863636
638	H7	G3	BC Big Bud Sterile-Innotech	X59 Sterile-Innotech	0.954545
639	H7	H3	BC Big Bud Sterile-Innotech	X59 Sterile-Innotech	0.918182
640	H7	E9	BC Big Bud Sterile-Innotech	X59 Sterile-Innotech	0.881818
641	H7	F9	BC Big Bud Sterile-Innotech	X59 Sterile-Innotech	0.827273
642	H7	G9	BC Big Bud Sterile-Innotech	X59 Sterile-Innotech	0.745455
643	H7	H9	BC Big Bud Sterile-Innotech	X59 Sterile-Innotech	0.909091
644	E1	E4	BC Big Bud Sterile-Innotech	X59 Sterile-Okanagan	1
645	E1	F4	BC Big Bud Sterile-Innotech	X59 Sterile-Okanagan	1
646	E1	G4	BC Big Bud Sterile-Innotech	X59 Sterile-Okanagan	1
647	E1	H4	BC Big Bud Sterile-Innotech	X59 Sterile-Okanagan	1
648	E1	E10	BC Big Bud Sterile-Innotech	X59 Sterile-Okanagan	1
649	E1	F10	BC Big Bud Sterile-Innotech	X59 Sterile-Okanagan	1
650	E1	G10	BC Big Bud Sterile-Innotech	X59 Sterile-Okanagan	1
651	E1	H10	BC Big Bud Sterile-Innotech	X59 Sterile-Okanagan	1
652	F1	E4	BC Big Bud Sterile-Innotech	X59 Sterile-Okanagan	1
653	F1	F4	BC Big Bud Sterile-Innotech	X59 Sterile-Okanagan	1
654	F1	G4	BC Big Bud Sterile-Innotech	X59 Sterile-Okanagan	1
655	F1	H4	BC Big Bud Sterile-Innotech	X59 Sterile-Okanagan	1
656	F1	E10	BC Big Bud Sterile-Innotech	X59 Sterile-Okanagan	0.990909
657	F1	F10	BC Big Bud Sterile-Innotech	X59 Sterile-Okanagan	1
658	F1	G10	BC Big Bud Sterile-Innotech	X59 Sterile-Okanagan	1
659	F1	H10	BC Big Bud Sterile-Innotech	X59 Sterile-Okanagan	1
660	G1	E4	BC Big Bud Sterile-Innotech	X59 Sterile-Okanagan	0.836364
661	G1	F4	BC Big Bud Sterile-Innotech	X59 Sterile-Okanagan	0.881818
662	G1	G4	BC Big Bud Sterile-Innotech	X59 Sterile-Okanagan	0.881818
663	G1	H4	BC Big Bud Sterile-Innotech	X59 Sterile-Okanagan	0.881818
664	G1	E10	BC Big Bud Sterile-Innotech	X59 Sterile-Okanagan	0.954545
665	G1	F10	BC Big Bud Sterile-Innotech	X59 Sterile-Okanagan	0.981818
666	G1	G10	BC Big Bud Sterile-Innotech	X59 Sterile-Okanagan	0.872727
667	G1	H10	BC Big Bud Sterile-Innotech	X59 Sterile-Okanagan	0.881818
[truncated: 6,242 more rows]
