# Supplementary material for: Soil and seed both influence bacterial diversity in the microbiome of the Cannabis sativa seedling endosphere
Source: Front Plant Sci. 2024 Feb 21;15:1326294. doi: 10.3389/fpls.2024.1326294 (PMC10914941; doi:10.3389/fpls.2024.1326294)
Supplement: Supplementary File S2 — ANCOM TABLES.zip. [file Table_2.xlsx]

## Sheet: Ancom Significance
ancom-comp_BCBB_Treatment
k__Bacteria;p__Bacteroidetes;c__Flavobacteriia	52
k__Bacteria;p__Proteobacteria;c__Gammaproteobacteria	52
k__Bacteria;p__Bacteroidetes;c__Sphingobacteriia	50
k__Bacteria;p__Proteobacteria;c__Betaproteobacteria	50
ancom-comp_Katani_Treatment
k__Bacteria;p__Actinobacteria;c__Actinobacteria	42
k__Bacteria;p__Firmicutes;c__Bacilli	41
k__Bacteria;p__Proteobacteria;c__Gammaproteobacteria	41
k__Bacteria;p__Bacteroidetes;c__Flavobacteriia	40
k__Bacteria;p__Bacteroidetes;c__Sphingobacteriia	39
ancom-comp-X59_Treatment
k__Bacteria;p__Bacteroidetes;c__Flavobacteriia	46
k__Bacteria;p__Proteobacteria;c__Betaproteobacteria	45
k__Bacteria;p__Proteobacteria;c__Gammaproteobacteria	42
X59_rared_ANCOM-table
k__Bacteria;p__Proteobacteria;c__Betaproteobacteria	9
k__Bacteria;p__Proteobacteria;c__Gammaproteobacteria	8
k__Bacteria;p__Bacteroidetes;c__Flavobacteriia	8
k__Bacteria;p__Bacteroidetes;c__Sphingobacteriia	7
k__Bacteria;p__Firmicutes;c__Bacilli	6

## Sheet: Autoclave_unfiltered_ancom
	W	Reject null hypothesis
k__Bacteria;p__Proteobacteria;c__Gammaproteobacteria	72	TRUE
k__Bacteria;p__Bacteroidetes;c__Flavobacteriia	70	TRUE
k__Bacteria;p__Proteobacteria;c__Alphaproteobacteria	66	TRUE
k__Bacteria;p__Bacteroidetes;c__Sphingobacteriia	66	TRUE
k__Bacteria;p__Proteobacteria;c__Betaproteobacteria	65	TRUE
k__Bacteria;p__Bacteroidetes;c__At12OctB3	5	FALSE
k__Bacteria;p__Verrucomicrobia;c__[Pedosphaerae]	5	FALSE
k__Bacteria;p__Verrucomicrobia;c__[Spartobacteria]	5	FALSE
k__Bacteria;p__Chlorobi;c__SJA-28	5	FALSE
k__Bacteria;p__Chloroflexi;c__S085	5	FALSE
k__Bacteria;p__Armatimonadetes;c__0319-6E2	5	FALSE
k__Bacteria;p__Chlorobi;c__	5	FALSE
k__Bacteria;p__Chloroflexi;c__Ktedonobacteria	5	FALSE
k__Bacteria;p__Nitrospirae;c__Nitrospira	5	FALSE
k__Bacteria;p__Acidobacteria;c__iii1-8	5	FALSE
k__Bacteria;p__Planctomycetes;c__Planctomycetia	5	FALSE
k__Bacteria;p__Chloroflexi;c__C0119	5	FALSE
k__Bacteria;p__Acidobacteria;c__Acidobacteriia	5	FALSE
k__Bacteria;p__Gemmatimonadetes;c__Gemm-5	5	FALSE
k__Bacteria;p__Proteobacteria;__	5	FALSE
k__Bacteria;p__Firmicutes;c__Bacilli	5	FALSE
k__Bacteria;p__Gemmatimonadetes;c__Gemm-1	5	FALSE
k__Bacteria;p__Planctomycetes;c__Pla4	5	FALSE
k__Bacteria;p__TM6;c__SJA-4	5	FALSE
k__Bacteria;p__WPS-2;c__	5	FALSE
k__Bacteria;p__OD1;c__ABY1	5	FALSE
k__Bacteria;p__Acidobacteria;c__DA052	4	FALSE
k__Bacteria;p__Bacteroidetes;c__[Rhodothermi]	4	FALSE
k__Bacteria;p__Chloroflexi;c__Ellin6529	4	FALSE
k__Bacteria;p__Spirochaetes;c__[Leptospirae]	4	FALSE
k__Archaea;p__[Parvarchaeota];c__[Parvarchaea]	4	FALSE
k__Bacteria;p__Fusobacteria;c__Fusobacteriia	4	FALSE
k__Bacteria;p__Chlamydiae;c__Chlamydiia	4	FALSE
k__Bacteria;p__OD1;c__SM2F11	4	FALSE
k__Bacteria;p__Planctomycetes;c__BD7-11	4	FALSE
k__Bacteria;p__OD1;c__ZB2	4	FALSE
k__Bacteria;p__WS4;c__	4	FALSE
k__Bacteria;p__TM7;c__MJK10	4	FALSE
k__Bacteria;p__Actinobacteria;c__MB-A2-108	4	FALSE
k__Bacteria;p__Verrucomicrobia;c__Verrucomicrobiae	4	FALSE
k__Bacteria;p__[Thermi];c__Deinococci	4	FALSE
k__Bacteria;p__Armatimonadetes;c__[Fimbriimonadia]	4	FALSE
k__Bacteria;p__Acidobacteria;c__Solibacteres	4	FALSE
k__Bacteria;p__Planctomycetes;c__Phycisphaerae	4	FALSE
k__Bacteria;p__OD1;c__	4	FALSE
k__Bacteria;p__Acidobacteria;c__Sva0725	4	FALSE
k__Bacteria;p__Chloroflexi;c__Anaerolineae	3	FALSE
k__Bacteria;p__Actinobacteria;c__Rubrobacteria	3	FALSE
k__Bacteria;p__Gemmatimonadetes;c__Gemm-3	3	FALSE
k__Bacteria;p__TM7;c__SC3	3	FALSE
k__Bacteria;p__Acidobacteria;c__[Chloracidobacteria]	3	FALSE
k__Bacteria;p__Chloroflexi;c__Gitt-GS-136	3	FALSE
k__Bacteria;p__Verrucomicrobia;c__Opitutae	3	FALSE
k__Bacteria;p__Chlorobi;c__OPB56	3	FALSE
k__Bacteria;p__Tenericutes;c__Mollicutes	3	FALSE
k__Bacteria;p__FBP;c__	3	FALSE
k__Bacteria;p__Armatimonadetes;c__Armatimonadia	3	FALSE
k__Bacteria;p__Actinobacteria;c__Thermoleophilia	3	FALSE
k__Bacteria;p__Planctomycetes;c__OM190	3	FALSE
k__Archaea;p__Euryarchaeota;c__DSEG	3	FALSE
k__Bacteria;p__Planctomycetes;c__vadinHA49	3	FALSE
k__Bacteria;p__Chloroflexi;c__Thermomicrobia	3	FALSE
k__Bacteria;p__Proteobacteria;c__TA18	3	FALSE
k__Bacteria;p__Bacteroidetes;c__Bacteroidia	3	FALSE
k__Bacteria;p__TM7;c__TM7-3	3	FALSE
k__Bacteria;p__Chloroflexi;c__TK10	3	FALSE
k__Archaea;p__Crenarchaeota;c__Thaumarchaeota	2	FALSE
k__Bacteria;p__Acidobacteria;c__Acidobacteria-6	2	FALSE
k__Bacteria;p__Gemmatimonadetes;c__Gemmatimonadetes	2	FALSE
k__Bacteria;p__Chloroflexi;c__Chloroflexi	2	FALSE
k__Bacteria;p__Bacteroidetes;c__Cytophagia	2	FALSE
k__Bacteria;p__Actinobacteria;c__Acidimicrobiia	2	FALSE
k__Bacteria;p__Proteobacteria;c__Deltaproteobacteria	1	FALSE
k__Bacteria;p__Actinobacteria;c__Actinobacteria	1	FALSE
k__Bacteria;p__Bacteroidetes;c__[Saprospirae]	0	FALSE
k__Bacteria;p__Firmicutes;c__Clostridia	0	FALSE

## Sheet: Autoclave_unfiltered_percent-ab
Percentile	0	25	50	75	100	0	25	50	75	100
Group	Autoclaved	Autoclaved	Autoclaved	Autoclaved	Autoclaved	Natural	Natural	Natural	Natural	Natural
k__Bacteria;p__Proteobacteria;c__Alphaproteobacteria	1	1	8.5	41.5	2022	1	14	64.5	319	2127
k__Bacteria;p__Proteobacteria;c__Deltaproteobacteria	1	1	1	1	649	1	1	1	11.5	193
k__Bacteria;p__Proteobacteria;c__Gammaproteobacteria	1	39	85	418	26275	1	289.75	2319.5	34876.2	137689
k__Bacteria;p__Gemmatimonadetes;c__Gemm-3	1	1	1	1	72	1	1	1	1	61
k__Bacteria;p__Bacteroidetes;c__Flavobacteriia	1	1	1	5.25	656	1	1	61.5	654.5	30974
k__Bacteria;p__Actinobacteria;c__Acidimicrobiia	1	1	1	1	33	1	1	1	1	15
k__Bacteria;p__Proteobacteria;c__Betaproteobacteria	1	1	25.5	131.5	31067	1	22.25	340	1990.5	21933
k__Bacteria;p__TM6;c__SJA-4	1	1	1	1	12	1	1	1	1	1
k__Bacteria;p__Actinobacteria;c__Actinobacteria	1	1	18.5	44.75	3771	1	12.5	58.5	141.75	5689
k__Bacteria;p__Acidobacteria;c__[Chloracidobacteria]	1	1	1	1	293	1	1	1	1	516
k__Bacteria;p__Firmicutes;c__Bacilli	1	42.5	126.5	836	125628	1	39	91.5	279	2562
k__Bacteria;p__Bacteroidetes;c__[Saprospirae]	1	1	1	1	91	1	1	1	16.25	480
k__Bacteria;p__Proteobacteria;__	1	1	1	1	82619	1	1	1	1	14
k__Archaea;p__Crenarchaeota;c__Thaumarchaeota	1	1	1	1	130	1	1	1	1	210
k__Bacteria;p__Verrucomicrobia;c__Opitutae	1	1	1	1	6	1	1	1	1	32
k__Bacteria;p__Gemmatimonadetes;c__Gemm-1	1	1	1	1	158	1	1	1	1	59
k__Bacteria;p__Acidobacteria;c__Acidobacteria-6	1	1	1	1	1321	1	1	1	1	128
k__Bacteria;p__Actinobacteria;c__Thermoleophilia	1	1	1	1	109	1	1	1	1	101
k__Bacteria;p__Armatimonadetes;c__[Fimbriimonadia]	1	1	1	1	27	1	1	1	1	10
k__Bacteria;p__Firmicutes;c__Clostridia	1	1	1	1	276	1	1	5	25.75	200
k__Bacteria;p__Verrucomicrobia;c__Verrucomicrobiae	1	1	1	1	49	1	1	1	1	32
k__Bacteria;p__Bacteroidetes;c__Sphingobacteriia	1	1	1	7	371	1	1	35	321.5	9546
k__Bacteria;p__Verrucomicrobia;c__[Spartobacteria]	1	1	1	1	269	1	1	1	1	12
k__Bacteria;p__Chloroflexi;c__Thermomicrobia	1	1	1	1	5	1	1	1	1	49
k__Bacteria;p__Gemmatimonadetes;c__Gemmatimonadetes	1	1	1	1	595	1	1	1	1	83
k__Bacteria;p__Acidobacteria;c__Solibacteres	1	1	1	1	353	1	1	1	1	53
k__Bacteria;p__Planctomycetes;c__Phycisphaerae	1	1	1	1	167	1	1	1	1	64
k__Bacteria;p__Chloroflexi;c__Anaerolineae	1	1	1	1	302	1	1	1	1	47
k__Bacteria;p__Chloroflexi;c__S085	1	1	1	1	22	1	1	1	1	5
k__Bacteria;p__Bacteroidetes;c__At12OctB3	1	1	1	1	6	1	1	1	1	1
k__Bacteria;p__Chlorobi;c__	1	1	1	1	34	1	1	1	1	1
k__Bacteria;p__[Thermi];c__Deinococci	1	1	1	1	25	1	1	1	1	123
k__Bacteria;p__Nitrospirae;c__Nitrospira	1	1	1	1	48	1	1	1	1	9
k__Bacteria;p__Chloroflexi;c__TK10	1	1	1	1	1	1	1	1	1	37
k__Bacteria;p__Bacteroidetes;c__Cytophagia	1	1	1	1	29	1	1	1	5	98
k__Bacteria;p__Acidobacteria;c__Sva0725	1	1	1	1	1	1	1	1	1	7
k__Bacteria;p__Chloroflexi;c__C0119	1	1	1	1	11	1	1	1	1	11
k__Bacteria;p__Gemmatimonadetes;c__Gemm-5	1	1	1	1	32	1	1	1	1	5
k__Bacteria;p__Actinobacteria;c__MB-A2-108	1	1	1	1	84	1	1	1	1	54
k__Bacteria;p__Acidobacteria;c__Acidobacteriia	1	1	1	1	186	1	1	1	1	71
k__Bacteria;p__TM7;c__TM7-3	1	1	1	1	1	1	1	1	1	12
k__Bacteria;p__Planctomycetes;c__Planctomycetia	1	1	1	1	96	1	1	1	1	218
k__Bacteria;p__Chloroflexi;c__Ellin6529	1	1	1	1	146	1	1	1	1	199
k__Bacteria;p__Acidobacteria;c__iii1-8	1	1	1	1	391	1	1	1	1	19
k__Bacteria;p__Armatimonadetes;c__0319-6E2	1	1	1	1	112	1	1	1	1	1
k__Bacteria;p__Chlamydiae;c__Chlamydiia	1	1	1	1	7	1	1	1	1	62
k__Bacteria;p__Armatimonadetes;c__Armatimonadia	1	1	1	1	1	1	1	1	1	23
k__Bacteria;p__Chloroflexi;c__Chloroflexi	1	1	1	1	13	1	1	1	1	30
k__Bacteria;p__Chlorobi;c__SJA-28	1	1	1	1	7	1	1	1	1	1
k__Bacteria;p__Planctomycetes;c__OM190	1	1	1	1	1	1	1	1	1	30
k__Bacteria;p__Planctomycetes;c__BD7-11	1	1	1	1	1	1	1	1	1	7
k__Bacteria;p__Bacteroidetes;c__Bacteroidia	1	1	1	1	27	1	1	1	1	38
k__Bacteria;p__Proteobacteria;c__TA18	1	1	1	1	1	1	1	1	1	14
k__Bacteria;p__OD1;c__ZB2	1	1	1	1	34	1	1	1	1	26
k__Bacteria;p__WS4;c__	1	1	1	1	1	1	1	1	1	6
k__Bacteria;p__Planctomycetes;c__vadinHA49	1	1	1	1	1	1	1	1	1	14
k__Archaea;p__Euryarchaeota;c__DSEG	1	1	1	1	1	1	1	1	1	18
k__Bacteria;p__Verrucomicrobia;c__[Pedosphaerae]	1	1	1	1	20	1	1	1	1	7
k__Bacteria;p__TM7;c__MJK10	1	1	1	1	10	1	1	1	1	1
k__Bacteria;p__Chloroflexi;c__Ktedonobacteria	1	1	1	1	54	1	1	1	1	1
k__Archaea;p__[Parvarchaeota];c__[Parvarchaea]	1	1	1	1	1	1	1	1	1	3
k__Bacteria;p__WPS-2;c__	1	1	1	1	17	1	1	1	1	1
k__Bacteria;p__FBP;c__	1	1	1	1	1	1	1	1	1	25
k__Bacteria;p__Tenericutes;c__Mollicutes	1	1	1	1	1	1	1	1	1	17
k__Bacteria;p__Chlorobi;c__OPB56	1	1	1	1	1	1	1	1	1	5
k__Bacteria;p__Planctomycetes;c__Pla4	1	1	1	1	10	1	1	1	1	1
k__Bacteria;p__Chloroflexi;c__Gitt-GS-136	1	1	1	1	31	1	1	1	1	57
k__Bacteria;p__OD1;c__SM2F11	1	1	1	1	1	1	1	1	1	3
k__Bacteria;p__Fusobacteria;c__Fusobacteriia	1	1	1	1	52	1	1	1	1	15
k__Bacteria;p__OD1;c__ABY1	1	1	1	1	77	1	1	1	1	1
k__Bacteria;p__Spirochaetes;c__[Leptospirae]	1	1	1	1	23	1	1	1	1	1
k__Bacteria;p__Bacteroidetes;c__[Rhodothermi]	1	1	1	1	1	1	1	1	1	3
k__Bacteria;p__TM7;c__SC3	1	1	1	1	1	1	1	1	1	13
k__Bacteria;p__Acidobacteria;c__DA052	1	1	1	1	3	1	1	1	1	1
k__Bacteria;p__Actinobacteria;c__Rubrobacteria	1	1	1	1	1	1	1	1	1	54
k__Bacteria;p__OD1;c__	1	1	1	1	3	1	1	1	1	1

## Sheet: ancom-comp_BCBB_Treatment
Percentile	0	25	50	75	100	0	25	50	75	100	0	25	50	75	100	0	25	50	75	100
Group	BC Big Bud Innotech	BC Big Bud Innotech	BC Big Bud Innotech	BC Big Bud Innotech	BC Big Bud Innotech	BC Big Bud Sterilie-Innotech	BC Big Bud Sterilie-Innotech	BC Big Bud Sterilie-Innotech	BC Big Bud Sterilie-Innotech	BC Big Bud Sterilie-Innotech	BC Big Bud Sterilie-Okanagan	BC Big Bud Sterilie-Okanagan	BC Big Bud Sterilie-Okanagan	BC Big Bud Sterilie-Okanagan	BC Big Bud Sterilie-Okanagan	BC Big Bud Okanagan	BC Big Bud Okanagan	BC Big Bud Okanagan	BC Big Bud Okanagan	BC Big Bud Okanagan
k__Bacteria;p__Proteobacteria;c__Alphaproteobacteria	1	16.5	110.5	150	751	4	5.75	95.5	229.25	2022	1	1	4	7.75	55	1	16.25	51.5	445.75	1034
k__Bacteria;p__Proteobacteria;c__Deltaproteobacteria	1	1	1	24	56	1	1	1	13	649	1	1	1	1	11	1	1	5.5	18	37
k__Bacteria;p__Bacteroidetes;c__Flavobacteriia	1	1	1	1	87	1	1	1	9.25	386	1	1	9.5	116.25	656	56	120	766.5	3239	30974
k__Bacteria;p__Proteobacteria;c__Betaproteobacteria	1	3.25	9	56.5	1397	1	4	23	45	1412	1	6.25	29.5	158	798	94	433.25	1157	2944	10270
k__Bacteria;p__Bacteroidetes;c__[Saprospirae]	1	1	1	55	480	1	1	1	16.5	46	1	1	1	1	1	1	1	1	21	44
k__Bacteria;p__Gemmatimonadetes;c__Gemm-1	1	1	1	1	1	1	1	1	6	158	1	1	1	1	1	1	1	1	1	13
k__Bacteria;p__Armatimonadetes;c__[Fimbriimonadia]	1	1	1	1	1	1	1	1	1	27	1	1	1	1	1	1	1	1	1	10
k__Bacteria;p__Proteobacteria;c__Gammaproteobacteria	34	75.75	282.5	375.75	5040	1	32	65.5	164.5	652	21	60.25	203	868	2981	378	1315.75	8317.5	24856.5	120413
k__Bacteria;p__Firmicutes;c__Bacilli	1	30	53	93	886	6	36.75	56	128	417	20	90.25	356	861.5	1687	28	36.75	120.5	477.5	950
k__Bacteria;p__Gemmatimonadetes;c__Gemmatimonadetes	1	1	1	3	17	1	1	1	4.5	595	1	1	1	1	1	1	1	1	1	25
k__Bacteria;p__Bacteroidetes;c__Sphingobacteriia	1	1	1	28	99	1	1	1	1	252	1	9.25	38	133.25	371	19	35.5	94.5	159.75	3220
k__Bacteria;p__Acidobacteria;c__Solibacteres	1	1	1	1	53	1	1	1	1	3	1	1	1	1	1	1	1	1	1	1
k__Bacteria;p__Chloroflexi;c__Anaerolineae	1	1	1	1	1	1	1	1	1	302	1	1	1	1	1	1	1	1	1	47
k__Bacteria;p__Chloroflexi;c__S085	1	1	1	1	1	1	1	1	1	22	1	1	1	1	1	1	1	1	1	5
k__Bacteria;p__Actinobacteria;c__Actinobacteria	1	1	50	106	176	1	15.25	28.5	88	925	1	1	18.5	68.75	177	1	7.5	39	60	118
k__Bacteria;p__Planctomycetes;c__Phycisphaerae	1	1	1	3	43	1	1	1	2	167	1	1	1	1	21	1	1	1	1	1
k__Bacteria;p__Acidobacteria;c__Acidobacteria-6	1	1	1	4.5	128	1	1	1	1	1321	1	1	1	1	1	1	1	1	1	7
k__Bacteria;p__Chlorobi;c__	1	1	1	1	1	1	1	1	1	34	1	1	1	1	1	1	1	1	1	1
k__Bacteria;p__Bacteroidetes;c__Cytophagia	1	1	1	22.25	98	1	1	1	2.5	29	1	1	1	1	1	1	1	1	7	74
k__Bacteria;p__Chloroflexi;c__C0119	1	1	1	1	1	1	1	1	1	11	1	1	1	1	1	1	1	1	1	1
k__Bacteria;p__Acidobacteria;c__[Chloracidobacteria]	1	1	1	18.25	516	1	1	1	5.25	293	1	1	1	1	1	1	1	1	1	6
k__Bacteria;p__Gemmatimonadetes;c__Gemm-3	1	1	1	3.25	14	1	1	1	1	72	1	1	1	1	1	1	1	1	1	1
k__Bacteria;p__Gemmatimonadetes;c__Gemm-5	1	1	1	1	1	1	1	1	1	32	1	1	1	1	6	1	1	1	1	1
k__Bacteria;p__Actinobacteria;c__MB-A2-108	1	1	1	13.5	54	1	1	1	1	8	1	1	1	1	23	1	1	1	1	1
k__Bacteria;p__Firmicutes;c__Clostridia	1	1	5.5	35.5	114	1	1	1	26.75	253	1	1	1	1	111	1	1	1	4	65
k__Bacteria;p__Acidobacteria;c__Acidobacteriia	1	1	1	1	1	1	1	1	1	186	1	1	1	1	32	1	1	1	1	1
k__Bacteria;p__Planctomycetes;c__Planctomycetia	1	1	1	5.5	218	1	1	1	12.75	96	1	1	1	1	26	1	1	1	1	1
k__Bacteria;p__Acidobacteria;c__iii1-8	1	1	1	1	1	1	1	1	1	391	1	1	1	1	1	1	1	1	1	1
k__Bacteria;p__Verrucomicrobia;c__Verrucomicrobiae	1	1	1	1	1	1	1	1	1	49	1	1	1	1	1	1	1	1	1	21
k__Bacteria;p__Armatimonadetes;c__0319-6E2	1	1	1	1	1	1	1	1	1	112	1	1	1	1	1	1	1	1	1	1
k__Bacteria;p__Verrucomicrobia;c__[Spartobacteria]	1	1	1	1	1	1	1	1	1	269	1	1	1	1	1	1	1	1	1	1
k__Bacteria;p__Chlamydiae;c__Chlamydiia	1	1	1	1	1	1	1	1	1	7	1	1	1	1	1	1	1	1	1	1
k__Bacteria;p__Armatimonadetes;c__Armatimonadia	1	1	1	1	23	1	1	1	1	1	1	1	1	1	1	1	1	1	1	1
k__Bacteria;p__Actinobacteria;c__Acidimicrobiia	1	1	1	3.75	15	1	1	1	1	1	1	1	1	1	6	1	1	1	1	13
k__Bacteria;p__Actinobacteria;c__Thermoleophilia	1	1	1	8	61	1	1	1	14	109	1	1	1	4.25	49	1	1	1	1	82
k__Bacteria;p__Bacteroidetes;c__Bacteroidia	1	1	1	1	38	1	1	1	1	9	1	1	1	1	12	1	1	1	1	1
k__Bacteria;p__OD1;c__ZB2	1	1	1	1	17	1	1	1	1	34	1	1	1	1	1	1	1	1	1	1
k__Bacteria;p__WS4;c__	1	1	1	1	6	1	1	1	1	1	1	1	1	1	1	1	1	1	1	1
k__Bacteria;p__Planctomycetes;c__vadinHA49	1	1	1	1	1	1	1	1	1	1	1	1	1	1	1	1	1	1	1	11
k__Archaea;p__Crenarchaeota;c__Thaumarchaeota	1	1	1	1	210	1	1	1	1	130	1	1	1	1	1	1	1	1	1	1
k__Bacteria;p__Chloroflexi;c__Ellin6529	1	1	1	7.5	34	1	1	1	4.25	146	1	1	1	1	1	1	1	1	1	1
k__Bacteria;p__Verrucomicrobia;c__[Pedosphaerae]	1	1	1	1	1	1	1	1	1	20	1	1	1	1	1	1	1	1	1	7
k__Bacteria;p__Proteobacteria;__	1	1	1	1	1	1	1	1	1	1	1	1	1	1	6	1	1	1	1	1
k__Bacteria;p__Chloroflexi;c__Thermomicrobia	1	1	1	1	7	1	1	1	1	5	1	1	1	1	1	1	1	1	1	1
k__Bacteria;p__Chloroflexi;c__Ktedonobacteria	1	1	1	1	1	1	1	1	1	1	1	1	1	1	54	1	1	1	1	1
k__Bacteria;p__WPS-2;c__	1	1	1	1	1	1	1	1	1	17	1	1	1	1	1	1	1	1	1	1
k__Bacteria;p__FBP;c__	1	1	1	1	25	1	1	1	1	1	1	1	1	1	1	1	1	1	1	1
k__Bacteria;p__Proteobacteria;c__TA18	1	1	1	1	1	1	1	1	1	1	1	1	1	1	1	1	1	1	1	11
k__Bacteria;p__Planctomycetes;c__Pla4	1	1	1	1	1	1	1	1	1	10	1	1	1	1	1	1	1	1	1	1
k__Bacteria;p__Chloroflexi;c__Gitt-GS-136	1	1	1	9	57	1	1	1	1	31	1	1	1	1	1	1	1	1	1	1
k__Bacteria;p__Nitrospirae;c__Nitrospira	1	1	1	1	1	1	1	1	1	48	1	1	1	1	1	1	1	1	1	1
k__Bacteria;p__[Thermi];c__Deinococci	1	1	1	1	1	1	1	1	1	21	1	1	1	1	1	1	1	1	1	1
k__Bacteria;p__Fusobacteria;c__Fusobacteriia	1	1	1	1	1	1	1	1	1	52	1	1	1	1	1	1	1	1	1	1
k__Bacteria;p__Acidobacteria;c__DA052	1	1	1	1	1	1	1	1	1	1	1	1	1	1	3	1	1	1	1	1
k__Bacteria;p__Actinobacteria;c__Rubrobacteria	1	1	1	1	54	1	1	1	1	1	1	1	1	1	1	1	1	1	1	1

## Sheet: ancom-comp-X59_Treatment
Percentile	0	25	50	75	100	0	25	50	75	100	0	25	50	75	100	0	25	50	75	100
Group	X59 Innotech	X59 Innotech	X59 Innotech	X59 Innotech	X59 Innotech	X59 Okanagan	X59 Okanagan	X59 Okanagan	X59 Okanagan	X59 Okanagan	X59 Sterilie-Innotech	X59 Sterilie-Innotech	X59 Sterilie-Innotech	X59 Sterilie-Innotech	X59 Sterilie-Innotech	X59 Sterilie-Okanagan	X59 Sterilie-Okanagan	X59 Sterilie-Okanagan	X59 Sterilie-Okanagan	X59 Sterilie-Okanagan
k__Bacteria;p__Proteobacteria;c__Gammaproteobacteria	1	112	236.5	1639	4648	230	23056.2	39852.5	58194.8	90971	9	36.75	64	117.5	159	1	38.5	51	103.25	5169
k__Bacteria;p__Proteobacteria;c__Betaproteobacteria	1	10	29.5	78.25	211	1	856.75	2507	3905	21933	1	1	1	5	11	1	18.25	60	211.25	520
k__Bacteria;p__TM6;c__SJA-4	1	1	1	1	1	1	1	1	1	1	1	1	1	1	1	1	1	1	1	7
k__Bacteria;p__Acidobacteria;c__[Chloracidobacteria]	1	1	1	1	9	1	1	1	5.25	56	1	1	1	1	17	1	1	1	9.25	46
k__Bacteria;p__Firmicutes;c__Bacilli	1	50	81	308.5	721	39	80.25	119	219.75	282	39	69.25	115.5	152.75	353	45	51.75	1115.5	2900	125628
k__Bacteria;p__Proteobacteria;c__Alphaproteobacteria	1	1	10.5	25.25	59	1	149.75	327	441.25	656	1	1	1	14.25	26	1	1	2.5	29	288
k__Archaea;p__Crenarchaeota;c__Thaumarchaeota	1	1	1	1	1	1	1	1	3.25	38	1	1	1	1	1	1	1	1	1	1
k__Bacteria;p__Actinobacteria;c__Actinobacteria	1	1	15.5	44.25	159	13	15.25	65.5	110.25	305	1	4	13	22.5	136	1	1	11	21.5	32
k__Bacteria;p__Bacteroidetes;c__Sphingobacteriia	1	1	1	11.75	66	1	217.75	574.5	935.5	1208	1	1	1	1	1	1	1	1	3.25	125
k__Bacteria;p__Verrucomicrobia;c__[Spartobacteria]	1	1	1	1	1	1	1	1	2	12	1	1	1	1	1	1	1	1	1	38
k__Bacteria;p__Chloroflexi;c__Thermomicrobia	1	1	1	1	10	1	1	1	1	49	1	1	1	1	1	1	1	1	1	5
k__Bacteria;p__Verrucomicrobia;c__Opitutae	1	1	1	1	1	1	1	1	1.75	9	1	1	1	1	1	1	1	1	1	6
k__Bacteria;p__Planctomycetes;c__Phycisphaerae	1	1	1	1	1	1	1	1	2.5	64	1	1	1	1	1	1	1	1	1	1
k__Bacteria;p__Bacteroidetes;c__[Saprospirae]	1	1	1	1	18	1	1	4	22.5	212	1	1	1	1	14	1	1	1	1	7
k__Bacteria;p__Chloroflexi;c__TK10	1	1	1	1	1	1	1	1	1	37	1	1	1	1	1	1	1	1	1	1
k__Bacteria;p__Acidobacteria;c__Sva0725	1	1	1	1	1	1	1	1	1	7	1	1	1	1	1	1	1	1	1	1
k__Bacteria;p__Firmicutes;c__Clostridia	1	1	1	11	21	1	1	7	18.25	55	1	1	1	1	1	1	1	1	1	276
k__Bacteria;p__Chloroflexi;c__Ellin6529	1	1	1	1	1	1	1	1	1	35	1	1	1	1	22	1	1	1	1	14
k__Bacteria;p__Acidobacteria;c__Solibacteres	1	1	1	1	1	1	1	1	1	8	1	1	1	1	1	1	1	1	1	1
k__Bacteria;p__Acidobacteria;c__Acidobacteria-6	1	1	1	1	1	1	1	1	4	110	1	1	1	1	1	1	1	1	1	1
k__Bacteria;p__Actinobacteria;c__MB-A2-108	1	1	1	1	1	1	1	1	1	7	1	1	1	1	1	1	1	1	1	1
k__Bacteria;p__Proteobacteria;c__Deltaproteobacteria	1	1	1	1	22	1	1	1	8	193	1	1	1	1	1	1	1	1	3.25	43
k__Bacteria;p__Actinobacteria;c__Thermoleophilia	1	1	1	4.25	37	1	1	1	1	101	1	1	1	10.75	60	1	1	1	1	9
k__Bacteria;p__Bacteroidetes;c__Flavobacteriia	1	2.5	16.5	111.25	901	1	302.25	558	1279.25	4934	1	1	1	1	1	1	1	1	1	5
k__Bacteria;p__Chloroflexi;c__Chloroflexi	1	1	1	1	19	1	1	1	1	30	1	1	1	1	1	1	1	1	1	1
k__Bacteria;p__Gemmatimonadetes;c__Gemm-3	1	1	1	1	1	1	1	1	1	20	1	1	1	1	1	1	1	1	1	1
k__Bacteria;p__Planctomycetes;c__OM190	1	1	1	1	1	1	1	1	1	30	1	1	1	1	1	1	1	1	1	1
k__Bacteria;p__Planctomycetes;c__BD7-11	1	1	1	1	1	1	1	1	1	7	1	1	1	1	1	1	1	1	1	1
k__Bacteria;p__Actinobacteria;c__Acidimicrobiia	1	1	1	2	14	1	1	1	1.75	8	1	1	1	1	1	1	1	1	1	1
k__Bacteria;p__Gemmatimonadetes;c__Gemmatimonadetes	1	1	1	1	1	1	1	1	1.5	83	1	1	1	1	1	1	1	1	1	1
k__Bacteria;p__Bacteroidetes;c__Cytophagia	1	1	1	2	7	1	1	1	5.5	27	1	1	1	1	1	1	1	1	1	1
k__Bacteria;p__TM7;c__TM7-3	1	1	1	1	4	1	1	1	1	1	1	1	1	1	1	1	1	1	1	1
k__Archaea;p__Euryarchaeota;c__DSEG	1	1	1	1	18	1	1	1	1	1	1	1	1	1	1	1	1	1	1	1
k__Bacteria;p__Acidobacteria;c__iii1-8	1	1	1	1	1	1	1	1	1	5	1	1	1	1	1	1	1	1	1	28
k__Bacteria;p__Armatimonadetes;c__Armatimonadia	1	1	1	1	1	1	1	1	1	20	1	1	1	1	1	1	1	1	1	1
k__Bacteria;p__Proteobacteria;__	1	1	1	1	1	1	1	1	1	1	1	1	1	1	1	1	1	1	4	2156
k__Archaea;p__[Parvarchaeota];c__[Parvarchaea]	1	1	1	1	1	1	1	1	1	3	1	1	1	1	1	1	1	1	1	1
k__Bacteria;p__Bacteroidetes;c__Bacteroidia	1	1	1	2.25	7	1	1	1	1	1	1	1	1	1	1	1	1	1	1	1
k__Bacteria;p__Chloroflexi;c__C0119	1	1	1	1	1	1	1	1	1	11	1	1	1	1	1	1	1	1	1	1
k__Bacteria;p__Planctomycetes;c__Planctomycetia	1	1	1	1	1	1	1	1	3.25	21	1	1	1	1	1	1	1	1	3.25	30
k__Bacteria;p__Tenericutes;c__Mollicutes	1	1	1	1	17	1	1	1	1	1	1	1	1	1	1	1	1	1	1	1
k__Bacteria;p__Nitrospirae;c__Nitrospira	1	1	1	1	1	1	1	1	1	9	1	1	1	1	1	1	1	1	1	1
k__Bacteria;p__Chloroflexi;c__Anaerolineae	1	1	1	1	1	1	1	1	1	1	1	1	1	1	12	1	1	1	1	1
k__Bacteria;p__Planctomycetes;c__vadinHA49	1	1	1	1	1	1	1	1	1	14	1	1	1	1	1	1	1	1	1	1
k__Bacteria;p__OD1;c__SM2F11	1	1	1	1	1	1	1	1	1	3	1	1	1	1	1	1	1	1	1	1
k__Bacteria;p__Spirochaetes;c__[Leptospirae]	1	1	1	1	1	1	1	1	1	1	1	1	1	1	23	1	1	1	1	1
k__Bacteria;p__Bacteroidetes;c__[Rhodothermi]	1	1	1	1	3	1	1	1	1	1	1	1	1	1	1	1	1	1	1	1
k__Bacteria;p__TM7;c__SC3	1	1	1	1	1	1	1	1	1	13	1	1	1	1	1	1	1	1	1	1
k__Bacteria;p__Gemmatimonadetes;c__Gemm-1	1	1	1	1	1	1	1	1	1	59	1	1	1	1	1	1	1	1	1	1
k__Bacteria;p__OD1;c__	1	1	1	1	1	1	1	1	1	1	1	1	1	1	1	1	1	1	1	3

## Sheet: ancom-comp_Katani_Treatment
Percentile	0	25	50	75	100	0	25	50	75	100	0	25	50	75	100	0	25	50	75	100
Group	Katani Innotech	Katani Innotech	Katani Innotech	Katani Innotech	Katani Innotech	Katani Sterilie-Innotech	Katani Sterilie-Innotech	Katani Sterilie-Innotech	Katani Sterilie-Innotech	Katani Sterilie-Innotech	Katani Sterilie-Okanagan	Katani Sterilie-Okanagan	Katani Sterilie-Okanagan	Katani Sterilie-Okanagan	Katani Sterilie-Okanagan	Katani Okanagan	Katani Okanagan	Katani Okanagan	Katani Okanagan	Katani Okanagan
k__Bacteria;p__Gemmatimonadetes;c__Gemm-3	1	1	1	1	61	1	1	1	1	6	1	1	1	1	6	1	1	1	1	1
k__Bacteria;p__Proteobacteria;c__Alphaproteobacteria	1	13.75	38.5	128	215	1	1	9.5	15.5	122	8	17.25	41.5	158.25	1024	11	56	702	1196.75	2127
k__Bacteria;p__Actinobacteria;c__Acidimicrobiia	1	1	1	1	1	1	1	1	1	6	1	1	1	2.25	33	1	1	1	1.75	15
k__Bacteria;p__Actinobacteria;c__Actinobacteria	1	9.75	64.5	118	701	1	1	4	11.5	17	27	50.25	407.5	1202.5	3771	69	185.5	262.5	657.25	5689
k__Bacteria;p__Proteobacteria;__	1	1	1	1	5	1	1	1	1	1	1	1	10	2304.25	82619	1	1	1	1	14
k__Archaea;p__Crenarchaeota;c__Thaumarchaeota	1	1	1	1	55	1	1	1	2.75	33	1	1	1	1	9	1	1	1	5	70
k__Bacteria;p__Verrucomicrobia;c__Opitutae	1	1	1	5.25	32	1	1	1	1	1	1	1	1	1	1	1	1	1	1	1
k__Bacteria;p__Gemmatimonadetes;c__Gemm-1	1	1	1	1	3	1	1	1	1	9	1	1	1	1	1	1	1	1	1	1
k__Bacteria;p__Acidobacteria;c__Acidobacteria-6	1	1	1	14	58	1	1	1	4.75	80	1	1	1	1	1	1	1	1	2	10
k__Bacteria;p__Proteobacteria;c__Betaproteobacteria	1	173	371	1204.5	11748	1	1	4	38.25	97	28	158.5	317	14234	31067	1	827	5045	7719.25	11264
k__Bacteria;p__Bacteroidetes;c__Flavobacteriia	1	1	1	21.25	68	1	1	1	1	16	1	1	23	67.75	178	1	31.75	500.5	1256.5	1633
k__Bacteria;p__Actinobacteria;c__Thermoleophilia	1	1	1	1	24	1	1	1	1	1	1	1	1	23.25	46	1	1	6	15.25	20
k__Bacteria;p__Proteobacteria;c__Gammaproteobacteria	125	931.5	1504.5	3395.75	34494	1	46.75	91	263.5	3835	1	2673.5	7204.5	14533	26275	527	18380	66721	94379	137689
k__Bacteria;p__Firmicutes;c__Clostridia	1	21	46	75.25	91	1	1	1	1	1	1	1	23	39	56	1	1	6.5	19.25	200
k__Bacteria;p__Firmicutes;c__Bacilli	1	6.25	50	157.25	278	1	17	21.5	61.25	199	13	867.5	1200	1518.5	3638	80	220.25	339	507	2562
k__Bacteria;p__Verrucomicrobia;c__Verrucomicrobiae	1	1	1	1	1	1	1	1	1	1	1	1	1	1	1	1	1	1	1	32
k__Bacteria;p__Bacteroidetes;c__At12OctB3	1	1	1	1	1	1	1	1	1	6	1	1	1	1	1	1	1	1	1	1
k__Bacteria;p__[Thermi];c__Deinococci	1	1	1	1	123	1	1	1	1	1	1	1	1	1	25	1	1	1	1	18
k__Bacteria;p__Nitrospirae;c__Nitrospira	1	1	1	1	1	1	1	1	1	1	1	1	1	1	4	1	1	1	1	1
k__Bacteria;p__Bacteroidetes;c__[Saprospirae]	1	1	9.5	45.5	173	1	1	1	1.5	91	1	1	1	1	14	1	1	1	1	1
k__Bacteria;p__Proteobacteria;c__Deltaproteobacteria	1	1	2	56	146	1	1	1	6.5	49	1	1	1	1	9	1	1	1	1	7
k__Bacteria;p__Gemmatimonadetes;c__Gemmatimonadetes	1	1	1	9	38	1	1	1	1	20	1	1	1	1	1	1	1	1	1	5
k__Bacteria;p__Acidobacteria;c__[Chloracidobacteria]	1	1	1	1	1	1	1	1	1	7	1	1	1	1	19	1	1	1	1	7
k__Bacteria;p__Acidobacteria;c__Acidobacteriia	1	1	1	5.5	71	1	1	1	1	1	1	1	1	1	5	1	1	1	1	1
k__Bacteria;p__TM7;c__TM7-3	1	1	1	1	12	1	1	1	1	1	1	1	1	1	1	1	1	1	1	1
k__Bacteria;p__TM6;c__SJA-4	1	1	1	1	1	1	1	1	1.75	12	1	1	1	1	1	1	1	1	1	1
k__Bacteria;p__Bacteroidetes;c__Sphingobacteriia	1	1	1	32	255	1	1	1	2	33	1	1	1	14.25	95	1	413.5	2786	5184.25	9546
k__Bacteria;p__Planctomycetes;c__Planctomycetia	1	1	1	1	40	1	1	1	11.75	38	1	1	1	1	6	1	1	1	1	9
k__Bacteria;p__Chloroflexi;c__Anaerolineae	1	1	1	7.75	29	1	1	1	1	1	1	1	1	1	1	1	1	1	1	11
k__Bacteria;p__Bacteroidetes;c__Cytophagia	1	1	1	12	21	1	1	1	1	1	1	1	1	1	28	1	1	1	1	4
k__Bacteria;p__Chlorobi;c__SJA-28	1	1	1	1	1	1	1	1	1	7	1	1	1	1	1	1	1	1	1	1
k__Bacteria;p__Gemmatimonadetes;c__Gemm-5	1	1	1	1	5	1	1	1	1	1	1	1	1	1	1	1	1	1	1	1
k__Bacteria;p__Proteobacteria;c__TA18	1	1	1	1	14	1	1	1	1	1	1	1	1	1	1	1	1	1	1	1
k__Bacteria;p__Bacteroidetes;c__Bacteroidia	1	1	1	1	26	1	1	1	1	1	1	1	1	1	27	1	1	1	1	16
k__Bacteria;p__Chloroflexi;c__Ellin6529	1	1	1	1	50	1	1	1	1	1	1	1	1	14.25	97	1	1	1	1	199
k__Bacteria;p__TM7;c__MJK10	1	1	1	1	1	1	1	1	1	10	1	1	1	1	1	1	1	1	1	1
k__Bacteria;p__Acidobacteria;c__iii1-8	1	1	1	2.75	19	1	1	1	2.25	23	1	1	1	1	1	1	1	1	1	1
k__Bacteria;p__Chloroflexi;c__Chloroflexi	1	1	1	1	26	1	1	1	1	1	1	1	1	1	13	1	1	1	1	1
k__Bacteria;p__Verrucomicrobia;c__[Pedosphaerae]	1	1	1	1	1	1	1	1	1	6	1	1	1	1	1	1	1	1	1	1
k__Bacteria;p__Chlorobi;c__OPB56	1	1	1	1.5	5	1	1	1	1	1	1	1	1	1	1	1	1	1	1	1
k__Bacteria;p__Chloroflexi;c__TK10	1	1	1	1	17	1	1	1	1	1	1	1	1	1	1	1	1	1	1	1
k__Bacteria;p__Chloroflexi;c__S085	1	1	1	1	1	1	1	1	1	7	1	1	1	1	1	1	1	1	1	1
k__Bacteria;p__Fusobacteria;c__Fusobacteriia	1	1	1	1	1	1	1	1	1	1	1	1	1	1	1	1	1	1	1	15
k__Bacteria;p__Chloroflexi;c__Thermomicrobia	1	1	1	1	1	1	1	1	1	1	1	1	1	1	5	1	1	1	1	1
k__Bacteria;p__Chlorobi;c__	1	1	1	1	1	1	1	1	1	15	1	1	1	1	1	1	1	1	1	1
k__Bacteria;p__OD1;c__ABY1	1	1	1	1	1	1	1	1	1	1	1	1	1	1	77	1	1	1	1	1
k__Bacteria;p__OD1;c__ZB2	1	1	1	1	26	1	1	1	1	1	1	1	1	1	1	1	1	1	1	1
k__Bacteria;p__Chlamydiae;c__Chlamydiia	1	1	1	1	62	1	1	1	1	1	1	1	1	1	1	1	1	1	1	1
k__Bacteria;p__Actinobacteria;c__MB-A2-108	1	1	1	1	1	1	1	1	1	1	1	1	1	1	84	1	1	1	1	1
k__Bacteria;p__Acidobacteria;c__Solibacteres	1	1	1	1	1	1	1	1	1	1	1	1	1	1	353	1	1	1	1	1
k__Bacteria;p__Chloroflexi;c__Gitt-GS-136	1	1	1	1	23	1	1	1	1	1	1	1	1	1	1	1	1	1	1	1
k__Bacteria;p__Verrucomicrobia;c__[Spartobacteria]	1	1	1	1	7	1	1	1	1	15	1	1	1	1	1	1	1	1	1	1
