# Supplementary material for: Soil and seed both influence bacterial diversity in the microbiome of the Cannabis sativa seedling endosphere
Source: Front Plant Sci. 2024 Feb 21;15:1326294. doi: 10.3389/fpls.2024.1326294 (PMC10914941; doi:10.3389/fpls.2024.1326294)
Supplement: Supplementary File S3 — PICRUST ANCOM TABLE.CSV. [file Table_3.xlsx]

## Sheet: Differnetially Abundant Genes
BC Big Bud PiCRUST ANCOM Analysis
Percentile	0	25	50	75	100	0	25	50	75	100	0	25	50	75	100	0	25	50	75	100
Group	Innotech	Innotech	Innotech	Innotech	Innotech	Okanagan	Okanagan	Okanagan	Okanagan	Okanagan	Sterile-Innotech	Sterile-Innotech	Sterile-Innotech	Sterile-Innotech	Sterile-Innotech	Sterile-Okanagan	Sterile-Okanagan	Sterile-Okanagan	Sterile-Okanagan	Sterile-Okanagan
1CMET2-PWY	48.5154	139.048	527.027	1811.84	5655.19	859.552	2071.02	4560.12	22431.7	72793.4	82.7558	174.592	198.237	581.407	6994.5	48.7787	348.741	856.461	1856.67	3424.54
3-HYDROXYPHENYLACETATE-DEGRADATION-PWY	2.0924	12.2051	17.28	103.997	1841.45	56.805	195.688	1346.54	4798.02	20109.6	1.1925	5.91062	30.8631	77.6414	1042.43	1	2.93653	44.2768	180.928	644.951
AEROBACTINSYN-PWY	1	1	1.0026	1.32035	38.9124	1	1.05445	5.1769	14.6821	34.1873	1	1.0584	1.53085	3.73742	29.9967	1	1.00105	2.4389	3.91262	6.1508
ALL-CHORISMATE-PWY	1	8.65255	118.465	576.399	851.799	233.168	335.473	2245.75	4549.01	28826.7	1	1	5.22195	199.641	3169.73	23.225	89.2063	274.189	719.738	858.997
ANAEROFRUCAT-PWY	49.9611	117.809	302.684	1909.18	2982.16	612.251	1381.13	3662.77	11113.7	47289.5	106.895	174.073	202.502	622.496	7463.91	56.7537	286.116	1012.59	1904.14	2801.15
ANAGLYCOLYSIS-PWY	54.9226	124.303	361.57	2123.12	3336.54	684.701	1982.38	4155.7	18757.2	57773.9	119.604	194.68	214.906	666.079	9688.43	57.6087	303.32	1025.37	1961.69	3038.7
ARG㳢_xD800_숍SYN	4.4763	86.2216	291.939	1082.89	2672.42	724.899	780.052	3828.23	14587	60853.9	38.0871	97.0359	130.043	264.73	5431.84	28.9661	142.534	283.446	1005.75	2684.79
ARGDEG-PWY	1	1	2.0922	14.3128	35.9075	1	92.1843	966.427	2237.97	29894.9	1	1	1.0158	4.6323	70.8575	1	4.70643	29.6943	111.99	584.956
ARGORNPROST-PWY	1.0001	28.0652	58.4179	454.639	2667.11	246.036	373.346	2413.07	4875.32	33196.6	1	38.1645	56.2561	249.945	1310.46	4.9668	25.9935	129.624	503.765	1356.87
ARGSYN-PWY	37.0047	137.483	427.815	1853.07	5271.89	963.127	1536.44	4903.33	20060.3	74168.4	95.634	172.651	183.723	602.357	8520.7	50.0524	360.55	884.84	1836.33	3404.39
ARGSYNBSUB-PWY	40.8072	146.386	454.439	1648.41	5672.87	1010.14	1514.32	5212.09	17788	77354.8	102	165.339	185.611	643.376	8972.01	53.2179	372.679	914.526	1827.69	3628.01
ARO-PWY	43.487	156.265	490.979	2006.63	6089.23	974.916	1826.64	5374.7	22371.7	76614	99.7747	210.532	222.869	610.63	9236.26	53.1392	402.595	1003.61	2066.53	3672.38
ASPASN-PWY	42.5876	106.475	345.031	817.882	3530.95	565.866	1966.86	3321.08	19478.2	70871.1	21.7827	99.197	129.046	268.099	5787.16	38.1722	297.113	1025.8	1912.37	2898.13
AST-PWY	21.3308	61.6465	222.341	419.429	3460.98	598.977	793.202	3990.45	9368.04	61361.1	1	19.4208	28.9021	109.807	482.345	4.6955	40.7893	132.835	691.821	2288.43
BENZCOA-PWY	1	1	1	1.28855	13.2268	1	1	1	1	1	1	1	1	1	112.45	1	1	1	1	1
BIOTIN-BIOSYNTHESIS-PWY	41.6704	118.752	461.17	1004.05	5705.81	1050.54	1869.88	5497.17	23177.7	83145.8	8.0517	77.774	160.041	314.791	6040.06	29.3791	120.493	349.347	1412.66	3872.78
BRANCHED-CHAIN-AA-SYN-PWY	54.6088	184.559	640.403	2454.13	6699.75	1217.32	2583.93	6077.64	23622.3	96745.4	114.842	248.844	288.243	817.022	11642.3	65.8472	526.711	1329.01	2833.12	4419.93
CALVIN-PWY	47.9812	153.355	527.945	2115.19	5037.7	978.087	2106.56	5301.66	22130.1	77836.8	124.794	210.978	238.398	697.903	9332.45	57.1232	367.251	1013.8	2004.13	3330.02
CATECHOL-ORTHO-CLEAVAGE-PWY	13.6094	22.7641	34.7194	231.104	1028.59	74.7291	557.968	2280.23	4853.11	44916.1	4.7761	44.9271	62.266	169.862	1134.74	1	36.585	152.329	569.621	1594.58
CENTBENZCOA-PWY	1	1	1.57175	25.6285	97.0554	1	1	1	1	5.2676	1	1	2.1723	6.02363	481.19	1	1	1	1.01075	4.8065
CENTFERM-PWY	1	18.9629	26.7727	86.3946	203.105	1	5.60088	30.7364	129.201	702.037	1	12.3542	23.5164	41.4051	1429.85	1	4.10035	10.4645	19.7018	376.929
CHLOROPHYLL-SYN	1	1	2.3469	19.2161	101.467	1	1	1.01255	5.7073	61.9514	1	1	3.94555	39.903	790.294	1	1	1	2.5405	9.1736
COA-PWY	48.9688	126.054	425.711	1796.83	4427.59	727.544	1794.56	3968.92	18557.8	58607.9	82.2379	166.441	190.954	619.299	8490.62	46.94	324.496	839.271	1762.18	3068.59
COBALSYN-PWY	29.9265	84.0366	151.089	545.619	3691.58	695.358	1655.36	3559.16	7869.43	53617.4	50.6411	64.2445	102.631	346.477	3607.92	17.2541	51.1096	178.127	733.058	2473.61
CODH-PWY	1	1	9.2989	46.2784	245.05	1	1	1.00635	4.98075	17.0875	1	5.29405	9.4432	17.5173	1438.28	1	1	1	1.0274	2.9054
COLANSYN-PWY	41.0265	108.158	431.82	1601.54	4536.69	419.048	1262.79	2377.9	10851.5	43309	43.9617	107.194	131.039	310.465	7315.1	31.6801	139.308	485.712	1230.91	2534.42
COMPLETE-ARO-PWY	44.8357	164.31	519.505	2141.97	6376.12	1015.47	1949.2	5627.87	23687.3	79820.9	106.773	222.485	234.615	644.458	9802.61	56.3731	421.645	1055.89	2191.2	3861.56
CRNFORCAT-PWY	1	1.0854	4.18405	16.3623	118.537	22.9686	115.799	257.086	784.093	5379.93	1	5.39407	15.1389	31.9078	356.091	1	1	1.1667	7.59007	44.9102
DAPLYSINESYN-PWY	53.7359	149.773	554.787	1961.79	5844.95	951.67	1948.72	5153.89	23893.1	74971.9	91.9974	196.619	206.208	642.178	8538.48	45.2826	287.203	769.126	1741.59	3670.38
DENITRIFICATION-PWY	1.4823	8.23513	15.7044	327.283	1830.75	244.797	426.231	951.994	2094.24	33450.2	2.862	8.48535	46.3786	92.4617	2591.52	1.0085	5.74557	38.7914	390.534	1515.45
DENOVOPURINE2-PWY	47.4209	83.8985	259.224	972.078	4344.8	786.563	1765.68	4314.16	10483.8	62349.9	72.8402	96.9301	163.479	540.978	4405.62	47.4268	79.4165	361.47	1521.2	3044.6
DHGLUCONATE-PYR-CAT-PWY	1.0108	15.1439	28.1621	56.1723	1141.42	380.228	632.235	2555.04	7056.39	36886	1	8.05762	22.6297	88.8397	295.747	1	45.3807	136.604	544.082	1490.26
DTDPRHAMSYN-PWY	41.1087	153.412	525.983	2156.51	6104.98	1035.35	2630.31	5091.28	25932.3	81680.8	60.6347	179.848	206.696	521.86	9928.46	48.5316	363.825	1007.45	2136.26	3742.17
ECASYN-PWY	1	1.0072	2.035	9.78552	22.0529	27.4886	158.836	682.355	1251.02	15543.2	1	1	1	3.28777	59.0988	1	3.24715	19.58	88.9841	345.069
ENTBACSYN-PWY	18.0985	40.6692	82.5328	360.792	690.49	135.722	383.626	1753.1	2390.55	22200.2	16.71	35.3664	86.1226	200.387	2680.93	6.2916	73.4885	454.535	805.592	1063.76
FAO-PWY	52.7639	171.424	626.827	2335.14	9869.82	1441.44	2355.94	8073.49	27502.5	117286	107.401	200.721	283.828	621.918	12860.2	44.6294	394.193	1149.06	2377.39	5500.49
FASYN-ELONG-PWY	61.085	183.979	728.593	2396.51	8517.04	1593.76	4103.63	8336.59	40734.7	143771	109.437	254.998	305.957	727.543	12822.8	80.8995	605.082	1431.97	3229.33	5757.37
FASYN-INITIAL-PWY	42.3964	145.501	691.222	1625.53	8486.6	1170.4	3198.34	6531.73	33916.1	119061	3.8782	115.088	219.608	447.018	7086.35	49.7269	143.181	463.671	1886.59	4897.31
FERMENTATION-PWY	38.044	96.1079	259.45	1207.06	4405.41	925.923	1882.56	4863.3	14296.6	72005.6	73.629	132.368	176.963	448.064	5957.45	40.9644	184.059	556.842	1479.27	3308.09
FOLSYN-PWY	47.7424	150.812	537.513	1672.04	5514.24	931.054	1776.35	4931.2	22276.4	72057.4	91.3936	179.492	202.141	611.403	6696.31	47.8114	373.033	914.967	1949.31	3480.88
FUC-RHAMCAT-PWY	1	1.9936	5.06815	17.435	39.9602	1	16.273	33.5705	61.9379	807.394	1	1	3.60945	25.4393	165.435	1	1	1.01435	26.4649	112.721
FUCCAT-PWY	1	1.45412	6.0754	37.3986	134.031	1	9.48002	20.3143	46.8691	369.575	1	3.93812	5.5418	37.5667	995.495	1	1	3.78435	21.5751	118.353
GALACT-GLUCUROCAT-PWY	3.3187	8.72053	86.038	458.264	659.516	228.048	717.565	1565.35	6061.4	20157.2	29.3366	45.2151	72.11	228.807	1785.09	20.5683	26.5439	83.5988	595.348	898.131
GALACTARDEG-PWY	2.2294	8.18352	14.6279	136.745	267.353	32.3671	389.314	1160.28	2308.61	18613.8	7.5506	16.6349	37.2747	65.0757	608.017	3.2036	5.17638	42.1536	267.36	305.433
GALACTUROCAT-PWY	5.5215	11.4928	115.511	583.104	1256.15	279.472	968.412	1775.55	8767.32	41722.3	49.967	65.844	92.4441	273.863	3274.22	25.6532	121.971	724.354	1138.25	1549.58
GALLATE-DEGRADATION-I-PWY	4.0307	5.8845	16.7917	46.9032	823.529	12.7123	139.771	351.854	653.81	1376.46	1.6318	15.5613	24.4895	46.7914	1027.6	1	1	25.5073	74.4597	479.243
GALLATE-DEGRADATION-II-PWY	3.229	5.85133	15.5214	37.3676	364.292	12.7123	106.93	283.828	653.81	1535.64	1.6318	7.00845	20.2022	46.7914	921.26	1	1	25.5073	74.4597	479.243
GLCMANNANAUT-PWY	3.6096	16.0635	30.383	115.36	391.079	32.9193	164.622	806.851	1204.88	14046.6	27.1362	53.0162	63.7442	160.828	570.552	1.1321	18.5419	51.8018	217.792	534.13
GLUCARDEG-PWY	2.2324	8.51558	14.8132	145.871	283.631	32.5754	411.661	1148.84	2345.73	19372.1	14.6954	20.8114	37.7426	67.9732	686.943	3.2192	5.17978	43.2244	288.767	312.136
GLUCARGALACTSUPER-PWY	2.2294	8.18352	14.6279	136.745	267.353	32.3671	389.314	1160.28	2308.61	18613.8	7.5506	16.6349	37.2747	65.0757	608.017	3.2036	5.17638	42.1536	267.36	305.433
GLUCONEO-PWY	48.9053	135.101	481.153	2050.36	5359.38	879.486	2144.4	4847.4	19947.8	68928.9	108.333	192.824	215.828	611.125	8898	57.2861	349.898	1094.04	2153.12	3274.34
GLUCOSE1PMETAB-PWY	37.7024	82.9479	344.895	536.667	4113.03	779.459	1349.89	4456.8	13300.8	63981.2	3.6434	37.1818	88.4844	236.008	2522.06	8.996	64.3644	227.259	964.175	2899.73
GLUCUROCAT-PWY	3.5695	13.2749	104.204	529.783	682.92	254.643	789.42	1693.72	5264.46	22448.4	26.4434	48.7288	93.9667	252.362	2562.33	18.4978	26.746	98.3638	543.885	1311.06
GLUTORN-PWY	43.5041	151.803	545.916	1782.67	6965.08	1058.13	1875.91	5412.65	23002.9	80057.8	79.347	171.756	187.483	559.752	8744.31	43.9312	349.575	893.191	1952.88	3483.92
GLYCOCAT-PWY	38.0958	87.9069	347.962	1384.68	3664.43	464.283	1226.08	3905.3	15118.4	60670.9	35.2986	48.6923	126.175	396.775	6398.46	26.9393	98.0033	233.175	1227.87	2497.71
GLYCOGENSYNTH-PWY	44.253	86.5901	357.933	1580.77	3931.24	722.431	1306.37	3464.76	15805.5	56492.7	47.0134	120.56	162.577	522.114	6939.27	32.9043	169.162	472.427	1373.86	2694.3
GLYCOL-GLYOXDEG-PWY	1	2.09702	6.9128	9.6259	17.5447	1	9.7954	17.7211	56.1772	2686.28	1	1	1.9792	18.4465	63.0246	1	4.33697	5.9334	76.9527	234.856
GLYCOLYSIS	51.5789	139.777	414.405	2107.12	4168.08	778.371	1714.35	4537.73	18315.7	62782.4	113.588	197.984	214.981	642.566	8982.99	55.6461	322.996	1033	2026.06	3090.57
GLYCOLYSIS-E-D	43.1927	119.33	419.526	1795	4427.73	782.067	1598.68	4400.98	17572.4	62427.6	91.3799	142.413	194.309	512.337	7343.15	44.7718	317.434	977.619	1953.62	2948.71
GLYCOLYSIS-TCA-GLYOX-BYPASS	43.762	125.647	420.105	1601.99	4494.01	809.09	1925.71	4697.07	20428.5	64373.6	88.1039	153.596	198.789	586.674	7381.85	42.9056	197.585	402.564	1695.57	3269.38
GLYOXYLATE-BYPASS	29.812	99.4915	333.262	1133.27	4585.75	733.552	1716.6	3978.28	18058.4	58224.1	55.607	125.113	162.66	499.11	5911.56	26.6236	75.1053	239.296	1173.76	2761.98
GOLPDLCAT-PWY	1	1	4.3826	21.3841	174.934	1	1	1	1.77107	17.9574	1	1	6.63605	13.2373	273.378	1	1	1	1	17.3659
HCAMHPDEG-PWY	1.7083	1.95495	6.68705	17.5174	100.133	1	7.0181	122.135	653.196	2222.33	1.0001	1.7169	4.47965	52.0088	189.354	1	1	1.76105	12.0539	25.9591
HEME-BIOSYNTHESIS-II	30.1435	88.9537	375.643	1259.79	4340.65	698.786	1710.76	3672.76	12665.4	55404.8	78.4464	124.674	136.259	414.744	5035.25	42.2923	282.08	654.329	1481.87	2661.95
HEMESYN2-PWY	36.0881	125.283	448.451	1808.95	5275.4	850.679	2000.92	4645.9	21446.1	67992.1	94.3597	188.964	199.899	574.892	8137.2	52.2219	373.755	944.453	2072.68	3298.47
HEXITOLDEGSUPER-PWY	5.233	24.2062	72.7126	149.84	572.54	61.4838	290.55	1761.87	2204.02	25430.2	7.7271	40.4681	57.1737	233.005	1789.57	8.9253	75.4056	156.571	448.033	1005.46
HISDEG-PWY	24.212	173.328	786.745	1711.35	6293	806.925	1922.28	4419.95	20824.4	90495.7	54.0158	95.186	130.855	438.965	5075.84	25.6539	152.348	429.616	1265.47	3065.53
HISTSYN-PWY	34.9724	121.576	381.559	1766.25	4807.98	777.609	1878.49	4266.62	19868.7	61834.8	90.2759	161.704	183.493	548.351	7706.34	47.5668	334.599	859.485	1858.02	3127.11
HOMOSER-METSYN-PWY	21.7989	79.638	137.283	1445.81	1821.78	319.098	537.185	1924.95	6120.3	21348	66.1592	131.958	157.018	471.882	6858.01	34.631	124.152	800.124	1288.02	1780.95
HSERMETANA-PWY	39.5057	114.651	351.756	1614.93	4557.76	714.887	2081.98	3844.22	17837.4	60068	59.4313	202.07	228.375	538.289	9624.88	38.7096	338.641	908.452	1936.06	3586.63
ILEUDEG-PWY	1	1	1	1	1.0022	1	1	1	1	1	1	1	1	1	1.0576	1	1	1	1	1
ILEUSYN-PWY	63.5525	218.32	804.478	2960.87	7869.91	1530.48	3118.28	7153.96	31149.8	124113	119.341	273.019	366.908	927.41	14250.5	67.0466	615.55	1583.2	3078.86	5431.84
KDO-NAGLIPASYN-PWY	1	1	4.49645	23.6736	289.979	104.901	384.029	2040.15	3011.28	37382.3	1	1	1	68.6848	645.851	1	13.5195	59.5334	257.344	940.132
KETOGLUCONMET-PWY	4.3274	9.27317	42.0145	177.284	894.344	22.3631	64.4463	241.18	2540.49	8539.72	1	8.1332	25.8324	119.13	739.449	1	12.1447	16.3705	116.626	401.192
LACTOSECAT-PWY	1	1	1.2134	2.08585	38.447	1	1	19.377	62.3961	721.519	1	2.11713	25.3015	98.2721	291.902	1	11.6709	44.111	123.259	217.353
LEU-DEG2-PWY	37.7399	113.444	459.001	1215.57	6024.52	826.56	1654.35	4184.95	20305.1	66309.6	11.9988	127.234	169.274	352.725	7007.26	17.5748	123.667	313.745	1224.34	3368.69
LIPASYN-PWY	1	1.03503	1.59615	8.27122	181.248	1	25.0508	153.946	681.688	2334.68	1	1	1.1408	4.1467	15.8187	1	1	1.0569	3.53517	73.9407
LPSSYN-PWY	1	1	1	1	1.4739	1	1	1	1	1.0006	1	1	1	9.3682	82.2013	1	1	1	1	33.2064
MET-SAM-PWY	31.9684	102.921	227.792	1691.86	2854.26	482.96	897.891	2841.29	9480.02	34582.6	80.4663	168.137	196.859	535.725	7906.55	52.9656	195.722	942.7	1786.54	2483.92
METH-ACETATE-PWY	1	1.29597	5.10155	46.4211	303.325	1	1	1	8.4158	33.1579	1	1	7.71265	18.7869	1196.03	1	1	1	1	22.6515
METHANOGENESIS-PWY	1	1	1.09135	5.64705	148.055	1	1	1	1.06305	3.7832	1	1	1.03615	4.48287	358.617	1	1	1	1	1.0458
METHGLYUT-PWY	1	2.79818	6.4273	25.1776	60.9146	37.2689	231.592	553.022	1641.23	20983.6	1.0498	5.0636	15.5765	67.4366	260.1	1.0157	15.8818	26.7394	131.789	554.808
METHYLGALLATE-DEGRADATION-PWY	4.7735	6.95675	20.6574	57.752	976.375	15.5979	163.353	416.981	805.903	1712.43	1.7894	18.7396	28.7241	55.0048	1224.65	1	1	30.6726	92.2367	570.683
NAD-BIOSYNTHESIS-II	3.5438	19.548	46.9021	568.471	1259.12	176.452	632.001	1345.96	2701.99	18964.8	1.7475	25.8704	64.4762	144.577	1391.23	1	7.13957	65.7287	218.423	1423.86
NADSYN-PWY	1.0126	1.75862	13.4752	571.468	807.697	103.766	538.543	868.826	2303.25	7678.58	1	8.06072	68.2656	145.825	3202.01	1	7.8164	67.3585	160.862	1150.17
NAGLIPASYN-PWY	29.1414	68.0719	334.978	1188.03	4342.15	696.074	1947.28	3597.64	18551.9	63064.8	7.75	88.0225	121.936	248.245	6655.15	19.8302	98.4022	375.428	964.605	2726.09
NONMEVIPP-PWY	34.2682	125.696	391.44	1658.26	4244.68	693.163	1266.41	3726.97	10100.2	52824.5	76.8195	156.607	166.691	533.576	7286	35.7524	295.997	823.018	1690.35	2607.02
NONOXIPENT-PWY	78.7257	224.072	742.047	2945.48	7180.59	1339.34	2896.42	6978.67	34908.1	110582	158.989	241.125	299.234	799.585	12192.9	61.4934	473.973	1246.89	2556.18	4510.55
NPGLUCAT-PWY	1	1	1	1	1	1	1	1	1	1	1	1	1	1	1.0039	1	1	1	1	1
OANTIGEN-PWY	44.6224	136.769	455.533	1814.02	5068.54	848.872	1459.93	4446.46	15316.8	64542.4	72.6131	181.315	196.503	560.96	8536.95	44.3637	343.554	856.643	1753.71	3244.31
ORNARGDEG-PWY	1	1	2.0922	14.3128	35.9075	1	92.1843	966.427	2237.97	29894.9	1	1	1.0158	4.6323	70.8575	1	4.70643	29.6943	111.99	584.956
ORNDEG-PWY	1	1	45.8454	206.052	511.192	1	272.774	1649.72	4053.89	63039.8	1	1	1	13.9037	925.129	1	1	101.685	531.555	2293.8
P101-PWY	1.0001	3.16072	87.1625	209.936	395.745	49.4996	78.3825	109.209	985.745	5927.58	1.0241	10.5879	28.404	165.018	373.141	1	1.00683	35.2032	77.1842	295.769
P105-PWY	29.4132	126.169	435.357	1927.61	4171.79	703.481	2251.9	3999.41	18958.1	70428.3	82.621	199.596	212.919	700.779	9625.92	45.89	238.989	455.107	1649.28	3599.71
P108-PWY	6.8628	87.5446	209.501	1981.69	2158.05	261.481	1368.91	2256.13	10594.5	54415.5	34.188	75.3724	151.36	530.93	10723.5	36.6472	172.592	702.408	1393.67	1772.94
P122-PWY	2.086	23.2425	74.5983	924.496	980.955	1	366.018	508.336	1582.62	7077.92	9.1371	35.5325	75.7528	295.556	3199.24	14.0969	52.0049	113.413	616.231	1266.66
P124-PWY	2.2389	24.6265	116.745	1110.88	2873.35	203.246	469.565	1231.89	3362.08	10627.2	13.9314	47.0339	91.051	330.133	3556.18	15.1494	54.0555	521.404	897.102	1282.86
P125-PWY	6.7541	12.9818	52.5864	292.685	2237.92	30.0772	67.8	584.463	2237.86	4053.53	26.0408	45.1655	53.9609	175.203	1095.22	29.2693	47.0776	435.696	674.825	1179.74
P161-PWY	16.5468	59.52	160.361	597.912	1508.37	375.645	482.106	1325.76	3271.5	22515.1	38.6814	82.1654	87.1337	433.297	4049.69	21.4294	40.3992	84.9599	325.688	1307.82
P162-PWY	1	1	5.53815	24.0477	69.1978	1	1	1	1	9.7537	1	1	1	1.00525	813.396	1	1	1	1	39.1932
P163-PWY	1	1.91795	18.9825	66.0695	313.22	1	1.02775	1.065	9.2219	11.3569	1	1.0105	4.69735	57.1009	676.672	1	1	1	1	29.0609
P164-PWY	1	3.81685	49.1574	470.412	1673.8	1	1	1	52.6189	233.08	1	9.74987	54.9166	165.343	7727.82	1	1	1	72.9095	310.045
P184-PWY	4.0308	7.10605	10.6677	42.8643	930.593	3.625	136.528	239.41	559.315	1071.33	1	8.35562	26.3681	33.4424	1153.03	1	1	12.9481	67.4207	378.059
P221-PWY	12.8655	53.62	207.24	471.465	4419.89	510.489	699.173	3556.82	11046.7	53598.2	1.8672	7.32857	33.7893	147.095	1035.98	5.5123	15.2505	95.8166	536.886	2225.53
P23-PWY	17.0188	111.28	257.409	862.803	2053.65	64.4391	150.216	548.074	951.9	1922.6	5.33	70.5024	162.979	425.173	10415.8	1	23.9019	43.4462	480.96	759.869
P241-PWY	1	1	1.08305	16.7905	36.2081	1	1	1.1231	9.83067	17.9398	1	1	1	4.10452	287.293	1	1	1	1.64655	11.8413
P261-PWY	1	1.00015	1.62675	30.0045	50.8143	1	1.00113	1.6276	5.18727	35.5164	1	1	1.00085	14.478	548.874	1	1	1.01905	7.9593	63.0839
P281-PWY	5.5855	9.3677	13.7302	118.26	1319.79	106.455	233.056	1223.28	4210.59	23692.1	1	32.9746	70.0406	107.127	1484.76	1.1981	7.83795	82.6218	277.719	1472.98
P341-PWY	1	1	1.15975	7.8554	20.6104	1	1	1.0913	4.09248	17.5724	1	1	1	2.32083	18.5528	1	1	1	1.02002	72.5385
P381-PWY	1	2.5324	32.8466	171.293	326.031	1	61.0744	220.221	1544.33	2895.84	1	1	6.7578	94.1642	907.08	1	11.9363	29.1335	250.627	278.722
P4-PWY	41.5278	128.613	327.736	1804.74	4031.19	682.477	1216.63	3716.64	13193.1	50208.8	80.4471	178.582	194.708	532.938	8235.9	43.42	278.187	799.826	1513.3	3027.18
P42-PWY	25.9479	115.748	336.477	1022.59	2023.91	322.334	368.723	1565.68	2495.85	25880.8	20.4481	137.954	166.003	572.806	10402.6	5.9014	68.7804	166.984	658.856	1847
P441-PWY	8.1801	29.7869	73.0361	304.206	775.954	91.8731	311.782	1579.32	2312.3	24795.2	57.1077	78.3573	91.2717	298.634	1534.73	1.4452	32.2189	103.71	460.371	1088.56
P461-PWY	2.985	30.2339	49.7339	73.9582	353.765	28.1136	193.324	1257.49	1601.36	18283.1	20.3207	62.8211	71.2432	199.465	523.872	17.4966	36.329	115.473	306.636	1114.46
P562-PWY	19.7723	71.8785	263.715	523.659	3293.52	104.188	460.905	1887.55	5932.12	43460.6	14.263	34.9761	37.373	131.999	967.668	12.4858	70.3414	152.09	540.324	1654.49
P621-PWY	1	1.00008	1.81575	7.47098	31.9167	1	1	1	1	122.758	1	1	1	5.6214	347	1	1	1	2.12078	70.1558
PANTO-PWY	45.3856	136.7	442.73	1639.56	5043.28	807.981	1782.14	4521.94	19376.8	63320.4	84.8032	185.743	209.996	575.641	7521.79	58.3582	353.15	990.208	1963.62	2995.15
PANTOSYN-PWY	43.6735	126.559	425.201	1559.82	4660.48	755.3	1718.3	4176.89	19007.7	59665.1	83.9965	178.74	184.048	554.808	7569.91	50.619	333.564	897.322	1841.67	2988.94
PENTOSE-P-PWY	58.8219	169.728	537.337	2149.46	5365.17	934.814	2085.68	4828.06	23801.4	77296.2	113.144	157.914	220.385	646.774	7722.15	55.7571	380.5	1104.45	2041.12	3503.8
PEPTIDOGLYCANSYN-PWY	47.9264	136.486	464.241	1813.77	4632.74	751.468	1769.26	4114.95	19099.1	60421.6	91.8809	169.955	185.964	646.986	8275.62	50.5802	334.807	896.56	1858.5	2960.69
PHOSLIPSYN-PWY	58.8635	154.999	555.524	2105.24	7231.24	1204.52	2203.18	6319.54	24546.8	94332.6	103.939	209.984	250.703	780.476	11048.2	57.0746	478.656	1093.81	2547.71	4485.6
POLYAMINSYN3-PWY	1.0004	57.2865	280.263	812.196	3492.67	607.873	700.514	2537.27	9129.76	56012.4	12.9671	49.9222	84.1296	148.589	4183.48	16.6447	84.5935	225.87	828.381	2609.38
POLYAMSYN-PWY	2.8353	65.8049	222.678	820.898	1790.17	600.853	657.651	3141.02	12703	51592.6	24.7529	72.0161	107.719	177.844	4118.33	20.7166	80.9956	216.465	715.167	2217.58
POLYISOPRENSYN-PWY	55.3155	123.083	414.939	1840.89	4474.84	741.997	1866.13	3975.84	19524.1	62003.2	91.0294	165.661	196.938	549.066	9035.63	45.8659	320.547	877.823	1751.95	3201.08
PPGPPMET-PWY	39.9583	86.9344	359.067	769.156	3140.91	344.776	1319.2	2054.4	10900.3	31749.2	1.0131	15.7111	99.8875	247.366	2294.44	17.3187	61.6242	113.592	489.675	1934.7
PROTOCATECHUATE-ORTHO-CLEAVAGE-PWY	35.0077	121.541	524.283	1015.78	6099.49	813.521	1111.52	4928.04	17036.1	70068.9	13.0429	61.2377	134.996	354.087	3904.99	4.873	59.3859	265.559	1065.28	2957.97
PRPP-PWY	32.38	84.3034	272.703	983.664	3747.15	748.853	1496.06	4090.41	10639.1	59340.9	87.0494	93.7155	152.229	493.308	4292.29	46.6526	75.5754	349.985	1452.86	2930.64
PWY-1269	28.66	78.2328	359.162	1173.15	4281.66	721.477	1753.56	3694.46	18876.5	58715.1	12.4428	87.9314	121.902	260.04	6959.2	17.8284	100.216	377.663	985.233	2729.75
PWY-1361	1	1	2.76465	23.7421	1404.16	1.38	5.65637	11.9869	185.324	595.675	1	1	4.4798	5.37913	415.517	1	1	2.794	25.0831	97.4085
PWY-1422	1	1	1	1	1	1	1	1	1	8.0257	1	1	1	1.00002	1.105	1	1	1	1	1
PWY-1501	1	1.11258	3.2192	38.8413	84.703	1	1	12.1598	57.759	2178.46	1	1	1	22.4061	402.04	1	1	1	7.5383	89.163
PWY-1541	1	1	1	1.10227	16.1603	1	1	3.0423	148.713	247.789	1	1.0009	8.176	20.1381	107.227	1	1	1.16645	2.22032	9.8516
PWY-1622	1	1.32767	8.2479	51.5506	390.099	5.8424	21.2611	70.9073	141.762	187.822	1	2.51448	56.9671	142.269	1308.08	1	1	1.00125	7.96007	38.8211
PWY-181	1	23.3014	32.5148	713.662	2863.91	64.1677	441.011	815.694	2514.17	6758.92	28.2581	54.7966	101.254	285.974	5270.34	1	1.00293	62.5266	356.701	1466.97
PWY-1861	1.0002	42.2482	123.897	357.55	1341.55	55.9835	133.153	754.236	1126.82	2945.28	61.7786	99.61	129.885	308.705	3425.18	51.3771	122.019	351.58	1260.66	1555.49
PWY-1882	1	1	1.0007	3.66772	21.3271	1	1	12.6057	27.2183	77.3962	1	1	2.8492	23.3908	163.83	1	1	1	1.40055	4.4317
PWY-2201	1	1	1	1.0001	1.0065	1	1	1	1	1.0194	1	1	1	1.00402	1.2014	1	1	1	1	1
PWY-2221	1	1	1.78805	9.47583	137.377	1	1	1.11575	9.6676	107.359	1	1	1.0028	14.5915	343.104	1	1	1	6.74	78.901
PWY-2941	1	42.728	66.0925	93.713	717.691	1	17.214	143.049	638.755	2467.99	3.4983	67.2165	86.5965	211.346	874.694	46.3967	97.2223	352.062	1144.98	1637.22
PWY-2942	57.5267	154.827	547.437	2192.32	5726.48	918.558	2472.34	5201.22	23739.4	83501.7	113.994	217.544	227.911	726.363	10075	61.6923	404.247	1186.93	2393.95	3835.91
PWY-3001	56.0345	164.853	564.096	2385.85	5975.41	996.63	2506.24	5187.7	23148.1	80402.6	102.138	216.21	231.381	719.445	10254.9	55.7781	436.715	1162.24	2415.43	3920.66
PWY-3081	1	1	1	1	7.2162	1	1	1	1	11.818	1	1	1	1.7601	364.191	1	1	1	1	1
PWY-3661	1	1.4432	46.0588	196.808	806.633	1	1	38.2621	740.857	2466.1	1	12.8076	21.4074	187.21	618.74	1	1	4.60025	7.16268	17.9615
PWY-3781	68.8373	316.7	1125.4	6205.67	13817.1	2257.09	7293	12598.5	56648.9	187175	111.248	459.635	485.657	1692.15	29038.3	118.453	887.003	2532.81	5252.28	8752.39
PWY-3801	1	1	1.02785	2.79588	4.3083	1	1	1	9.9515	129.137	1	1	1.0161	100.342	792.786	1	1	1.0423	18.6101	163.249
PWY-3941	1	1	1.00465	3.6596	23.4977	1	1	1	1	6.7063	1	1	1.00065	2.06498	25.1777	1	1	1	4.26872	26.6941
PWY-4361	1	6.70275	18.8797	30.5161	72.0602	1	2.62637	19.5555	226.914	1472.77	1	1.93675	25.9919	55.209	115.487	1	20.6795	198.855	613.224	1135.15
PWY-4722	1	1	1.0005	1.20065	2.4434	1	1	1.00055	65.7912	243.901	1	1	1.00245	9.90905	19.2432	1	1	1	2.12933	7.0364
PWY-4984	27.904	65.0105	177.117	1274.75	2942.7	363.295	641.799	2433.52	10544.9	39580.5	84.5182	104.995	120.858	396.686	6543.21	48.3824	199.225	792.438	1412.6	1744.11
PWY-5005	1	3.07998	12.6039	40.0002	66.6999	1	1	26.0287	46.674	745.962	1	10.5555	24.103	109.378	471.657	1	13.1878	109.153	142.452	227.134
PWY-5022	27.3634	113.118	453.33	1005.69	4641.61	577.117	656.945	3505.92	10029.2	47281.4	81.4592	103.854	125.642	372.97	4256.4	28.2097	235.121	641.9	1341.4	2088.96
PWY-5028	20.3264	103.676	439.156	754.176	5364.83	684.536	1093.07	3442.46	16244.2	52619.2	1	30.0121	81.8009	179.384	2605.69	8.5793	57.5704	192.957	833.759	2219.98
PWY-5080	1	1	1	1	1	1	1	1	1	1	1	1	1	1	1.0005	1	1	1	1	1
PWY-5088	1	1	4.13465	21.2541	77.6287	1	1	1	2.38802	39.3986	1	1	1.55545	10.4669	407.267	1	1	1	7.19968	51.0936
PWY-5097	55.2097	148.885	521.224	2092.27	5577.31	938.121	2310.92	5154.43	23922.6	78712	102.087	203.152	211.909	685.422	9586.05	53.8788	411.955	1060.79	2320.14	3722.78
PWY-5100	36.322	71.2678	182.211	462.735	1140.37	28.0528	199.737	1324.02	2808.02	15138	49.2146	77.5696	105.097	441.231	5107.64	45.8913	95.9029	460.745	959.265	1240.77
PWY-5101	64.008	225.376	822.257	3040.08	8486.22	1630.53	3230.22	7691.13	31668.9	131943	128.729	291.699	368.799	966.674	14867.6	70.3653	635.693	1627.54	3202.09	5868.25
PWY-5103	47.5775	170.109	584.676	2158.92	6226.85	1110.51	2414.8	5609.69	21227.1	88166.4	110.275	228.565	247.982	770.014	10103.5	58.3264	483.292	1160.86	2527.82	4080.59
PWY-5104	33.3935	88.3495	276.148	1404.58	2096.22	368.615	1011.78	2381.91	10294.4	42536.4	38.5196	111.754	174.131	466.737	9557.95	4.6011	17.7803	89.8956	794.201	1938.93
PWY-5121	39.4147	129.796	379.488	1745.36	4075.03	683.959	1337.8	3624.54	11828.5	52322.4	82.219	158.946	165.089	513.643	7477.02	37.7546	295.992	847.053	1715.23	2624.89
PWY-5154	41.3686	141.416	472.831	1956.24	5480.09	937.402	1620.8	4864.39	21485.2	73377.8	42.3608	174.58	201.408	375.012	8644.59	39.4838	378.458	920.154	1907.9	3369.46
PWY-5177	1	1	3.38035	17.9925	61.8074	1	1	1	1	5.4244	1	1	1	1.00263	507.959	1	1	1	1	21.4332
PWY-5178	3.3543	8.84677	19.3054	213.208	443.266	85.1682	112.296	652.401	1035.71	5088.66	3.389	5.6217	8.3791	88.0173	829.759	1	12.2489	27.9774	141.804	222.157
PWY-5179	1	1	1	1.00002	1.0069	1	1	1	1	5.3461	1	1	1	1.00035	321.141	1	1	1	1	1
PWY-5180	9.9454	32.7203	47.6506	473.17	1353.35	101.543	269.084	582.923	1697.04	4654.21	20.3405	30.1804	46.3649	277.537	2547.39	1	14.1519	30.9697	208.625	234.601
PWY-5181	8.7065	16.5228	102.729	389.247	3273.73	430.569	667.434	3300.37	10335.5	52071.4	3.4252	22.7018	45.88	175.149	1704.06	1	34.5927	154.698	631.317	1968.21
PWY-5182	9.9454	32.7203	47.6506	473.17	1353.35	101.543	269.084	582.923	1697.04	4654.21	20.3405	30.1804	46.3649	277.537	2547.39	1	14.1519	30.9697	208.625	234.601
PWY-5183	1	2.14768	9.32325	52.6035	230.501	1.1929	90.4123	178.104	339.048	600.136	1	1.00015	2.6954	80.2118	964.842	1	1	1.2853	43.6253	76.9152
PWY-5184	1	1	1	3.07115	11.2927	1	1	1	1	1	1	1	1	1	327.094	1	1	1	1	1
PWY-5188	36.2243	137.142	477.18	1844.07	4949.48	783.609	1986.91	4450.26	20122.6	66803.8	94.2885	178.534	189.118	621.411	8373.01	50.8249	350.536	880.106	1915.52	3241.94
PWY-5189	33.5035	127.917	421.659	1617.24	4725.35	801.389	1903.06	4435.83	20704.1	64737.6	86.0213	160.405	172.121	575.402	7506.39	51.3613	354.456	790.768	1776.63	3126.57
PWY-5198	1	1	1	3.44537	124.156	1	1	1.40135	8.9415	19.3965	1	1	1	1	307.675	1	1	1	1	1
PWY-5265	1	1	1	3.2549	138.623	1	1	4.50645	43.8964	1536.23	1	2.57088	10.6011	58.0108	285.723	1	1	18.5988	49.7212	189.362
PWY-5266	1	6.5374	20.1599	88.5048	754.461	1	1	1	362.406	4654.21	1	1	1	220.488	1300.52	1	1	1	38.8353	192.411
PWY-5273	1	6.5374	20.1599	88.5048	754.461	1	1	1	362.406	4654.21	1	1	1	220.488	1300.52	1	1	1	38.8353	192.411
PWY-5304	3.4137	16.405	53.7714	393.855	1345.84	12.345	232.118	322.383	1909.9	13311.4	5.1649	20.9351	37.3232	172.72	2795.01	31.1924	62.1907	278.961	604.865	1369.1
PWY-5345	45.6776	138.916	462.711	1693.19	5353.7	898.715	2275.18	4434	21217.6	72005.5	60.796	193.395	215.819	517.094	8652.28	41.8012	395.16	946.382	2037.99	3799.81
PWY-5347	32.788	108.449	230.457	1842.72	2793.1	493.539	903.904	2753.07	9802.87	35321.7	80.3084	166.842	201.895	451.524	8329.04	44.1884	196.413	958.813	1776.57	2532.77
PWY-5384	36.1093	73.005	323.944	464.256	4013.02	831.237	1343.91	4416.15	12822	64679.5	20.8118	43.668	81.4475	238.212	2382.71	9.3644	66.9399	224.232	915.521	2822.12
PWY-5392	1	1	1.0002	27.6017	123.716	1	1	1	3.22063	149.577	1	1	1	27.467	251.898	1	1	1	8.935	124.941
PWY-5415	5.397	18.4358	35.8568	407.366	1019.24	66.5564	196.942	485.6	738.79	3213.02	2.3699	13.9607	39.7817	235.264	1501.53	1	10.1871	19.8629	173.152	188.726
PWY-5417	18.1855	21.1841	37.1927	233.997	1239.79	101.994	542.016	2412.15	5174.33	44189.8	4.9241	32.6887	62.3498	149.449	1112.69	1	35.7775	131.894	578.941	1577.93
PWY-5419	6.7072	15.2761	35.4109	175.943	562.492	51.0282	162.18	330.536	1088.41	2296.53	1.0554	19.5503	66.0898	177.124	1983.21	1	1.65655	24.9386	60.1258	169.179
PWY-5420	5.7758	15.6828	33.9308	161.246	590.507	65.9372	196.259	349.524	942.65	2876.62	1.0946	6.88385	43.1649	197.958	1822.89	1	2.04062	19.4002	76.4043	189.897
PWY-5427	1	1	1	1	1	1	1	1	1	1	1	1	1	1	1.01	1	1	1	1	1
PWY-5430	3.517	10.2849	19.8603	115.681	282.548	60.9303	116.895	171.88	446.862	1763.19	1.0005	7.12232	12.2452	94.3833	1017.97	1	1	9.15375	32.3659	89.7756
PWY-5431	18.1855	21.1841	37.1927	233.997	1239.79	101.994	542.016	2412.15	5174.33	44189.8	4.9241	32.6887	62.3498	149.449	1112.69	1	35.7775	131.894	578.941	1577.93
PWY-5484	51.8519	129.935	372.782	2051.87	3384.21	689.668	1491.38	4190.76	17071.5	57681.5	114.336	187.309	209.759	638.101	8003.18	57.0089	290.4	1025.93	1989.37	2865.55
PWY-5499	1	1	1	2.55985	13.185	1	1	1	1	4.5948	1	1	1	6.28075	15.1826	1	1	1	1.02577	1.7193
PWY-5505	12.3792	42.4626	57.8355	1142.01	2338.47	457.231	1620.34	2465.37	7120.71	38593.7	28.2864	66.4177	99.2357	340.025	5898.92	29.9121	124.585	489.124	923.993	1562.85
PWY-5507	1	1	9.5291	39.5926	297.366	1	10.3824	81.6269	1081.7	1990.16	1	1	1.00065	45.6582	853.616	1	1	3.65715	109.212	202.322
PWY-5509	29.8064	80.6621	100.389	473.26	3651.08	673.002	1450.19	3450.8	7536.39	51616.8	51.5993	61.6258	91.0791	314.41	3553.14	16.2763	49.3425	174.578	729.519	2432.59
PWY-5519	1	1	1	7.25785	37.2975	1	1	1	1	1.0002	1	1	1	1.00192	12.0968	1	1	1	1	1
PWY-5529	1	1	2.56535	26.8013	155.157	1	1	1.01755	8.90115	65.2461	1	1	5.92805	56.6299	1196.38	1	1	1	1.03277	7.7049
PWY-5531	1	3.58682	25.5205	108.668	246.586	1	1	1.40365	47.5465	74.3304	1	1	13.3125	70.9205	1783.5	1	1	1.2068	5.68222	21.5294
PWY-5532	1	1	1.4155	8.60785	37.3095	1	1	1	1	3.7303	1	1	1	1	18.2536	1	1	1	1	14.7926
PWY-5647	1.0079	1.54592	5.84535	103.502	515.086	5.9293	69.1381	195.762	1020.36	2351.96	1	1.20075	16.0265	78.3253	1476.16	1	1	18.587	39.7788	170.698
PWY-5651	1.0079	1.47602	8.90655	402.369	624.875	75.7655	388.401	620.301	1898.57	5572.03	1	5.53172	52.5804	106.933	2416.68	1	6.63837	46.6426	114.782	877.079
PWY-5654	4.2946	6.26138	9.74555	100.921	546.555	4.9571	58.8397	193.2	954.595	2357.36	1.0002	15.6079	31.9127	90.5957	1467.13	1	1	16.3146	37.8185	144.456
PWY-5655	1	1.57245	8.44535	168.322	388.91	12.7088	122.388	158.586	336.439	3384.64	1	1.00045	3.25405	55.3793	1731.3	1	1	18.0251	61.2264	255.336
PWY-5656	1	1	1	4.2228	101.862	1	1	1	1.40745	7.483	1	1	1	1.82927	288.91	1	1	1	1	11.917
PWY-5659	53.3661	160.673	545.406	2393.06	5996.2	947.09	1886.09	4610.3	22676.7	74170.5	103.402	198.553	210.587	664.182	11239.8	46.4591	190.431	584.861	1867.15	3551.61
PWY-5667	63.7125	154.524	561.714	2364.53	8512.62	1458.41	2466.43	7566.49	26315.1	113011	109.947	240.052	270.206	791.737	11732.9	67.6119	484.079	1217.74	2592.76	5386.75
PWY-5675	1	1	1	1	1.0001	1	1	1	1	1	1	1	1	1	2.1206	1	1	1	1	1
PWY-5676	12.8972	38.1516	76.0931	497.32	1728.19	42.6256	201.645	418.712	838.13	2338.38	28.5963	64.385	107.117	185.583	2056.09	8.2205	24.7979	71.4059	587.378	963.507
PWY-5677	1	1.04387	2.09665	7.9859	68.2256	1	1.00555	4.2771	15.6363	44.2968	1	1.00035	1.03745	11.9566	195.132	1	1	1	3.3514	7.4982
PWY-5679	1	1	1	1	1	1	1	1	1	1	1	1	1	1	1.0348	1	1	1	1	1
PWY-5686	54.801	142.874	467.396	2178.53	5293.5	885.701	2115.65	4802.69	22239.3	69851	101.187	200.381	215.43	689.295	10346.2	54.5768	388.667	1061.8	2155.77	3496.08
PWY-5695	50.8825	168.495	609.275	2464.94	6678.97	1004.07	2453.58	5537.45	25528.1	85171.2	92.6379	228.867	267.209	687.909	10582.6	49.6977	385.392	1032.74	2082.69	4308.66
PWY-5705	2.3217	25.61	60.6285	331.556	556.209	99.1	173.859	982.772	2755.17	15985.2	16.0207	26.7394	42.9201	121.021	1501.79	8.7154	47.4935	59.6579	292.375	409.999
PWY-5724	1	1	1	1	1.0076	1	1	1	1	1	1	1	1	1	1	1	1	1	1	1
PWY-5737	1	1	1	1	1.4219	1	3.24213	16.5301	223.393	969.209	1	1	1	1	1	1	1	1	1	1.5698
PWY-5741	1	1.387	8.9078	23.008	44.5827	1	3.2473	44.618	58.021	80.5288	1	1.00075	24.9681	113.872	1464.92	1	1	1	4.84695	13.0111
PWY-5743	1	1	1	10.6953	12.0927	1	1	1	5.11045	20.5543	1	1	1	1	425.935	1	1	1	1	3.764
PWY-5744	1	1	1	9.8941	11.1477	1	1	1	4.79617	18.6796	1	1	1	1	387.827	1	1	1	1	2.3723
PWY-5747	23.1524	62.8044	240.761	373.781	3490.56	576.851	895.273	2830.98	12729.1	43477.5	8.4546	48.6992	73.558	167.456	1933.07	9.6549	48.3644	130.516	706.869	2299.21
PWY-5757	1	1	1	1	1	1	1	1	1	1	1	1	1	1.05045	1.5122	1	1	1	1	1.0096
PWY-5789	1	1	1	1	1	1	1	1	1	1	1	1	1	1	33.1566	1	1	1	1	1
PWY-5823	1	1	1	1.00002	1.3848	1	1	1	1.00005	1.0003	1	1	1	1.00005	1.1779	1	1	1	1	1
PWY-5837	1	31.9153	88.8163	240.312	570.967	94.1071	151.525	1175.7	2232.19	13446.3	34.4687	43.3848	60.1011	198.876	1748.75	23.9185	44.3206	321.7	444.474	1107.77
PWY-5838	1	46.79	124.732	467.537	970.946	218.82	268.84	1693.78	4478.52	19478.6	39.6222	66.8968	83.0958	292.497	3419.38	33.5611	78.6082	462.27	697.416	1010.83
PWY-5840	1	46.5354	120.731	413.328	966.535	205.56	254.842	1549.01	3784.8	18284	55.2089	69.13	77.8602	296.168	3041.82	34.786	76.2863	487.352	659.888	1186.65
PWY-5845	1	4.71662	95.6026	377.464	863.557	184.006	208.99	1516.78	3616.12	18284	1	1	3.00635	159.585	2411.8	17.6303	60.4598	358.944	589.869	993.449
PWY-5850	1	4.71662	95.6026	377.464	863.557	184.006	208.99	1516.78	3616.12	18284	1	1	3.00635	159.585	2411.8	17.6303	60.4598	358.944	589.869	993.449
PWY-5855	37.2849	96.5008	459.624	995.972	6313.87	972.824	1555.53	5444.29	14593.9	79967.8	12.8796	135.874	158.051	370.402	7423.36	24.0106	87.4649	291.058	1241.63	3494.31
PWY-5856	37.2849	96.5008	459.624	995.972	6313.87	972.824	1555.53	5444.29	14593.9	79967.8	12.8796	135.874	158.051	370.402	7423.36	24.0106	87.4649	291.058	1241.63	3494.31
PWY-5857	37.2849	96.5008	459.624	995.972	6313.87	972.824	1555.53	5444.29	14593.9	79967.8	12.8796	135.874	158.051	370.402	7423.36	24.0106	87.4649	291.058	1241.63	3494.31
PWY-5860	1	3.5101	77.5957	264.227	663.01	127.127	153.284	1158.42	2696.86	13666.1	1	1	2.3458	119.217	1732.71	13.6083	43.3964	270.396	442.525	862.328
PWY-5861	1	35.4942	102.91	332.718	759.717	153.508	191.665	1314.7	3371.31	14675.1	32.4373	51.0929	65.0828	237.763	2538.62	27.2187	58.1975	357.178	531.664	882.066
PWY-5862	1	3.5101	77.5957	264.227	663.01	127.127	153.284	1158.42	2696.86	13666.1	1	1	2.3458	119.217	1732.71	13.6083	43.3964	270.396	442.525	862.328
PWY-5863	1	34.9149	92.6042	270.053	627.086	106.246	166.985	1270.45	2467.38	14724.4	38.0343	46.4871	64.1005	211.418	1927.12	26.0722	48.9271	344.85	488.077	1141.97
PWY-5896	1	4.71662	95.6026	377.464	863.557	184.006	208.99	1516.78	3616.12	18284	1	1	3.00635	159.585	2411.8	17.6303	60.4598	358.944	589.869	993.449
PWY-5897	1	45.1698	121.508	435.653	932.855	200.637	244.159	1627.83	4159.22	18623.9	54.9104	67.9686	79.3978	288.073	3214.61	33.3962	74.2437	473.645	661.081	1162.74
PWY-5898	1	45.1698	121.508	435.653	932.855	200.637	244.159	1627.83	4159.22	18623.9	54.9104	67.9686	79.3978	288.073	3214.61	33.3962	74.2437	473.645	661.081	1162.74
PWY-5899	1	45.1698	121.508	435.653	932.855	200.637	244.159	1627.83	4159.22	18623.9	54.9104	67.9686	79.3978	288.073	3214.61	33.3962	74.2437	473.645	661.081	1162.74
PWY-5910	1	17.8233	24.7866	112.79	342.077	35.4167	77.92	348.653	694.966	3796.41	1	20.2115	38.6838	203.647	1252.58	1.4093	15.1776	43.4047	170.746	299.845
PWY-5913	54.6859	124.061	378.453	1428.11	5063.25	816.073	2126.75	4197.01	20544.4	78352.1	49.9357	163.715	173.63	501.234	7846.18	40.5867	342.155	745.853	1881.56	3107.58
PWY-5918	33.4695	111.783	415.797	1547.05	4666.89	747.089	1855.62	4083.51	16545.4	59353.5	86.8824	144.711	158.45	482.045	6581.76	42.7766	241.232	686.658	1507.05	2972.82
PWY-5920	16.4724	84.6109	239.462	1070.12	1365.19	63.0886	202.776	1108.65	2167.08	4419.86	20.5715	98.3614	131.591	396.115	5284.07	31.0928	125.878	445.335	803.632	1834.35
PWY-5940	1	1	1	1.00015	4.9529	1	1	1	1	1.0735	1	1	1	1	1.5088	1	1	1	1	1
PWY-5941	14.4784	40.7959	66.0786	212.956	931.871	87.7225	102.293	164.867	295.306	638.071	1	27.8303	54.4305	131.846	2581.36	1	7.67028	35.7321	136.365	886.981
PWY-5971	1	148.525	566.972	1246.9	4706.67	1.059	1505.12	2082.91	3243.18	7455.69	1	4.75547	184.853	463.59	7500.57	1	1	1.1244	453.926	2400.81
PWY-5973	66.8061	195.13	747.499	2702.4	7791.04	1645.83	3516.03	8437.11	41368.2	133653	104.052	248.255	306.811	751.226	14617.9	87.4016	601.438	1509.28	3269.15	6350.46
PWY-5989	57.9398	175.448	665.598	1803.07	7972.98	1488.5	3436.7	7946.46	38073	131688	4.4542	134.608	234.363	466.899	8302.43	52.3785	168.03	516.961	2081.85	5168.97
PWY-6071	1.0006	15.7633	28.9657	165.995	493.046	151.94	632.885	2969.51	4263.32	60855.5	1	6.78772	15.9216	146.025	1725.9	1	3.5716	83.4872	555.72	2265.44
PWY-6107	1	1.31912	8.98175	44.5876	91.2226	1.3116	5.53153	13.9841	77.688	501.965	1	2.01768	7.3413	48.6302	476.409	1	1	2.01665	3.18178	141.444
PWY-6113	1	1	1	1.20417	26.5585	1	1	1	2.8757	25.4546	1	1	1	1.0657	1.8195	1	1	1	1.00378	1.645
PWY-6121	58.5892	154.481	520.576	2090.8	5246.56	811.681	1979.48	4490.86	20595.2	64539.3	105.77	207.661	220.208	754.903	10061.3	57.4706	364.446	995.339	2018.26	3319.29
PWY-6122	55.8479	147.261	490.222	2104.95	4830.15	737.985	1812.97	4105.27	18788.6	61100.2	108.307	197.021	213.323	762.793	10001.4	56.5274	332.622	989.165	1982.48	3031.89
PWY-6123	46.5802	121.338	403.406	1746.79	4489.18	716.071	1750.1	3923.02	18361.6	57973.5	86.0024	166.886	181.972	587.345	8139.54	46.0635	316.299	841.66	1741.16	2877.31
PWY-6125	43.3963	138.511	460.843	1909.93	4992.44	842.358	1970.28	4606.02	20803.7	67002	89.7449	201.61	211.998	698.857	9267.01	51.4101	372.619	947.177	1953.02	3375.02
PWY-6126	48.3726	150.545	498.785	2167.45	5546.9	911.821	2321.44	4973.53	23457.4	72650.3	98.5587	205.524	222.514	710.891	10268.6	58.7179	403.518	1008.18	2149.81	3634.66
PWY-6141	1	1	1	1	1.1376	1	1	1	1	1.1587	1	1	1	1	1.0114	1	1	1	1	1
PWY-6142	1	1	1	16.4555	33.9677	1	1	1	1	1.0385	1	1	1	1.37207	78.3447	1	1	1	1	1
PWY-6143	1	1	1	1.00002	3.0255	1	1	1	1	5.7845	1	1	1	1	2.9348	1	1	1	1	1
PWY-6145	1	1	1	1	1.0018	1	1	1	1.00133	1.1736	1	1	1	1.0011	1.0348	1	1	1	1	1
PWY-6146	1	1	1	1	1	1	1	1	1	1	1	1	1	1	1.0621	1	1	1	1	1
PWY-6147	44.8654	179.792	719.311	1617.59	6833.6	935.821	1527.71	5154.7	23594	80946.2	84.9614	188.414	216.683	570.987	7304.16	47.8742	397.949	963.725	2063.94	3732.07
PWY-6148	1	1	1.1188	1.43487	16.4256	1	1	1	1.05295	4.8227	1	1	1	1.03373	1.79	1	1	1	1.00012	1.0229
PWY-6151	27.5604	85.1492	198.48	610.07	2814.2	453.118	1667.92	2619.92	13361.1	46866.3	67.7867	126.108	140.873	478.969	3408.45	51.7767	176.401	808.402	1531.94	2165.4
PWY-6163	44.0126	155.026	471.656	1928.06	5713.28	943.766	1914.93	5100.96	22125.8	74132.8	91.55	207.987	219.58	595.801	8607.35	54.1444	390.444	1029.77	2123.1	3518.65
PWY-6165	1	1	1	1	1	1	1	1	1	1.0004	1	1	1	1	43.1739	1	1	1	1	1
PWY-6167	1	1	1	6.01742	378.712	1	1	1	2.09627	3.6365	1	1	1	1	508.548	1	1	1	1	1
PWY-6174	1	1	1.12915	28.6889	121.379	1	1	1	2.43537	78.5339	1	1	1	3.4151	810.115	1	1	1	1.00115	2.7679
PWY-6182	15.7792	17.5984	25.1297	201.765	1205.92	93.8474	521.918	2096.54	4604.61	42855.5	5.4264	35.3081	48.5738	144.977	1170.92	1	28.0859	124.342	509.271	1435.47
PWY-6185	6.0848	12.0692	23.8864	197.261	1303.18	74.2499	521.054	2120.47	4813.81	42898.3	3.0997	14.7014	36.5097	132.622	1145	1	25.8748	110.486	496.811	1523.94
PWY-621	44.2749	95.5225	356.421	1046.23	4013.02	831.237	1343.91	4416.15	12822	64679.5	74.0796	92.8712	132.287	358.848	2382.71	56.245	289.593	853.325	1854.25	2950.3
PWY-6210	1	1.17215	5.0942	40.3548	149.929	2.8632	38.1849	56.6544	206.412	781.449	1	1	1.11835	24.8513	1218.95	1	1	1	4.61235	39.8518
PWY-622	1	1	1	1	1	1	1	1	1	1	1	1	1	1	54.8062	1	1	1	1	1
PWY-6263	1	26.5392	55.5648	405.342	1300.16	26.0958	79.329	157.473	382.124	1983.47	4.3681	23.3071	52.5282	94.3659	3570.09	10.5131	25.3253	97.7308	628.377	897.578
PWY-6269	29.9808	49.3739	91.9104	472.792	3668.64	682.338	1552.6	3512.16	7606.78	52503.2	51.0788	62.0154	91.1663	315.213	3593.18	16.4745	49.6838	175.001	733.446	2459.89
PWY-6277	55.8479	147.261	490.222	2104.95	4830.15	737.985	1812.97	4105.27	18788.6	61100.2	108.307	197.021	213.323	762.793	10001.4	56.5274	332.622	989.165	1982.48	3031.89
PWY-6281	1	1	1	1	1	1	1	1	1	1	1	1	1	1	1.059	1	1	1	1	1
PWY-6282	58.9846	166.776	700.163	1727.7	7924.19	1544.9	3966.01	8031.58	39449	138745	4.453	133.602	227.57	445.534	8097.07	53.8079	169.207	522.58	2082.87	5466.99
PWY-6284	1	1	1	1.05523	8.2013	1	1	1	1.50825	7.7638	1	1	1	1.01777	1.2226	1	1	1	1.00103	1.1744
PWY-6285	1	1	1	1.11593	15.848	1	1	1	2.06595	15.042	1	1	1	1.03733	1.4664	1	1	1	1.00215	1.3662
PWY-6317	28.9837	85.1401	235.694	1183.77	1527.32	300.768	1149.03	1838.34	9597.24	47208.7	56.8808	94.9021	111.546	336.63	5205.26	46.1938	126.634	699.274	1371.13	1744.44
PWY-6338	2.4253	3.83803	7.11135	34.5078	535.837	1	31.6943	108.09	505.817	910.359	1	6.99528	17.2035	24.852	849.625	1	1	2.64785	29.77	328.565
PWY-6339	1	4.9918	8.722	48.7448	1202.67	23.2663	235.948	577.421	1155.74	2847.03	1	15.2348	36.1546	47.8453	1567.85	1	1	23.3494	140.9	612.066
PWY-6349	1	1	1	1.09365	11.6593	1	1	1	1.05417	3.766	1	1	1	1	148.337	1	1	1	1	1
PWY-6350	1	1	1	1.10882	13.3116	1	1	1	1.05042	3.9891	1	1	1	1	164.369	1	1	1	1	1
PWY-6353	17.4318	121.471	368.393	1596.83	1912.49	476.499	1166.96	3367.04	15160.8	72849.5	51.8811	146.735	177.431	603.987	7316.27	40.0218	240.018	480.767	1455.18	2651.86
PWY-6383	1	4.8348	62.4835	101.331	377.548	1	9.11642	52.3457	96.7902	170.272	1	13.1734	33.938	94.9534	878.125	1	1	15.7456	88.4724	248.282
PWY-6385	47.9264	139.539	454.842	1758.23	4630.21	751.468	1768.8	4104.8	19090.1	60420.5	90.9831	164.972	177.466	639.643	7772.41	49.9834	329.035	892.047	1813.05	2948.91
PWY-6386	47.0383	138.353	466.524	1777.31	4698.34	749.389	1777.66	4110.11	19028.6	61309.9	93.2421	160.513	177.513	668.588	7745.68	51.4729	329.634	910.345	1845.12	2967.22
PWY-6387	48.4334	137.934	474.598	1812.38	4710.43	761.325	1777.57	4167.91	19317.9	61128.7	91.8832	171.104	187.55	662.157	8270.69	51.3269	338.754	908.58	1878.73	2980.96
PWY-6395	1	1	1	1	1	1	1	1	1	1	1	1	1	1	4.7218	1	1	1	1	1
PWY-6396	2.2432	20.6327	95.7198	396.601	1902.28	58.6399	138.13	909.695	3378.62	7245.15	43.373	54.3691	61.1146	197.915	1545.7	23.8649	38.2423	92.5284	353.061	467.223
PWY-6397	1	1.13275	1.64545	6.94727	57.1408	1	1	4.703	14.8777	63.5022	1	1	5.2474	21.1823	219.292	1	1	8.3712	22.9003	113.037
PWY-6404	1	1	1.00525	2.65825	4.9444	1	1	1	51.4286	218.174	1	1	1	1.14358	4.7159	1	1	1	1	9.6365
PWY-6467	28.7114	67.9982	339.255	1311.89	4370.14	690.124	1720.8	3545.96	18059.1	57107.1	11.4281	88.3234	115.113	268.609	6614.84	22.2829	98.27	371.173	934.686	2556.94
PWY-6470	1	1.03503	1.79045	13.0826	857.848	1	3.3466	47.1666	121.129	585.228	1	1	3.0886	7.29528	280.004	1	1	1	11.3079	52.8836
PWY-6471	1	1.40205	7.26295	61.4237	1260.96	1.5755	154.74	259.311	421.644	1257.82	1	3.41965	33.6065	40.0059	962.204	1	2.2117	11.9445	259.125	282.692
PWY-6478	1.0622	5.45233	13.3657	278.252	1104.91	9.2089	82.3614	207.565	303.119	499.906	1	1.60257	17.6118	91.185	5718.05	1	1	3.87485	27.5218	88.1023
PWY-6486	1	1	1	9.3373	41.4537	1	1	1	1.00005	1.188	1	1	1	1.16728	12.1112	1	1	1	1	1
PWY-6505	1	1.3944	8.2588	78.8141	275.071	6.5409	85.8186	138.749	322.873	1881.08	1	1.40215	3.14335	108.255	1658.72	1	1	3.70645	14.0322	71.7576
PWY-6507	4.217	29.4781	158.229	556.824	1248.44	294.613	1048.79	1767.24	9550.08	29817.1	5.0133	55.6041	72.781	240.89	1918	34.433	129.391	606.49	1253.96	1427.65
PWY-6519	47.2285	131.212	520.516	1039.56	6417.13	1190.83	2032.57	6117.64	25150	93864.3	6.5825	95.7566	163.52	311.451	6710.46	29.2569	107.276	387.496	1503.71	4329.33
PWY-6545	1	85.4278	213.999	481.322	574.397	1	30.6961	147.245	322.075	389.538	1	18.0175	94.5282	379.664	5112.6	1.0002	13.6732	49.3651	371.25	448.653
PWY-6562	1	15.1002	26.8273	176.57	195.365	84.1104	124.244	392.508	2603.97	8203.5	1.5234	4.35737	10.6681	84.0496	479.43	3.5636	8.3893	13.9376	46.6283	377.293
PWY-6565	1	1	1	1	1	1	1	1	1	1	1	1	1	1	1.0001	1	1	1	1	1
PWY-6572	1	1	1.00285	2.5361	17.0664	1	6.27137	28.5025	35.7754	1865.97	1	1	1	1.27743	23.5869	1	1	3.92895	41.7801	103.564
PWY-6581	1	1	1	1.10617	2.3116	1	1	1	1.18768	3.9133	1	1	1	1.00525	19.6619	1	1	1	1	1
PWY-6588	9.2703	51.9196	85.2729	270.912	560.027	10.365	48.6135	241.876	771.421	1922.31	2.3502	40.4667	60.3725	149.6	1891.38	3.4864	14.7623	47.3032	223.598	1079.47
PWY-6590	1	23.1776	33.6498	99.0626	249.917	1	6.88637	39.1424	163.656	888.565	1	15.2233	27.8922	51.0305	1697.83	1	4.9822	12.808	24.335	435.984
PWY-6598	1	1	1	1	1	1	1	1	1	1	1	1	1	1	1.0005	1	1	1	1	1
PWY-6608	37.2386	121.854	482.527	1956.98	6373.15	746.915	1526.62	4847.36	22394.4	85171.2	83.7755	148.669	198.668	598.726	7555.7	43.4021	298.168	858.036	1686.74	2732.63
PWY-6609	11.6198	92.4209	243.63	998.187	1957.68	299.28	741.544	2243.51	10102.6	58388.8	90.9168	115.007	146.811	550.718	5421.23	50.549	160.467	977.457	1692.89	1979.63
PWY-6612	41.7342	139.696	495.851	1544.96	5142.54	897.19	1577.9	4735.3	21114	70517.6	84.401	169.933	190.658	581.139	5841.96	42.3058	361.355	880.92	1902.75	3306.2
PWY-6628	41.5424	150.384	507.262	1525.82	6366.05	1030.22	1713.24	5591.75	21920.9	81098	51.6542	160.966	205.109	525.353	7064.98	37.2851	247.758	445.487	1726.87	3671.17
PWY-6629	1	1	1	1	2.5035	1	1	1	1	1.0006	1	1	1	1	1.2769	1	1	1	1	1
PWY-6630	34.95	129.649	390.916	1438.38	4779.2	775.239	1662.82	4561.99	20199	63850.1	51.5875	158.729	193.301	517.959	6919.08	37.3643	240.326	400.928	1533.42	3381.27
PWY-6641	1	1.67328	4.35485	17.1377	75.4836	1	4.98438	25.7546	112.825	369.616	1	1.00303	7.39625	28.0521	766.348	1	1	2.3139	6.40838	14.0572
PWY-6654	1	1	1	5.35985	238.499	1	1	1	1.0789	3.4768	1	1	1	1.02428	255.117	1	1	1	1	1
PWY-6660	1	1	1	1	1	1	1.24998	2.1274	2.67092	3.6629	1	1	1	1	1.0002	1	1	1	1	1
PWY-6662	1	1	1	1	1	1	1.20843	1.9398	2.3926	3.2221	1	1	1	1	1.0001	1	1	1	1	1
PWY-6690	1.7083	1.95495	6.68705	17.5174	100.133	1	7.0181	122.135	653.196	2222.33	1.0001	1.7169	4.47965	52.0088	189.354	1	1	1.76105	12.0539	25.9591
PWY-6700	31.7778	109.918	390.858	1541.06	4334.05	697.355	1730.18	3813.79	17966.4	56548.3	85.3842	147.907	163.148	426.4	8149.28	44.1074	294.92	775.641	1726.86	2677.8
PWY-6703	39.2385	118.916	455.808	1645.97	5275.78	813.183	1406.68	4435.42	16400	63928.5	76.0979	144.5	158.589	398.669	9426.7	44.8227	338.498	801.035	1746.97	2983.33
PWY-6708	37.2849	96.5008	459.624	995.972	6313.87	972.824	1555.53	5444.29	14593.9	79967.8	12.8796	135.874	158.051	370.402	7423.36	24.0106	87.4649	291.058	1241.63	3494.31
PWY-6713	1	1	1.0001	1.1366	11.4905	1	1	1	1	1.0002	1	1	1	1.0235	58.5418	1	1	1	1	41.255
PWY-6728	1	1.92207	5.7358	49.1069	146.428	1	4.80655	50.8526	132.618	319.746	1	1	3.74415	42.1166	1600.9	1	1	1.05145	53.5087	84.4102
PWY-6731	1	1	2.63825	4.56727	28.9205	1	1	1.144	8.70942	15.5097	1	2.1799	7.82085	38.5313	69.9634	1	1	2.4031	59.4278	726.119
PWY-6737	37.9637	108.418	416.956	1376.45	4594.08	490.738	1369.34	4241.47	20814.7	65571.3	27.7	47.6287	138.222	386.297	5907.09	25.8156	83.0787	266.382	1299.96	2864.19
PWY-6749	1.7826	3.55515	13.7794	110.73	393.666	5.1357	46.158	107.307	227.504	1293.75	1.425	4.36433	19.138	89.79	3281.81	2.876	8.1105	19.1138	64.7203	108.618
PWY-6760	1	1	1	1	1.0017	1	1	1	1	1	1	1	1	1	11.2121	1	1	1	1	1
PWY-6797	1	1	1	1	6.7113	1	1	1	1	1.8132	1	1	1	1	1.0263	1	1	1	1	1
PWY-6830	1	1	1	1	3.0648	1	1	1	1	1.0001	1	1	1	1	1.0018	1	1	1	1	1
PWY-6876	2.0617	9.03562	51.3406	192.511	231.16	3.2412	48.6135	230.528	553.277	1407.1	2.35	18.7809	41.5628	76.7542	1891.38	1	9.78005	26.8246	171.116	794.44
PWY-6891	5.5168	11.0524	46.5205	181.446	251.62	33.4016	194.961	1235.78	1668.06	19721.4	16.4929	20.6898	33.4594	74.6128	270.959	27.1145	60.6154	499.745	752.418	1297.57
PWY-6892	5.3285	10.406	139.856	506.56	646.163	318.169	1101.98	1944.93	10688.1	40359.9	11.7428	22.1653	41.1068	60.6268	2389.15	20.0469	96.18	385.305	912.109	1525.53
PWY-6895	18.7319	47.9995	83.8604	363.857	778.547	154.245	440.577	2713.62	4959.76	42429.9	39.9612	68.9728	108.758	166.283	1193.15	31.3729	169.259	781.487	1615.88	1768.49
PWY-6897	33.4605	112.636	393.718	1647.75	4523.57	722.458	2099	3908.84	19518.6	70008.9	74.1498	175.705	182.421	514.83	8077.3	40.4406	333.736	861.956	1852.02	3204.12
PWY-6901	49.8619	89.2238	177.851	1503.17	1947.02	1	675.438	2034.1	7248.86	31573	20.2148	102.816	152.412	415.271	5708.39	50.5185	276.008	888.283	1560.82	2652.59
PWY-6906	1	1	1.0013	1.2571	22.0685	1	1	1.11635	13.193	48.9857	1	1	1.0003	5.0309	43.1162	1	1	1	1	1
PWY-6915	1	1	1	1.00005	1.2409	1	1	1	1	1	1	1	1	1	1.3061	1	1	1	1	1
PWY-6919	1	1	1.0141	1.25367	5.3112	1	1	1	1	1	1	1	1	1.60795	4.2511	1	1	1	1	1
PWY-6942	1	1	1	1.22825	12.0372	1	1	1	1	1.0152	1	1	1	1	12.0791	1	1	1	1	1.2705
PWY-6944	1	1.10545	1.69675	14.8445	47.6222	1	1.57652	32.5223	108.47	566.726	1	1	1.4469	16.0222	381.74	1	1	1	1.00595	6.9494
PWY-6946	1	1	1	1.08365	1.8292	1	1	1	1	1	1	1	1	1.02145	1.2339	1	1	1	1	1.3799
PWY-6948	1	1	1.029	1.93437	2.6016	1	1	4.17055	22.2139	113.877	1	1	1	1.29465	86.1597	1	1	1	1.08675	1.6414
PWY-6956	1	1	1	1	1	1	1	1	1	1	1	1	1	1	1.0199	1	1	1	1	1
PWY-6957	1	1.4626	3.9336	26.1793	126.834	1	1	10.336	90.0111	243.661	1	1	1	51.1664	698.708	1	1	1	12.2376	56.1869
PWY-6969	29.4132	149.705	508.85	2325.69	4171.79	708.036	2399.67	4039.86	19319	70967.9	101.241	211.833	220.379	730.788	11982.3	55.665	338.796	518.938	1788.36	3626.77
PWY-6975	1	1	1	1	1.0004	1	1	1	1	1	1	1	1	1	1.0036	1	1	1	1	1
PWY-6977	1	1	1	1	1.0007	1	1	1	1	1	1	1	1	1	1.0075	1	1	1	1	1
PWY-6992	1	1.02182	26.509	103.332	278.09	1	1.33428	64.9165	248.118	483.192	1	1	8.60055	52.4662	408.241	1	1	1	2.6462	96.9167
PWY-6993	1	1	1	1	1.0282	1	1	1	1	1	1	1	1	1.26865	2.1395	1	1	1	1	1
PWY-7002	1	1	1	1	3.7965	1	1	1	1	1	1	1	1	1	1.136	1	1	1	1	1
PWY-7003	6.3351	22.9813	48.4031	115.688	559.619	1.0806	50.7308	195.556	921.743	1510.48	1.0018	8.02717	29.0879	71.9262	1259.22	4.82	22.7711	38.4647	180.156	1430.93
PWY-7007	1	2.95937	14.0201	193.143	403.942	33.1103	333.889	1078.89	2994.2	9402.34	1	5.0616	24.3016	216.699	1120.84	1.536	5.5884	10.7294	84.983	163.629
PWY-7013	1	1.45067	2.26965	11.6078	45.3498	1	13.6129	61.6861	1213.87	1621.25	1	1	2.4384	17.4738	885.815	1	1	2.14065	61.936	168.773
PWY-7014	1	1	1	1.01507	1.0828	1	1	1	1.13462	1.9698	1	1	1	1.00008	1.2032	1	1	1	1	1
PWY-7015	1	1	1	1	1.0384	1	1	1	1.13462	1.9698	1	1	1	1.00002	1.0003	1	1	1	1	1
PWY-7016	1	1	1	1	1	1	1	1	1	1	1	1	1	1	1.0003	1	1	1	1	1
PWY-7019	1	1	1	1	1.0478	1	1	1	1.15467	2.1143	1	1	1	1	1.0001	1	1	1	1	1
PWY-7020	1	1	1	1	1.0413	1	1	1	1.1415	2.0194	1	1	1	1	1.0001	1	1	1	1	1
PWY-7022	1	1	1	1.0002	1.0384	1	1	1	1.13462	1.9698	1	1	1	1	1.2968	1	1	1	1	1
PWY-7024	1	1	1	12.1725	14.7448	1	1	1	6.1868	26.0023	1	1	1	1	508.882	1	1	1	1	2.7183
PWY-7031	1	1	1	1	2.1535	1	1	1	1	2.3893	1	1	1	1	1.0372	1	1	1	1	1
PWY-7046	1	1	3.1187	8.71177	36.4332	1	1	1.2365	3.28485	11.1871	1	1	1.0035	11.2666	277.601	1	1	1	1.04032	19.8498
PWY-7084	1	1	1	1	1	1	1	1	1	1	1	1	1	2.6298	164.225	1	1	1	1	1
PWY-7090	2.3958	2.94683	9.83225	111.361	800.584	14.7985	133.405	211.151	1586.41	7798.74	1	3.6394	4.6705	18.4827	1016.48	1	2.22602	9.91795	95.699	261.096
PWY-7094	52.1594	170.982	504.105	2368.68	9807.72	1461.57	2061.2	8353.87	24053.9	117967	97.4956	194.885	234.186	668.627	13121.9	16.9308	125.208	466.15	2195.98	4975.81
PWY-7097	2.4253	3.83803	7.11135	34.5078	535.837	1	31.6943	108.09	505.817	910.359	1	6.99528	17.2035	24.852	849.625	1	1	2.64785	29.77	328.565
PWY-7098	2.5993	4.18522	7.81875	38.3162	597.717	1	35.4059	120.026	561.982	1022.55	1	7.66862	18.8903	27.6543	938.862	1	1	2.8528	33.2457	366.042
PWY-7106	1	1	1	1	1.0004	1	1	1	1	1	1	1	1	1	1.003	1	1	1	1	1
PWY-7110	1	1	1	1	1.0007	1	1	1	1	1	1	1	1	1	1.0072	1	1	1	1	1
PWY-7111	101.23	286.538	939.22	2995.31	11772.9	2198.74	3458.7	10135.7	30876.9	165744	176.496	336.014	423.607	1171.66	14975	74.6926	647.636	1722.59	3638.92	7169.37
PWY-7159	1	3.58682	25.5205	108.668	246.586	1	1	1.40365	47.5465	74.3304	1	1	13.3125	70.9205	1783.5	1	1	1.2068	5.68222	21.5294
PWY-7184	43.3512	143.903	480.938	1821.98	5051.61	812.381	1624.91	4462.15	16119.1	63725.7	80.9995	185.219	203.803	606.349	7442.83	42.279	280.747	707.169	1671.5	3231.96
PWY-7185	1	1	1	1	1	1	1	1	1	3.8589	1	1	1	1	1.0045	1	1	1	1	1
PWY-7187	39.468	75.4515	252.393	819.701	3988.86	686.296	1295.3	3738.97	8366.7	53929.5	58.87	77.8547	139.115	435.761	3458.95	31.4974	63.508	272.774	1221.47	2604.46
PWY-7196	5.1399	85.0645	241.544	1576.98	1901.15	497.133	1712.53	3003.67	13830.6	59290.1	77.6173	103.991	148.084	504.241	6816.1	49.898	203.994	858.845	1702.59	2265.78
PWY-7197	36.0765	120.452	421.82	1751.65	4219.87	708.252	1708.25	3883.69	18256.2	57745.9	79.6507	164.931	182.985	570.85	8211.83	46.94	305.053	813.615	1735.72	2755.13
PWY-7198	1	1.00008	5.3849	55.4197	192.822	1	1.06525	14.1832	23.197	47.0263	1	1	1	8.5429	2133.64	1	1	1	1	94.8219
PWY-7199	7.041	69.438	229.687	1268.75	1486.5	268.08	1537.65	1819.71	8631.49	46297.6	43.8326	88.9641	126.194	506.75	4632.86	51.2716	130.145	871.203	1348.23	1788.29
PWY-7200	10.1957	78.0579	278.02	1472.05	2126.56	409.334	1332.7	2589.89	12162.3	45727.7	55.8806	111.263	149.974	532.37	5862.74	46.6756	193.128	794.051	1538.36	2041.03
PWY-7208	60.1797	158.503	525.102	2263.76	5820.51	933.722	2384	5145.38	23379.3	74190	110.071	202.153	236.633	697.011	10098.4	61.4692	407.265	1093.74	2342.97	3751.11
PWY-7209	1	1	1	3.95617	156.014	1	1	1	2.8386	8.4148	1	1	4.10825	13.4619	245.651	1	1	1	1	30.1071
PWY-7210	1	1.00008	7.25545	76.9539	264.432	1	1.09322	19.821	32.651	66.4824	1	5.6852	15.9902	28.2507	2874.58	1	1	1	1	131.287
PWY-7211	45.7362	137.293	474.871	1905.71	5142.14	841.116	1735.07	4579.47	18585.2	66297.3	83.3975	188.396	201.566	622.327	8249.79	45.5412	287.767	783.974	1718.5	3337.73
PWY-7219	54.1412	147.171	502.605	2196.21	5769.85	939.015	2523.23	5022.82	24129.3	75285	104.08	204.102	222.62	744.299	10583.4	59.9813	418.341	1023.96	2166.01	3703.41
PWY-722	1	1.43207	14.7063	65.9254	128.475	11.486	80.3673	212.267	1258.99	4044.74	1	4.807	22.6716	41.6652	359.296	1	2.26067	13.8878	50.5359	379.034
PWY-7220	42.4513	156.606	509.313	2171.25	5409.53	880.925	2209.08	4930.24	22634.2	70407.7	92.0561	208.77	230.558	684.611	9952.12	59.0613	382.393	1002.88	2136.38	3584.61
PWY-7221	50.0087	127.874	432.16	1886.06	4722.04	819.012	1828.01	4394.5	19621.9	64776.3	93.2757	196.571	204.803	744.235	8889.92	48.2491	350.533	945.016	1842.34	3233.58
PWY-7222	42.4513	156.606	509.313	2171.25	5409.53	880.925	2209.08	4930.24	22634.2	70407.7	92.0561	208.77	230.558	684.611	9952.12	59.0613	382.393	1002.88	2136.38	3584.61
PWY-7228	46.0717	142.237	469.905	2038.71	5119.57	870.506	2017.21	4743.63	21216.7	69189.7	93.5626	209.825	220.075	733.71	9545.5	53.3744	383.931	977.18	1995.08	3472.07
PWY-7229	52.8236	157.296	515.383	2247.43	5814.98	958.554	2456.05	5204.92	24515.2	76229.1	104.995	214.801	229.743	749.331	10736.1	61.2942	423.674	1052.95	2239.02	3797.69
PWY-7234	46.5802	119.33	395.993	1659.37	4479.51	715.795	1740.58	3899.33	18357.5	57970.6	80.9064	166.502	177.492	574.291	7521.17	46.0635	315.985	828.309	1741.16	2872.9
PWY-7237	30.203	115.931	478.313	972.219	5778.28	188.983	534.865	2112.03	8869.75	46885.3	24.5988	58.1341	79.3683	236.799	1693.29	19.0967	170.999	349.959	903.484	1741.62
PWY-7242	16.4106	59.1341	194.431	1007.39	2173.83	565.065	1960.04	2913.91	14700.3	52084	50.0195	74.7354	131.394	313.164	5340.59	42.7967	189.292	734.451	1550.35	1899.32
PWY-7254	45.0301	152.772	534.69	1291.17	6791.48	1166.26	2353.56	6381.34	27168.8	89712.2	98.1816	130.21	212.58	649.715	2425.74	53.1084	341.364	798.333	1942.61	3995.65
PWY-7255	1	1.03232	8.44265	54.3487	158.323	1	1	10.754	81.6622	165.892	1	1	1.1341	58.6948	875.574	1	1	1.07035	12.1134	76.7658
PWY-7274	1	1	1	1.00165	1.0747	1	1	1	1	1	1	1	1.0016	1.03735	3.5286	1	1	1.00025	1.00435	1.0174
PWY-7286	1	1	1	1.03713	12.8922	1	1	1	1.0345	2.6983	1	1	1	1	1.0364	1	1	1	1	1
PWY-7295	1	1	1.64255	32.283	501.023	28.3326	84.4897	282.491	849.113	2865.62	1	3.07923	21.1315	41.0628	476.555	1	1	3.2312	60.9391	90.1475
PWY-7315	1.8248	3.13318	20.2392	240.317	487.178	121.224	597.992	3017.55	6486.14	53433.1	5.5956	14.2052	52.0977	89.3561	1164.41	16.77	98.4051	368.421	810.398	2118.46
PWY-7316	1	1.00097	1.1708	1.72077	14.9245	1	1	1	1.11843	3.3369	1	1	1	2.57203	8.731	1	1	1	1.05957	1.4821
PWY-7323	37.2828	118.506	473.704	1941.84	4437.18	608.473	1731.13	2314.1	14562.3	50899.6	44.141	118.206	142.058	356.467	8450.68	29.0595	141.751	464.987	1324.79	2300.77
PWY-7328	34.6689	84.7472	355.087	1101.51	4256.38	613.781	927.66	4108.46	14113.7	58588.5	7.5953	69.2933	97.2347	315.413	5278.69	13.6962	101.738	253.824	1054.94	2598.1
PWY-7332	1.0015	8.56012	46.5967	477.41	616.864	1.0388	397.281	606.872	1869	31202.7	1	1.3586	12.3603	76.3645	3050.86	1	1	4.2437	158.868	443.795
PWY-7347	1	1	10.0542	72.8913	479.195	6.5018	20.1757	107.228	339.054	873.803	1	2.21842	15.202	27.6018	384.272	1	1.69562	2.36045	9.8094	63.2322
PWY-7354	1	1	1	1	1.0002	1	1	1	1	1	1	1	1	1	1.0002	1	1	1	1	1
PWY-7371	1	10.5877	31.6766	256.842	941.397	9.3175	28.5258	57.1998	181.697	1013.88	2.14	2.94335	21.0348	49.6254	3315.3	5.7695	10.7784	44.6531	332.268	418.893
PWY-7373	1	1	1.00305	3.49912	44.2392	1	1	1	3.10222	17.7761	1	1	1	3.2184	88.8958	1	1	1	2.09172	6.0056
PWY-7374	1	9.9281	27.9018	207.557	578.767	9.1539	34.0512	61.0707	176.475	1037.14	2.14	2.50367	7.68015	41.5081	2385.69	4.47	11.1485	44.449	313.394	421.998
PWY-7376	26.8293	76.1275	103.469	357.628	3751.26	445.006	584.969	2683.69	7349.7	41334.4	1	22.102	45.183	192.93	1312.37	1	42.8705	149.196	552.31	2003.52
PWY-7377	1	3.70375	23.8583	70.3537	417.512	1	32.5185	110.094	1325.94	2833.4	1	1	1.00235	37.1016	1051.1	1	1	2.92295	89.8729	284.478
PWY-7385	1	1	1	1.54438	13.4401	1	1	1	1	1	1	1	1	1	489.422	1	1	1	1	1
PWY-7391	1	1.015	8.62605	31.3199	125.788	1	2.62052	17.1625	55.0035	188.188	1	1	4.39815	67.7544	457.247	1	2.77142	8.3495	52.9971	155.996
PWY-7392	38.6268	121.581	197.938	1492.71	1683.83	501.118	1092.15	2777.11	11616.8	38662.7	80.6487	133.731	151.231	466.96	5510.17	36.798	183.592	826.46	1559.64	2039.65
PWY-7398	1	1	1	1.4204	9.0364	1	1	1	1.56862	3.3638	1	1	1.00005	1.44552	140.747	1	1	1	1.00798	1.6996
PWY-7400	36.6604	136.445	424.941	1843.15	5244.5	957.515	1536.96	4869.09	20015.8	73753.2	95.1252	171.717	181.721	599.06	8476.27	49.8202	358.276	880.352	1830.48	3387.79
PWY-7401	1	1	1	1	11.0912	1	1	1	1	1	1	1	1	1	222.344	1	1	1	1	1
PWY-7402	1	1	1	1	1	1	1	1	1	1	1	1	1	1	227.112	1	1	1	1	1
PWY-7413	1	1	1	1.00005	4.0766	1	1	1	1	1	1	1	1	1	1.0262	1	1	1	1	1
PWY-7415	1	1	1	1	1.0004	1	1	1	1	1	1	1	1	1	1.0469	1	1	1	1	1
PWY-7431	25.4519	182.746	756.226	1464.05	5478.86	739.909	1617.68	3421.17	15657.3	72098.3	1.0013	59.3434	87.7309	223.008	4744.61	7.0103	79.0635	231.57	945.177	2613.65
PWY-7446	1	1	1.00385	1.6297	12.5436	1	1.00038	1.13085	2.1253	20.938	1	1	1	3.1731	79.3819	1	1	1.0001	1.77852	6.028
PWY-7456	1	5.37317	33.4316	199.556	463.342	33.2145	98.8359	224.19	780.848	6961.88	1	2.04168	3.9351	15.9945	572.505	9.9786	20.9811	48.4235	147.143	1283.11
PWY-7524	1	1	1	1	1	1	1	1	1	1	1	1	1	1	1.0005	1	1	1	1	1
PWY-7527	1	9.9525	28.2371	41.6469	112.817	1	3.70742	29.0902	133.95	633.361	1	2.5399	31.548	69.2664	189.284	1	1	7.1275	63.3528	384.183
PWY-7528	1	1	1	1.0041	27.953	1	1	1	1	1	1	1	1	1	31.5923	1	1	1	1	6.1194
PWY-7539	47.7563	185.886	733.348	1698.65	6747.85	901.455	1583.82	5060.68	23040.6	86728.7	86.5595	195.321	222.424	605.205	7384.32	50.1018	402.764	990.175	2096.43	3745.49
PWY-7560	34.2682	125.696	391.44	1658.26	4244.68	693.163	1266.41	3726.97	10100.2	52824.5	76.8195	156.607	166.691	533.576	7286	35.7524	295.997	823.018	1690.35	2607.02
PWY-7616	1	5.85562	55.377	122.69	396.173	1	6.12085	34.9509	128.803	241.229	4.7423	10.0715	33.404	149.698	751.965	1	1	9.8407	90.5682	241.265
PWY-7644	1	1	1	3.8442	25.6837	1	1	1	4.39567	16.2625	1	1	1	1.05465	15.4753	1	1	1	1	1
PWY-7663	62.8767	191.112	741.534	2578.37	10122	1625.94	4312.35	8648.38	41544.5	148246	97.9318	263.972	311.607	758.615	14200.3	88.0462	583.584	1474.04	3224.6	6215.7
PWY-7664	59.3785	169.512	710.539	1800.55	8115.36	1541.53	4010.06	8027.27	39426	137373	5.0226	142.633	235.953	462.095	8585.5	56.4765	189.961	533.463	2141.23	5497.75
PWY-841	48.9295	137.865	432.878	1989.04	5139.31	836.274	2035.45	4575.04	20880.6	65986.5	96.0571	198.183	212.452	700.353	9573.06	53.8175	371.164	963.503	1991.82	3358
PWY-922	1	13.7646	18.3385	80.1427	251.74	25.4509	55.5061	246.271	536.853	2714.43	1	14.9493	29.822	158.334	917.556	1.2866	11.3658	32.7114	123.401	216.805
PWY0-1061	40.3873	115.807	487.568	1052.5	4945.48	965.203	1462.56	4893.26	16520.4	74729.1	7.0565	91.5631	164.94	499.966	3911.24	20.835	91.5213	288.284	1486.44	3084.65
PWY0-1241	28.1939	69.3874	298.34	887.543	3223.85	368.738	929.673	3053.26	7871.4	46266.8	6.8689	29.3811	58.1104	131.385	5405.39	7.2024	48.2242	144.887	554.305	1722.91
PWY0-1261	24.2537	122.251	410.904	1739.36	4240.17	971.853	1680.16	5175.55	8642.16	75881.6	56.7962	177.038	197.722	595.211	8518.27	61.6221	282.231	1151.34	2153.76	3024.4
PWY0-1277	3.4666	3.7345	16.002	53.3121	291.601	1	22.5886	169.924	983.14	3810.93	1.0003	3.02827	11.5687	102.894	550.019	1	1	3.56795	37.1172	75.9924
PWY0-1296	7.4264	58.3303	166.901	717.355	1053.55	216.728	537.718	1633.68	5594.15	19234.7	73.2852	84.1305	101.104	349.448	3978.77	43.7176	108.504	725.593	1298.4	1530.43
PWY0-1297	11.2911	74.5481	179.029	811.333	1206.03	239.057	584.944	1851.57	5100.24	19886.7	62.3492	78.7861	95.5893	421.883	3741.88	39.7062	78.2327	127.554	910.534	1414.3
PWY0-1298	10.6888	63.9997	142.018	767.523	1141.94	226.85	436.068	1503.11	3870.15	17132.9	58.6233	64.6995	80.7997	302.786	3497.62	33.5337	80.2635	549.647	879.324	1166.42
PWY0-1319	63.7125	154.524	561.714	2364.53	8512.62	1458.41	2466.43	7566.49	26315.1	113011	109.947	240.052	270.206	791.737	11732.9	67.6119	484.079	1217.74	2592.76	5386.75
PWY0-1338	19.2532	56.9173	181.402	336.66	2810.43	158.525	467.783	2125.98	7288.61	42524	1	6.3661	13.4492	76.6052	253.15	5.4501	35.4105	88.2185	386.808	1610.56
PWY0-1415	14.5428	78.7234	168.406	439.43	1274.23	124.791	260.105	1675.84	2109.24	23454.6	16.6834	87.0139	123.108	342.934	5016.9	28.3691	106.264	367.62	755.049	1675.22
PWY0-1479	31.1668	56.0122	242.463	503.788	3391.03	583.095	1163.84	3106.25	9991.93	45309.6	1	66.7305	126.334	163.082	5270.63	1	42.6745	180.772	846.3	2383.56
PWY0-1533	3.2254	44.004	230.423	549.284	1705.35	134.181	315.309	1021.94	6259.59	25927.3	2.9172	26.5185	44.812	165.19	1591.08	3.4377	13.678	41.3359	297.15	388.097
PWY0-1586	53.4	198.117	473.723	1950.04	6063.83	1040.13	2271.34	5200.66	26246.2	85472.2	91.0508	112.25	204.614	643.052	8621.79	45.8972	416.456	1253.65	3003.89	3369.89
PWY0-162	48.661	142.155	479.804	2165.42	5239.25	872.913	2103.37	4766.5	22276.9	69147.6	96.9415	197.407	213.022	673.486	10131.1	55.0841	383.347	1018.52	2131.52	3450.92
PWY0-166	43.3069	132.481	468.855	1703.62	4758.44	754.768	1536.69	4128.68	15225.2	59088.6	74.5932	173.38	189.111	568.521	6955.37	39.479	272.667	680.259	1551.25	3010.93
PWY0-321	11.5788	32.3259	83.1115	437.025	914.342	460.071	760.845	3341.58	12487.2	60738.4	1	17.794	38.8062	170.924	1839.25	1	17.2629	94.3819	661.354	2296.04
PWY0-41	1	1.00008	2.1219	21.1783	278.869	1.0001	25.7381	50.8695	379.11	2037.12	1	1	7.38695	57.4208	170.54	1	1.00008	3.7854	18.0489	36.768
PWY0-42	22.5203	49.8925	135.56	304.171	1732.78	536.787	632.442	2500.55	10179.7	39021.6	9.3351	49.7999	68.303	150.253	1729.24	10.3214	49.9635	152.48	546.449	1667.19
PWY0-781	41.9203	125.157	328.912	1696.04	4047.13	616.008	1233.22	3408.22	12667.5	47549.4	74.9951	175.518	188.207	517.368	8044.58	40.2745	280.306	786.324	1492.83	3009.77
PWY0-845	32.283	83.1144	363.449	724.087	3878.19	464.939	728.52	4023.51	11513.1	61500.3	1	68.817	103.443	282.102	1628.4	22.1202	133.921	349.708	1003.36	2510.17
PWY0-862	57.2484	161.605	687.817	1667.56	7635.24	1477	3902.91	7648.87	37808.3	129678	4.4506	133.79	221.118	434.039	7890.93	51.8875	167.38	498.104	2014.12	5185.96
PWY1G-0	1	6.6247	34.1185	76.6528	269.617	1	11.3825	34.1998	56.9955	98.2932	1	9.55377	16.1816	157.776	527.022	1	1.64162	10.2497	45.259	114.011
PWY490-3	5.9953	15.3416	34.9278	211.094	327.741	22.1618	125.345	191.563	762.998	3723.27	1.5244	4.7132	22.3183	60.9553	1373.14	7.2617	11.5428	188.538	363.701	583.16
PWY4FS-7	54.926	142.325	488.541	1885.88	6181.1	1058.83	1938.48	5861.86	22396	79866.8	100.566	196.607	222.918	648.708	10273.7	54.063	415.918	1024.51	2294.83	3691.57
PWY4FS-8	54.926	142.325	488.541	1885.88	6181.1	1058.83	1938.48	5861.86	22396	79866.8	100.566	196.607	222.918	648.708	10273.7	54.063	415.918	1024.51	2294.83	3691.57
PWY5F9-12	1	1	1.0002	1.00275	1.3913	1	1	1	4.30253	78.9666	1	1	1	2.48338	17.64	1	1	1	1	1
PWYG-321	62.1882	179.072	751.335	1900.66	9238.01	1616.03	3948.44	8515.28	41358.9	141651	5.1795	149.752	255.847	493.221	9029.11	58.154	197.331	556.098	2240.67	5689.35
PYRIDNUCSAL-PWY	33.1694	89.8317	349.785	1152.26	4042.86	365.074	1145.19	2914.55	12257.4	36488.6	28.6016	123.396	135.702	427.999	5114.01	17.5161	92.8876	178.889	811.604	2309.61
PYRIDNUCSYN-PWY	36.4725	106.565	386.923	1579.7	4674.8	712.879	1709.5	3927.39	18272.1	57422.2	67.9295	125.166	138.43	434.272	6925.57	37.5569	301.315	757.587	1678.75	2748.45
PYRIDOXSYN-PWY	30.2725	74.5225	374.425	939.898	4600.69	768.02	1114	3884.37	14891	61331.1	1	66.5571	96.4928	224.762	1898.61	16.2462	95.9832	279.452	958.824	2598.42
REDCITCYC	47.89	172.758	564.741	2391.14	7045.95	1222.44	2437.89	6592.2	28463.1	94238.7	106.112	195.3	232.485	702.478	11787.5	45.1767	319.788	797.346	1959.77	4178.33
RHAMCAT-PWY	2.5661	7.89977	22.5143	204.697	644.634	28.009	120.909	461.043	1165.55	15057.1	4.3791	20.7009	45.216	77.4106	2018.98	15.9186	45.6676	69.1183	291.028	1001.79
RIBOSYN2-PWY	39.1822	132.853	465.819	1870.34	5134.01	811.56	1862.46	4401	20479.3	64572	82.1306	180.816	192.526	619.906	8379.7	49.8778	350.899	883.314	1864.74	3258.05
RUMP-PWY	1.0001	32.9098	98.897	275.453	997.899	42.3214	100.423	569.171	860.695	2224.94	47.1138	72.1878	95.5554	258.358	2493.04	44.2373	98.0567	297.522	1040.64	1323.07
SALVADEHYPOX-PWY	57.0151	146.479	632.179	2170.9	7748.9	1128.11	2546.01	5769.32	26928	92633.3	83.7572	200.48	245.292	685.294	8447.45	41.4966	266.549	449.632	1957.57	4576.67
SER-GLYSYN-PWY	54.1812	167.989	539.23	2273.13	7900.72	1080.08	2267.37	6053.78	24718.4	88211.5	85.9327	208.974	246.15	621.014	12107.7	60.7719	455.198	1136.92	2256.22	4039.79
SO4ASSIM-PWY	44.5835	171.913	647.466	1452.27	8351.07	1577.52	2138.09	7047.8	22549.3	126044	48.1535	171.695	230.77	552.287	7185.7	41.8145	420.884	1091.72	2463.88	5391.78
SUCSYN-PWY	1	1.00008	27.909	219.598	927.342	19.3344	64.1468	297.288	847.458	2826.96	1	4.14617	32.607	71.3066	1103.41	1	3.13353	5.43375	29.7712	199.319
SULFATE-CYS-PWY	50.4798	174.539	610.863	1738.15	7498.74	1188.69	2325	6055.87	24156.3	94806.6	65.2913	193.601	230.58	628.062	8804.38	50.1466	450.462	1091.28	2427.38	4262.36
TCA	50.7231	171.322	612.263	2371.49	7412.74	1296.59	2687.83	6991.64	30192.4	101131	111.386	228.818	237.34	766.168	12037.7	61.6267	470.709	1179.81	2603.23	4478.47
TCA-GLYOX-BYPASS	40.3286	131.331	456.766	1309.12	5986.5	1016.99	2232.58	5422.92	24621.9	78360.2	76.8172	149.139	188.571	607.794	6265.19	38.2541	134.528	362.731	1626.34	3576.6
TEICHOICACID-PWY	1.0147	4.38488	6.41145	154.496	410.328	5.0268	52.205	149.715	479.234	1205.5	5.2121	43.205	64.2281	150.376	653.004	1	36.0472	301.733	452.806	1077.31
THISYN-PWY	21.4775	23.0703	184.098	1151.91	2040.04	572.351	1892.03	3071.47	16687.2	61955.4	43.0574	67.7461	101.463	176.737	5504.04	28.9596	220.933	695.87	1582.82	2438.87
THREOCAT-PWY	1	1	1.13475	7.3997	16.8152	1	62.1514	170.179	904.503	2015.32	1	1	1	1.15463	13.447	1	1	13.6083	82.0743	290.617
THRESYN-PWY	52.5995	157.455	510.226	2253.67	5478.64	874.279	2391.53	4685.79	22577.4	71295.2	93.7145	197.772	211.546	657.168	10021.1	51.6874	387.038	1091.41	2198.76	3672.55
TRNA-CHARGING-PWY	45.5988	129.556	455.972	1831.72	4712.58	806.598	1907.78	4378.17	20191.7	63761.7	94.8787	155.475	192.332	539.988	8653.28	47.4374	305.698	837.094	1754.23	3098.06
TRPSYN-PWY	35.5236	141.874	444.153	1945.27	4874.96	797.255	1943.84	4373.84	20353.4	64893.2	107.092	185.138	200.891	618.037	9209.79	54.0893	354.038	889.648	1883.07	3165.24
TYRFUMCAT-PWY	29.8135	91.2756	412.39	792.115	5003.57	699.407	1450.69	3666	18001.7	56952.4	6.7338	90.4359	111.343	273.248	3624.28	12.5496	79.1927	252.326	923.833	2981.72
UBISYN-PWY	35.1472	87.8906	441.904	961.625	5606.53	905.275	1498.58	4845.43	14304.4	73412.3	11.5441	113.471	145.991	294.559	7281.97	22.5424	79.9153	270.15	1181.72	3153.06
UDPNAGSYN-PWY	51.7083	136.073	442.671	1793.16	4691.04	774.952	1283.4	4222.05	12303.8	58068.1	96.4293	189.157	203.941	646.769	8446.87	44.9978	340.158	817.309	1615.18	3110.78
VALDEG-PWY	1	1	1.0056	5.66592	29.3641	1	1	1	1	7.9572	1	1.00585	6.16265	30.6096	154.841	1	1	1.78715	30.3381	48.4809
VALSYN-PWY	63.5525	218.32	804.478	2960.87	7869.91	1530.48	3118.28	7153.96	31149.8	124113	119.341	273.019	366.908	927.41	14250.5	67.0466	615.55	1583.2	3078.86	5431.84
Katani PiCRUST ANCOM Analysis
Percentile	0	25	50	75	100	0	25	50	75	100	0	25	50	75	100	0	25	50	75	100
Group	Innotech	Innotech	Innotech	Innotech	Innotech	Okanagan	Okanagan	Okanagan	Okanagan	Okanagan	Sterile-Innotech	Sterile-Innotech	Sterile-Innotech	Sterile-Innotech	Sterile-Innotech	Sterile-Okanagan	Sterile-Okanagan	Sterile-Okanagan	Sterile-Okanagan	Sterile-Okanagan
1CMET2-PWY	215.951	1890.99	2449.05	7125.67	51252.7	1602.28	8218.98	40672.7	55846.4	74781.6	22.8808	80.9228	109.012	260.013	944.301	3957.18	8290.4	14044.9	32225.8	42646.7
3-HYDROXYPHENYLACETATE-DEGRADATION-PWY	2.0098	54.8186	90.4578	113.602	977.915	49.1283	2992.56	10733	17155.8	25961.1	1	1	15.5333	27.8423	145.854	2.0975	45.8601	76.036	168.825	480.419
AEROBACTINSYN-PWY	1	2.1658	28.7399	67.5222	129.029	1	1.42862	4.24515	20.5137	31.0807	1	1.02872	2.64215	10.1395	181.893	1	5.90725	16.9831	56.96	245.551
ALL-CHORISMATE-PWY	1	96.824	208.207	351.919	700.661	321.511	5557.13	13844.4	22928.3	33806.2	1	1	12.7769	96.8907	157.959	1	479.31	1361.03	1676.08	2796.83
ANAEROFRUCAT-PWY	158.014	1206.87	1752.67	2249.82	10715	2835.07	8311.92	38346.4	47728.3	70108.2	30.5985	65.6311	137.824	235.313	1130.04	2689.45	3735.18	11351	17271	22089.9
ANAGLYCOLYSIS-PWY	168.974	1408.94	2385.76	3078.09	18730.2	2902.91	8943.36	40586.7	50054.7	74101.9	31.1526	70.29	147.039	287.743	1164.11	2914.91	3934.9	11960.6	18421.7	23262.8
ARG㳢_xD800_숍SYN	115.514	1144.45	1575.91	2441	10897.2	909.588	4871.2	26966.1	33676.9	49988.7	1	49.4807	81.8182	156.958	905.102	39.6586	2445.61	4851.16	11660.8	16136.6
ARGDEG-PWY	1	10.5194	297.641	710.53	1825	43.4825	3075.57	11377.4	17063.8	24397.6	1	1	20.5209	58.0473	954.004	1	83.2194	298.493	495.665	1787.02
ARGORNPROST-PWY	27.5404	98.1266	129.591	359.754	997.066	1753.5	2729.19	14410.6	22498.2	26627.9	1	1.00008	48.1041	61.4875	171.681	8.3117	365.162	503.779	817.982	5420.25
ARGSYN-PWY	181.801	1570.23	2247.91	6637.48	40866.1	2074.26	7374.46	36035.1	48498.7	67287.7	21.4766	77.9136	124.534	240.453	985.485	231.478	3541.53	9686.6	24431	31001
ARGSYNBSUB-PWY	193.709	1644.28	2334.66	7186.88	43761	2286.17	7235.52	33849.6	47967.6	62547.3	23.9041	80.7401	130.28	258.313	1023.24	3744.91	8572.99	14927.6	26900.5	33852.4
ARO-PWY	223.332	1939.91	2636.28	7603.06	46915.4	2116.41	9639.44	45162.9	60128.7	83311.6	22.6318	90.7675	135.863	285.275	1161.65	488.563	4360.44	11205.4	29414.9	38650.6
ASPASN-PWY	214.112	1466.13	2002.49	5746.83	34228.9	717.318	4785.16	21120.9	26986.4	37440.9	13.5002	58.0877	85.0573	223.306	938.825	852.418	1808.55	3015.46	5992.45	10735.8
AST-PWY	104.978	1040.99	1803.04	6114.01	37913	260.979	4863.58	20240.5	26165	36780.2	1	9.4456	69.1562	104.235	728.979	2287.37	6702.8	12864	18908.7	28558.2
BENZCOA-PWY	1	1	1	1	1.0004	1	1	1	1	1	1	1	1	1	1.0614	1	1	1	1	19.0573
BIOTIN-BIOSYNTHESIS-PWY	171.229	1729.13	2581.16	6602.65	46732.3	1017.75	7834.37	46209.3	61014.5	85061.3	1	58.1621	111.436	234.881	1334.38	3475.49	8364.51	13550.6	25671.8	36866.7
BRANCHED-CHAIN-AA-SYN-PWY	250.371	2295.38	2882.31	8362.34	51983.6	2621.52	9664.6	46172.7	61092.3	86739.8	25.0739	97.4527	166.213	341.029	1305.82	4476.83	9955.32	18838.9	30827.1	38057.5
CALVIN-PWY	208.788	1830.53	2597.39	7201.62	39689.1	2626.93	10918.4	44643.9	55596.3	81199.7	26.6206	84.3823	148.77	286.464	1403.47	3837.42	8450.87	13583.5	29189.6	33195
CATECHOL-ORTHO-CLEAVAGE-PWY	69.2384	209.892	295.809	1321.7	15408.7	213.119	2950.36	16335.5	20977.8	30034.6	1	28.864	43.0521	57.8874	64.1037	94.8232	431.841	1193.26	8308.38	15972.1
CENTBENZCOA-PWY	1	1.04755	1.5629	5.46695	35.8616	1	1	1	1	1	1	1	2.04275	5.4944	21.2254	1	1	1	3.81528	35.6804
CENTFERM-PWY	1	28.8122	113.125	169.637	264.32	1	83.3434	199.843	282.732	434.055	1	1	2.60145	9.53505	130.149	1	230.911	389.375	608.57	908.277
CHLOROPHYLL-SYN	1	1.59435	4.6514	14.4051	28.0646	1	1.52735	9.23225	11.4445	15.8857	1	1	1	1.04107	52.887	1	2.40665	10.3308	27.5786	249.5
COA-PWY	166.343	1496.53	2113.7	6125.47	34261.2	2597.77	7430.53	33145	43803.7	61147.4	20.8342	66.6935	117.785	250.137	955.588	3262.98	7241.21	13642.8	23055.1	28230.8
COBALSYN-PWY	115.494	689.663	1333.34	4825.3	29411	390.229	4219.25	23749.6	32107	43818.6	2.2502	27.8998	44.3072	68.6976	216.234	1495.9	6380.97	12400.4	17915.3	27172.8
CODH-PWY	1	1.60332	4.3541	9.06297	187.35	1	1	1.0077	10.6122	232.636	1	3.30768	6.8101	12.8634	18.0771	1	1.9846	20.5225	44.656	121.293
COLANSYN-PWY	177.351	1465.49	1821.09	5059.24	45486.3	761.677	4750.73	29997.3	39138.7	54575.9	27.2354	56.4554	84.4787	216.897	578.178	2852.6	8285.93	12572.2	25780.9	34498.7
COMPLETE-ARO-PWY	236.357	2056.11	2833.09	8154.14	50326.5	2279.09	10107.1	47601	63311.9	87831.7	23.6706	94.8983	144.271	300.657	1250.26	556.221	4580.38	12030.9	30947.9	41179.3
CRNFORCAT-PWY	1.0091	1.0807	3.1552	35.0219	127.778	30.7985	2136.41	9593.03	16669.4	29704.2	1	1	1.0015	4.79028	51.9765	1	35.4809	226.17	645.062	1091.94
DAPLYSINESYN-PWY	205.135	2029.5	2810.57	8070.68	48038.2	2169.54	9022.9	40700.4	55206.3	75125.5	22.9137	81.9306	118.677	266.158	1119.39	3813.46	8645.93	15178.5	27181.7	33811.3
DENITRIFICATION-PWY	2.9858	49.8815	94.9558	186.786	913.375	1	609.069	3832.11	5395.09	8476.7	1	1	2.8867	13.9921	216.627	23.9535	96.5228	110.599	2998.56	6911.13
DENOVOPURINE2-PWY	93.8667	731.171	1924.66	3473.23	18132.3	2590.11	7371.61	32190.7	38852.4	60424	14.2811	56.3299	118.767	208.624	1051.76	1932.87	3000.13	6788.14	14439.8	18390.4
DHGLUCONATE-PYR-CAT-PWY	1	18.0342	72.1519	143.869	468.136	191.148	2181.35	12594.5	20108.9	22662.9	1	2.71908	22.8152	59.5331	112.437	1	108.074	240.676	553.33	1718.53
DTDPRHAMSYN-PWY	216.378	1921.05	2601.19	7760.85	52866.6	893.499	8537.75	42003.2	58236.1	77640.5	28.3373	60.9414	114.106	307.049	762.415	4325.84	13147.3	20497.8	36256	53595.1
ECASYN-PWY	1	6.85757	163.346	394.81	859.717	23.9239	3164.39	6951.55	12045.6	17375.8	1	1.31133	13.9161	56.5603	916.657	1	48.9054	179.242	247.414	1475.08
ENTBACSYN-PWY	56.9455	389.886	494.783	586.404	2260.78	558.023	5054	16575.5	22888.6	34997.7	1.0002	22.5106	46.7713	83.0172	771.838	1	1047.8	1445.17	2987.66	4743.11
FAO-PWY	201.305	2298.32	3026.09	8622.63	58197.8	1819.99	10914	62665.6	84373.4	120639	14.3799	89.5287	142.905	334.48	1634.44	3727.36	9461.73	26681	31598.3	36665.4
FASYN-ELONG-PWY	236.783	2677.64	3841.48	10376.3	64397.8	2331.72	11007.9	67002.8	88105.8	123516	10.6757	114.836	167.157	424.578	1840.58	4965.68	8801.16	17254	32967	51466.5
FASYN-INITIAL-PWY	247.562	1926.38	3150.69	7202.85	76977.5	1272.81	10450.2	64894.7	85429.7	117345	1	80.3029	135.254	330.158	1612.71	5254.17	9686.94	17694.7	39744.1	59346.4
FERMENTATION-PWY	85.7899	947.933	1891.21	2738.09	17049.9	1811.15	9449.7	45785.7	60377.3	83967.9	8.7468	67.7328	102.129	206.233	1282	3177.01	7276.18	12712.5	22752.8	28937.4
FOLSYN-PWY	196.557	1860.39	2489.16	7251.4	49749.2	1957.85	9237	38140.5	51527.3	70179.2	24.7192	82.5071	123.776	257.624	1046.1	4063.51	8800.03	13877.2	29338.2	39063.5
FUC-RHAMCAT-PWY	1	3.9066	50.4643	69.5101	167.122	21.5428	118.059	191.607	317.276	557.769	1	1	1	3.41383	25.5618	1	10.3657	37.6698	113.363	221.086
FUCCAT-PWY	1	9.1203	35.4978	79.0511	87.4149	46.2207	68.1129	129.827	283.241	320.076	1	1	2.07625	7.32923	50.5948	1	6.42323	18.8675	65.0229	170.089
GALACT-GLUCUROCAT-PWY	30.5442	278.083	376.158	499.928	1484.57	144.966	3032.72	8381.76	14766.3	21650.3	8.339	16.7863	40.8186	101.151	819.213	55.1089	431.54	1141.94	1875.57	6695.84
GALACTARDEG-PWY	21.7477	96.063	224.091	483.928	1071.23	26.4322	2423.28	7462.29	11554.7	16909.2	1	15.6437	29.519	48.199	716.953	62.7721	449.375	975.179	2731.62	5944.4
GALACTUROCAT-PWY	32.5493	388.811	481.843	641.812	1592.6	195.589	3315.58	10550.2	17965.6	26330.7	7.6951	20.2283	49.7399	133.582	821.505	743.538	1716.06	2618.56	7418.46	10390.1
GALLATE-DEGRADATION-I-PWY	6.2862	60.7017	147.043	385.954	3361.64	36.1659	537.815	3472.19	5027.07	7947.34	1	1	1	2.2129	55.7338	24.836	71.5031	137.859	2257.07	4301.18
GALLATE-DEGRADATION-II-PWY	5.9648	63.5197	127.877	337.08	3361.64	1.8655	190.563	1105.39	1629.63	2082.53	1	1	1	2.2129	40.7313	39.2693	111.974	179.347	2552.74	4301.18
GLCMANNANAUT-PWY	1.3815	16.2584	48.4278	70.4762	306.117	1489.23	2978.67	6343.08	11636.3	16842	2.4455	8.6105	16.1961	42.8837	55.4518	1	204.394	375.959	607.638	3532.79
GLUCARDEG-PWY	22.3471	97.2328	234.889	497.282	1101.59	26.8364	2463.27	7609.76	11895.7	17339.5	1	16.9289	30.9125	51.6577	724.082	63.0023	450.565	1004.95	2760.14	6012.09
GLUCARGALACTSUPER-PWY	21.7477	96.063	224.091	483.928	1071.23	26.4322	2423.28	7462.29	11554.7	16909.2	1	15.6437	29.519	48.199	716.953	62.7721	449.375	975.179	2731.62	5944.4
GLUCONEO-PWY	197.077	1792.5	2630	7421.71	40213.6	2066.74	7461.52	40840.7	53422.3	75313.7	15.373	79.6526	129.809	262.092	1122.21	3688.22	8011.14	15798.4	28358.2	31215.4
GLUCOSE1PMETAB-PWY	145.448	1489.08	2162.62	6094.23	48201.2	545.801	5928.78	34918.6	47800.4	63045.1	1	28.2944	84.8353	146.144	921.695	3086.18	8410.02	15518	24135.6	34921.7
GLUCUROCAT-PWY	45.3392	351.057	463.274	525.946	2346.71	166.131	3355.78	9303.49	16255.1	24042.9	13.5497	22.4905	47.1473	113.262	871.719	53.0958	431.126	1180.88	1923.29	8219.33
GLUTORN-PWY	226.988	2079.65	2661.89	8078.67	54365.7	1505.25	7600.03	41976.4	60058.5	78396.8	21.1667	82.9888	118.994	256.255	970.205	3971.02	9103.27	14308.7	29070.6	40532.7
GLYCOCAT-PWY	169.188	1466.26	1840.18	3830.52	38968.6	726.961	7538.41	31233.8	39035.1	57628.2	12.1114	57.5969	104.496	228.65	1320.65	66.7903	3594.25	7344.15	21411.9	30544.6
GLYCOGENSYNTH-PWY	134.939	1132.55	1401.36	3281.23	37603.9	1175.79	7016.67	25919	32007.1	47542	21.6969	60.0082	73.0554	209.912	840.511	109.646	2793.75	6271.04	19618	29635.8
GLYCOL-GLYOXDEG-PWY	1.1536	17.0306	141.022	326.967	655.159	5.7342	67.9544	106.707	130.755	241.213	1	1	7.60035	45.5836	714.474	1	19.617	78.6984	134.559	1146.06
GLYCOLYSIS	197.491	1582.37	2617.28	4125.86	20606.5	2737.13	9434.58	39929.8	50880.7	73229.1	30.9568	79.2405	145.98	257.446	1211.31	3242	5123.34	14486.9	19475.2	26224.7
GLYCOLYSIS-E-D	186.005	1581.61	2481.96	4730.64	19775.6	1321.88	7682.43	39078.5	50843.1	71693.2	11.7943	73.4793	101.385	235.018	1070.98	3238.61	5786.38	14736.6	21130.1	25975.4
GLYCOLYSIS-TCA-GLYOX-BYPASS	187.942	1507.58	2552.12	3840.14	19893.7	1262.33	7782.47	41518.8	54684	76398.4	26.254	76.4737	123.099	233.512	1128.01	3242.62	5485.54	14816	19612.8	26887.1
GLYOXYLATE-BYPASS	152.831	1400.48	2065.69	6337.06	36640	519.839	6014.87	33796.2	46379.6	63106.5	20.5637	58.8241	85.3079	171.597	803.054	3056.85	7735.6	13968.9	26515.6	32249.2
GOLPDLCAT-PWY	1	1	1.0186	3.9619	36.4237	1	1	1.5341	9.88368	33.5571	1	1	1	1.2198	7.8524	1	1.13707	9.99295	18.8931	62.0188
HCAMHPDEG-PWY	1	5.47602	7.5911	45.5174	86.6241	1	718.475	3339.21	5763.53	9677.22	1	1	1	5.86602	26.677	2.1945	23.0835	51.5412	132.562	335.183
HEME-BIOSYNTHESIS-II	129.296	1327.5	2033.93	5785.86	34234.2	1559.95	6018.25	32364.9	43203	60027.8	21.9364	55.5491	94.6047	195.179	999.741	2583.52	6734.37	12109.5	19667.1	27055.1
HEMESYN2-PWY	168.011	1664.83	2449.21	6832.98	39164.5	1844.6	8103.26	38208	50495.2	70585.5	23.8975	70.4963	122.784	260.513	1201.56	3678.5	8318.54	14158.3	25433.6	32228.3
HEXITOLDEGSUPER-PWY	1	40.6153	160.174	392.77	2336.8	1586.47	4910.45	13747	22654.6	33271.1	5.294	18.6705	53.6244	80.9643	176.734	1	850.905	1256.99	1645.97	8092.62
HISDEG-PWY	279.35	2197.12	3379.59	9167.49	86622.8	1837.25	7445.26	36501.4	48885.9	67449.3	20.1323	63.9878	96.0789	184.176	888.965	3100.16	7514.04	13859.1	25158.8	32559.1
HISTSYN-PWY	163.108	1566.22	2383.85	6867.85	37012.1	2045.08	7630.25	36014.3	47859.8	66626.4	21.0373	65.704	111.661	223.24	959.033	3405.05	7748.3	13232	24908.1	30575
HOMOSER-METSYN-PWY	112.561	649.569	1185.03	1990.13	16545.7	1282.68	5772.16	27313.8	36426.7	48484.7	23.932	46.5421	88.118	199.767	1137.07	71.5783	1598.83	2297.94	5151.49	15761.1
HSERMETANA-PWY	165.139	1506.63	1930.68	6182.62	34207.9	1329.63	7585.06	41238.5	56741.2	77878.8	25.5563	76.1116	111.66	159.934	566.795	3633.37	8663.03	17937.9	26838.6	33970.5
ILEUDEG-PWY	1	1	1	1.00212	1.0194	1	1	1	1	1.0501	1	1	1	1	1	1	1	1	1	1
ILEUSYN-PWY	317.721	2922.15	3255.14	9721.5	65018	2783.01	10063.3	50071.1	65896.9	94520.1	25.3889	103.873	180.993	385.057	1325.38	4821.6	10968	19896.8	33095	41575.6
KDO-NAGLIPASYN-PWY	1	20.1662	559.501	1588.92	3757.11	69.8431	3856.62	19269.6	28351.6	42449.3	1	1	35.0031	72.4651	914.146	1	190.304	758.269	1196.9	2350.93
KETOGLUCONMET-PWY	1.0219	49.7744	120.374	256.725	619.511	81.7928	299.829	1148.73	1594.96	2403.66	1	1.49543	10.0582	27.1462	40.0237	1	85.0871	223.92	1305.97	6540.02
LACTOSECAT-PWY	1	1.00022	3.49885	7.35158	346.935	1	24.7297	51.9912	179.295	1448.44	1	1	8.7426	36.8118	54.6005	1	132.6	266.89	423.731	3647.51
LEU-DEG2-PWY	192.154	1770.98	2333.9	7270.62	45659.1	578.021	4926.68	31554.7	45624.4	60855.3	4.5835	41.9228	72.4755	96.0901	425.24	2157.02	7406.41	17543.5	22827.6	30350.4
LIPASYN-PWY	1	1.0471	52.4843	70.8233	325.936	8.3025	20.7287	34.4806	47.9124	58.9695	1	1	1	1	7.709	1	1	1.00005	3.53535	113.399
LPSSYN-PWY	1	1	1.0004	1.0034	1.0128	1	1	1	1	1.0566	1	1	1	1	1	1	1	1	2.64662	9.798
MET-SAM-PWY	143.189	1018.67	2009.05	2568.95	18464.4	1718.95	6615.73	34369.5	45174.8	62127.8	21.9699	59.4842	106.702	228.121	1155.81	164.06	2790.62	3636.9	9620.74	19241.6
METH-ACETATE-PWY	1	1	4.2383	21.2546	139.477	1	1	1.01415	10.9039	274.035	1	1.44497	7.87835	12.7849	18.6141	1	1	10.9603	36.271	129.169
METHANOGENESIS-PWY	1	1	1.02845	4.427	42.4375	1	1	1.0121	2.24938	100.058	1	1	1	2.35127	5.9083	1	1	1	1.00053	12.4476
METHGLYUT-PWY	1	3.0421	207.617	504.49	1222.33	162.089	542.277	2318.94	3395.52	5466.75	1	1.00343	6.29985	28.2759	67.7043	1	77.638	157.948	375.797	587.875
METHYLGALLATE-DEGRADATION-PWY	7.5716	75.1209	182.93	446.124	3754.25	44.8034	654.279	4235.67	6098.69	9628.92	1	1	1	2.50127	66.0516	30.7646	66.2589	129.73	737.851	4169.59
NAD-BIOSYNTHESIS-II	2.088	189.828	376.911	749.737	1394.08	97.8198	3768.78	17820.7	21864.7	34481.3	1	17.8576	43.4153	93.3834	1026.98	1	157.631	358.914	608.227	1948.36
NADSYN-PWY	11.3134	46.4558	244.942	370	520.208	1	2193.4	15306.6	21206.8	29211.6	1	1	2.8637	18.5514	157.438	1	70.1535	156.769	395.988	989.109
NAGLIPASYN-PWY	128.739	1294.71	1992.47	5784.45	34214.8	368.892	5200.43	31747	42715.3	58712.5	3.9925	46.0481	69.4998	190.731	916.345	2167.36	6305.66	12451.1	17818	26124.2
NONMEVIPP-PWY	155.171	1380.8	2095.91	5875.71	34263.1	920.852	7317.45	32810.3	43560.5	60962.4	19.7361	64.9169	89.0308	230.842	935.657	3155.78	7150.47	12231.1	21819.1	28262
NONOXIPENT-PWY	345.337	2764.44	3405.6	9645.51	63553.9	3280.23	13892	57581.7	70994.7	104182	32.7867	130.743	198.511	403.881	1937.75	5801.93	10468.3	17880	41752.4	53420.1
NPGLUCAT-PWY	1	1	1	1.00025	1.0023	1	1	1	1	1	1	1	1	1	1	1	1	1	1	1
OANTIGEN-PWY	176.587	1569.97	2455.91	7066.32	38839.5	1339.47	7118.01	36560.8	49840	67975.4	24.2931	71.9986	99.8927	249.922	776.787	3614.68	8657.97	15404.1	27045.8	34392.3
ORNARGDEG-PWY	1	10.5194	297.641	710.53	1825	43.4825	3075.57	11377.4	17063.8	24397.6	1	1	20.5209	58.0473	954.004	1	83.2194	298.493	495.665	1787.02
ORNDEG-PWY	1	187.937	364.43	670.432	1812.84	426.862	3625.05	19431.8	24859.2	35839.4	1	1	1	10.7187	54.4298	1	69.6408	505.627	1346.96	6459.79
P101-PWY	1.0124	13.5963	48.4271	118.154	237.352	17.1452	510.231	1614.84	1931.76	3756.26	1	1	1.44775	18.3256	61.5523	1	62.0741	116.846	264.129	1382.57
P105-PWY	116.537	1316.18	2385.25	3135.2	21121.9	745.898	9229.56	44742.3	58738.7	82936.8	28.1528	70.7066	120.308	265.902	1138.41	2737.64	4227.26	8865.47	15018.8	20670.4
P108-PWY	57.9976	137.889	321.662	828.499	1408.92	396.589	1248.41	6003.18	8756.46	13089.7	1	8.81288	29.9311	83.8873	643.327	77.6932	804.876	2328.44	3877.14	10867.9
P122-PWY	22.9997	297.12	518.299	720.601	2457.98	487.363	1613.4	6608.53	8109.29	12062.8	13.1854	23.588	57.4659	110.346	333.828	73.4902	520.961	1391.4	2001.71	3071.16
P124-PWY	57.1578	686.912	841.318	926.561	5420	550.136	2744.42	12971.2	20694.4	27432	27.1304	28.9968	72.2597	163.173	927.85	142.27	538.576	1499.56	2124.75	3160.99
P125-PWY	54.5644	92.7977	163.28	232.799	994.982	456.385	1182.96	3153.66	5872.89	7952.71	3.5558	10.7006	17.107	48.2479	108.738	50.1895	663.182	754.46	1554.98	8427.07
P161-PWY	9.2805	422.226	598.033	793.976	1466.88	2950.75	4902.1	16283.5	24153.8	34617.4	12.21	33.3897	123.551	169.621	1156.06	606.402	1671.09	3384.93	6723.45	9084.03
P162-PWY	1	1	1.00025	2.8646	60.887	1	1	1	2.8512	21.5425	1	1	1	1.6393	7.3307	1	1	1	60.3248	256.772
P163-PWY	1	1.00038	3.2821	48.3448	217.514	1	3.20792	14.1723	22.8155	33.9307	1	1	1.00025	4.41983	61.0622	1	1.4392	5.9696	23.7049	60.2091
P164-PWY	1	115.822	131.751	385.66	1170.32	1	1	107.898	205.06	870.835	1	1	8.262	20.284	478.011	1	252.63	459.115	609.952	1491.44
P184-PWY	1.0584	21.3336	152.369	457.071	3829.03	35.5203	620.309	4287.98	6049.29	9682.76	1	1	1	2.40545	58.6075	1	52.8098	81.6906	163.177	1464.1
P221-PWY	98.6128	610.827	1158.72	2917.2	44799.3	159.087	3366.94	17081.1	30738.8	39222	1	1	17.5176	37.1965	138.797	2122.68	4340.87	8819.98	23497.3	37295.5
P23-PWY	71.9984	159.104	707.266	942.061	1660.44	949.295	1721.73	3673	4848.34	8724.29	1	34.0355	70.2735	106.576	651.737	14.7489	906.641	1055.58	1488.54	5124.79
P241-PWY	1	1	1.00965	5.2904	142.841	1	1	1	2.12213	31.5112	1	1	1.0029	4.2767	10.1213	1	1	1.70575	4.7996	22.4972
P261-PWY	1	2.6604	8.13835	19.9233	60.4351	1	1	10.2992	18.808	20.7315	1	1	1	2.77438	13.491	1	1.87027	11.2787	13.9415	54.062
P281-PWY	1.0092	13.3979	68.0996	311.608	555.997	45.9598	2421.05	11666.4	15284.1	25028.5	1	1	5.78095	21.283	60.0367	99.3364	236.234	457.146	9664.85	14643.4
P341-PWY	1	1.02687	2.4955	19.294	82.1334	1	47.2293	114.569	165.005	468.131	1	1	1	1.57925	6.3246	1	1	1.14825	2.17135	3.3706
P381-PWY	1.1212	108.802	195.195	323.428	1413.07	148.567	373.744	478.824	718.512	1488.42	1	1	1.0451	15.1067	66.2776	1	210.417	489.988	1084.86	1284.97
P4-PWY	177.94	1436.31	2395.89	3477.03	20010.8	1565.89	7147.45	34615.3	46042	62819.9	22.4098	70.8444	110.56	242.309	1119.06	365.144	2861.85	5485.36	8594.56	18110.6
P42-PWY	89.4349	516.637	816.208	1062.67	1997.64	1267.74	4652.78	12699.2	21092.4	30861.1	17.1742	58.031	89.7981	162.446	582.284	33.0084	1149.12	1625.18	2479.47	5048.17
P441-PWY	2.2963	50.1057	135.396	215.319	639.471	1815	5290.43	12895.3	21356.4	31220.3	5.5787	18.5961	40.8019	76.4557	137.305	1	561.775	863.579	1569.99	6227.67
P461-PWY	14.2849	226.725	303.656	458.884	1596.19	1225.88	3928.77	8843.1	15664.8	22417.9	5.0641	12.6062	37.5921	88.2424	449.544	7.2771	670.497	988.724	1389.21	6125.8
P562-PWY	130.307	619.167	1121.75	2426.38	36773.9	497.644	2734.05	9757.53	16310.6	23970.1	2.5999	15.4439	51.5073	87.9832	909.987	44.0385	2560.83	5697.6	20244.8	31570.4
P621-PWY	1	1	1.0823	37.1573	190.203	1	1.01058	3.0671	8.0331	11.383	1	1	1.0186	9.86572	48.8635	1	1	1.0648	24.0456	81.0104
PANTO-PWY	179.666	1621.95	2290.61	6679.8	39230.8	2183	7555.54	36726.3	49828.9	67866.5	20.8402	77.0673	128.195	255.987	1060.75	3882.97	8655.29	13065.9	27037.3	34670.4
PANTOSYN-PWY	168.894	1536.28	2097.17	6067.82	36289.7	2286.97	6850.12	34585.4	46234.8	63855.9	20.517	70.6697	120.356	238.106	996.029	3483.42	5644.46	11169	24461.9	30682.9
PENTOSE-P-PWY	253.416	1776.22	2211.41	6039.61	54013.3	2252.86	9646.22	40617.8	53202.9	73196.9	26.1861	88.6701	142.571	306.961	1342.23	220.105	4759.78	9650.23	33932.1	44047.1
PEPTIDOGLYCANSYN-PWY	169.591	1593.36	2189.34	6440.49	37567.1	2532.46	7707.15	34672.2	45774	64103.2	26.8864	67.6016	118.639	244.088	984.407	3418.9	7681.83	12395.3	23787.9	29955.5
PHOSLIPSYN-PWY	199.728	2032.87	3030.76	8591.57	51868.8	2859.16	9495.41	50199.4	69267.6	93263.6	19.6573	102.305	139.242	326.124	1292.51	4955.62	12230	19458.8	36297.9	48893.2
POLYAMINSYN3-PWY	105.61	1136.2	1783.05	4590.42	35167.9	436.887	3428.04	21963.5	29994.4	42158.5	1	14.0762	32.056	68.4768	238.932	45.6347	448.72	1212.71	2186.81	5431.01
POLYAMSYN-PWY	85.1802	935.923	1489.33	1926.93	11444.7	590.602	3879.86	22520.9	28070.7	43493.5	1	36.7143	62.5381	120.027	837.574	47.9921	1935.83	3624.35	7275.59	12950.6
POLYISOPRENSYN-PWY	163.32	1558.96	2247.95	6263.14	34369.6	2406.12	7503.77	34048	45002.5	62697.7	31.1962	75.8194	122.83	280.61	1205.1	3972.55	9325.7	14739.9	26413.4	36977.4
PPGPPMET-PWY	129.368	1270.28	2244.48	6909.82	34507.2	618.833	5086.67	28775.4	37709.4	52373.2	1	35.5805	83.4696	147.291	1062.74	1	2941.35	5993.84	19686.4	28273.9
PROTOCATECHUATE-ORTHO-CLEAVAGE-PWY	220.239	1291.01	1965.61	4888.93	71513.7	464.243	6319.51	37034.3	52344.1	68314.5	20.2357	40.2007	66.6822	89.366	302.252	3256.7	7532.06	16568.3	39771.5	57378.5
PRPP-PWY	90.6932	766.612	1946.48	3406.28	18026.9	2085.52	6953.01	31211.6	37786.8	57829.3	13.6447	51.9753	114.803	197.611	1052.96	1307.47	2468.19	3990.81	13101.8	18374.6
PWY-1269	130.499	1294.9	1971.89	5671.94	34228.9	368.52	5516.49	34161.6	45299.6	62907.6	6.5328	45.8984	70.6442	189.34	958.351	2172.65	6308.79	12650.1	17879.8	26122.3
PWY-1361	1	1	12.8009	81.6111	393.699	1	917.592	5451.23	8590.53	13134.5	1	1	1	5.36587	19.4111	1	1	11.2999	46.6879	175.133
PWY-1422	1	1	1	1.00277	1.0398	1	1	1	1	1	1	1	1	1	1.0001	1	1	1	1	1
PWY-1501	1	1	1.0622	25.3778	128.189	1	1	14.2077	45.4994	269.397	1	1	1	4.35432	17.3376	1	1.0021	12.2247	78.2587	207.591
PWY-1541	1	1.02317	1.29205	9.21817	202.188	1	1	9.8794	22.8342	75.1837	1	1	1	1.184	2.812	1	1	1.0332	43.8237	71.8882
PWY-1622	5.1825	5.51438	8.4618	18.0333	268.154	1	1	3.6801	26.0515	208.071	1	1.00667	1.84985	10.7527	117.814	13.6232	95.6041	190.819	3402.85	7567.31
PWY-181	14.3432	76.3397	410.052	702.417	1358.34	1	2211.68	12412.6	19708.6	27228.9	1	2.0317	6.56185	88.7686	363.286	289.06	473.003	2255.18	7617.75	12038.8
PWY-1861	10.0752	112.622	306.321	927.028	3462.02	275.376	431.097	1144.28	1522.81	2325.89	11.4716	21.0196	106.944	120.987	201.541	163.185	1697.97	2161.43	6093.26	16067.8
PWY-1882	1	1.42382	5.35495	56.0568	153.445	1	20.0686	45.9495	73.2678	204.57	1	1	1	1.00195	25.5565	1	1	1.3072	6.40487	581.478
PWY-2201	1	1	1	1.01063	1.0225	1	1	1	1	1	1	1	1	1.00402	6.8556	1	1	1	1	1
PWY-2221	1	1.14095	2.2183	5.319	46.8521	1	1	7.41995	32.7978	46.4769	1	1	1	1.2821	2.2722	1	1	10.0325	62.5336	356.401
PWY-2941	1	22.6292	55.7158	187.231	733.892	1	75.1278	132.665	375.57	2041.26	1	7.88075	41.7668	82.8535	91.6812	11.1935	1200.29	2319.69	4262.33	9719.5
PWY-2942	196.212	1990.3	2849.21	7963.08	42895.4	2918.03	9911.4	43593.4	57931.7	80120.7	24.8117	83.7289	145.714	298.258	1236.19	4074.51	8850.2	15343.7	27871.5	33885.1
PWY-3001	216.095	2120.25	2729.96	7834	45197.2	2519.47	9014.38	43222.1	57582.5	80276.4	22.8178	88.8644	142.963	315.974	1230.48	4063.88	9075.63	14475.2	27990.2	34706
PWY-3081	1	1	1	2.83812	65.0153	1	1	1	1	3.2628	1	1	1	1	2.0376	1	1	1	1	1
PWY-3661	1.0041	11.205	49.3659	105.696	196.498	1	53.0996	111.888	190.306	335.12	1	1	1	2.23557	25.0529	1	25.8248	48.4604	236.115	792.285
PWY-3781	375.02	4112.97	4755.54	16423	53898.3	2415.75	18020.7	97024.8	129106	179743	53.0129	108.368	146.445	401.271	1927.49	8323.59	21026.2	47426.6	69699.1	84314.6
PWY-3801	1	1	1.11505	4.69037	25.831	1	1	8.74995	57.5424	3829.39	1	1	1	4.8963	129.376	1	1	1.16315	125.011	635.889
PWY-3941	1	1	1.0357	5.713	51.6519	1	1	1	1.9657	6.8819	1	1	1	1	1.7762	1	8.71683	12.8246	47.6826	75.4929
PWY-4361	1	2.44813	13.7924	65.5563	156.176	31.7894	81.1612	157.581	286.234	359.517	1	2.3428	3.5785	9.9746	43.0824	2.6943	416.929	727.824	2046.06	2440.9
PWY-4722	1	1	1.0001	1.15185	4.6326	1	1	4.60895	23.4291	31.9661	1	1	1	1.00018	6.5245	1	1	6.43705	21.6287	131.958
PWY-4984	48.1135	540.794	712.437	1003.64	3084.38	2197.26	4743.31	25848.7	34177.6	47765.8	20.3363	30.4693	84.8785	173.117	776.553	169.91	1987.08	3423.48	6209.6	10130.2
PWY-5005	1	1	9.20455	68.3579	393.357	1	1	39.9982	419.422	1965.53	1	1	4.2106	33.6419	66.3703	1	83.148	197.104	469.375	6342.66
PWY-5022	180.161	1532.23	1985.72	6117.22	45252	1566.16	3715.82	23030.2	31983.1	42335.1	1	62.09	101.385	112.477	281.086	2904.89	3769.93	9716.85	28941.1	37375.3
PWY-5028	177.818	1213.29	2022.77	4939.5	50157.3	542.178	3673.79	21491.9	32421.9	40727.3	1	51.7842	72.9036	120.081	833.135	2682.91	7094.35	13117	21753.5	30459.8
PWY-5088	1	1	1.00035	1.11722	98.3269	1	1	1.58095	23.6594	82.6748	1	1	1	1	1.0044	1	1	1	2.15175	71.5618
PWY-5097	189.11	1883.11	2714.37	7522.04	41406.7	2082.04	9408.82	41805.6	55865.1	77026.3	24.5276	80.0005	113.53	286.729	1173.53	3801.19	8533.57	14838	26522.2	32922.8
PWY-5100	50.8951	231.729	364.967	522.652	1015.51	1610.58	4914.93	7452.05	12423.5	18088.2	21.7796	25.809	73.83	113.537	278.509	36.3573	1369.08	1640.79	3401.93	6648.35
PWY-5101	323.532	3086.07	3446.16	10315.6	68817.7	2951.3	10901.3	54455.2	71800	103288	27.1019	109.667	198.537	396.902	1414.13	5083.05	11534.7	22451.5	35595	43990.3
PWY-5103	223.619	2081.47	2736.84	7928.71	49070.6	2335.87	9293.54	43848.5	58421.6	82016.9	23.5364	90.6833	152.718	307.702	1200.86	4192.73	9628.75	17337.1	29857.7	37435.4
PWY-5104	91.1593	555.217	1094.31	1930.48	17182.1	1032.9	6350.79	33535.4	49819.2	62693.7	13.2073	35.4592	65.9435	80.6487	449.149	6.6167	605.87	1357.75	2628.2	10466.2
PWY-5121	160.894	1453.94	1652.82	4919.04	34220.1	1098.78	7065.94	25547.1	35097.1	46488.1	23.2319	66.6702	98.4712	240.772	1013.65	3496.13	7508.82	11889.8	24445.5	32485.9
PWY-5154	205.995	1792.97	2413.87	7218.11	43750.2	1330.05	7118.42	38465.3	51836.3	71687.5	2.6071	80.6902	110.495	254.436	1008.58	19.2644	3695.41	9637.57	25597.8	34300.5
PWY-5177	1	1	1.00015	1.9353	56.6348	1	1	1	1.92603	11.2992	1	1	1	1.38635	4.4847	1	1	1	30.9571	143.029
PWY-5178	14.9537	44.4002	95.0781	171.122	241.501	132.719	1266.09	7088.84	9981.85	13399.4	1	1	4.51065	16.2517	51.2068	1	183.357	331.543	1749.13	7311.98
PWY-5179	1	1	1	1.05402	8.7536	1	1	1	1.0295	1.5029	1	1	1	1	7.3714	1	1	1	1.29115	4.3502
PWY-5180	33.3493	152.377	307.909	424.226	991.941	251.968	1215.14	6305.05	10540.9	15705.2	1	1	13.3763	44.4071	149.657	204.303	309.334	1044.2	8571.8	15616.6
PWY-5181	90.3251	607.482	717.021	966.484	5804.7	167.32	4884.38	28079.9	40254.4	52033.9	1	1.00982	23.1178	38.5391	122.8	2.5927	583.282	1417.61	4316.18	16982.8
PWY-5182	33.3493	152.377	307.909	424.226	991.941	251.968	1215.14	6305.05	10540.9	15705.2	1	1	13.3763	44.4071	149.657	204.303	309.334	1044.2	8571.8	15616.6
PWY-5183	1	3.31268	9.39935	119.697	267.612	1	398.575	2883.42	4187.93	7344.07	1	1	2.0553	5.19707	57.891	1	128.981	226.702	1210.03	7666.26
PWY-5184	1	1	1	1.0054	4.0535	1	1	1	1	1	1	1	1	1.03357	1.7098	1	1	1	1	1
PWY-5188	193.685	1682.45	2321.59	6775.1	38460.7	1918.94	8373.25	35115.5	46292.4	64858.8	26.4201	71.6754	120.591	256.804	965.076	3385.37	7638.25	13495.6	24116.2	29146.2
PWY-5189	169.637	1464.02	2121.32	6101.79	34285.1	1754.93	7906.48	34465.4	45746.7	63547.2	25.3628	67.0129	118.372	236.457	947.836	3247.87	7403.19	13859.7	23744.7	28724
PWY-5198	1	1	1	3.79873	32.9675	1	1	1	3.98287	57.5718	1	1	1	2.36915	25.7426	1	1	1	1	7.4663
PWY-5265	1	1	1	1.0028	545.143	1	1	119.045	458.355	715.801	1	1	9.3034	22.9176	70.1592	1	77.373	175.755	341.004	6025.7
PWY-5266	1	1	168.482	340.983	634.354	1	1	775.346	10338.3	15705.2	1	1	1	5.58895	129.194	1	88.1758	196.858	546.612	5904.48
PWY-5273	1	1	168.482	340.983	634.354	1	1	775.346	10338.3	15705.2	1	1	1	5.58895	129.194	1	88.1758	196.858	546.612	5904.48
PWY-5304	9.5598	70.1214	94.8791	194.317	321.418	103.169	776.266	3891.33	6316.85	9776.73	3.15	6.96125	18.547	27.6092	152.73	376.552	701.217	1021.29	5752.88	12510.4
PWY-5345	182.706	1857.34	2367.6	7061.84	42201.6	1051.64	6754.55	35783.5	49074.6	66981.5	9.2005	78.4227	117.676	264.764	590.385	2747.2	4407.22	8661.48	14664.7	24168.5
PWY-5347	151.304	1046.24	2006.65	2560.88	18792.5	1353.27	6212.05	30305.6	38812.3	53900.8	22.3399	61.2157	112.384	245.726	1250.51	163.11	1821.78	3200.58	4643.1	12929.4
PWY-5384	143.964	1312.14	1987.84	6025.73	37336.3	1491.62	5962.39	35864.4	45146.5	64594.6	1	31.8794	82.4235	139.823	1146.89	2656.96	7099.24	16826.4	24057.8	28862.7
PWY-5392	1	1	1	1.20105	56.7992	1	1	1	20.7675	37.7664	1	1	1	1	14.2172	1	1	1.9953	30.8494	81.6498
PWY-5415	9.9877	45.6945	121.159	302.114	681.646	105.105	900.042	4909.77	6895.55	9382.86	1	1	5.7628	38.4914	139.058	141.422	234.621	904.999	7468.69	14138.4
PWY-5417	62.5543	231.198	342.243	1341.11	16164.4	165.325	3444.35	19444.6	25714.4	35802.3	1	27.363	42.0791	55.2116	62.2604	92.4404	431.305	1382.6	7578.35	10904.2
PWY-5419	6.9434	18.3118	150.351	220.985	309.468	1	192.251	1420.11	1588.97	3083.72	1	1	2.6207	30.7422	83.511	5.6469	43.9884	157.179	304.903	768.951
PWY-5420	10.2503	27.2782	171.16	296.445	358.026	1	298.709	2259.14	2426.5	4564.47	1	1	3.5884	33.2715	99.8295	9.1298	67.2423	167.629	381.855	1103.53
PWY-5427	1	1	1	1	1.0011	1	1	1	1	1.0217	1	1	1	1	1	1	1	1	1	14.854
PWY-5430	1.0082	9.19717	53.0914	91.0313	194.512	1	221.811	1985.37	2267.57	4098.43	1	1	2.958	15.8768	65.3305	12.6092	77.6893	115.708	322.167	1512.76
PWY-5431	62.5543	231.198	342.243	1341.11	16164.4	165.325	3444.35	19444.6	25714.4	35802.3	1	27.363	42.0791	55.2116	62.2604	92.4404	431.305	1382.6	7578.35	10904.2
PWY-5484	178.306	1410.16	2427.06	3108.52	18972.3	2855.32	9343.82	39485.1	48304.7	72267.3	30.7015	72.6059	142.437	241.125	1204.82	2924.1	3930.86	12031.1	18280.1	24359.6
PWY-5499	1	1	1.00075	1.7345	5.8116	1	1	1	1.65358	9.6755	1	1	1	1	1	1	1	1	1	52.6452
PWY-5505	47.0529	307.571	445.412	595.659	777.849	509.759	4744.03	21590.7	27155.2	41369.6	11.9359	34.0433	45.2473	81.0949	347.274	229.032	1039.78	1915.67	9565.13	13981.8
PWY-5507	1	1.09908	51.9963	147.488	620.528	1	149.121	438.591	705.954	1520.32	1	1	1	1.0246	14.3166	1	1	1	50.937	323.114
PWY-5509	90.9956	665.186	1262.97	4732.2	23874.3	365.982	3874.89	22619	31204.6	41957.4	2.2269	27.0706	42.5035	67.2815	212.851	1474.94	6299.51	12236.7	17772.9	26704.6
PWY-5519	1	1	1.00325	1.41665	3.9797	1	1	1.0651	2.47562	6.6893	1	1	1	1.1135	6.0537	1	1	1	1.03143	1.9109
PWY-5529	1	1.9548	6.46715	21.4397	48.0029	1	1	1	13.2308	15.2494	1	1	1	1.07523	77.9955	1	1	1.0001	35.3579	383.71
PWY-5531	1	2.6375	14.3743	25.6391	259.141	1	1	1.0035	11.8859	20.3051	1	1	1	2.16075	86.1029	1	1.00008	4.31475	47.6316	325.014
PWY-5532	1	1	1	1.4959	6.8397	1	1	1	1.22565	6.5528	1	1	1	1	5.8699	1	1	1	1	1
PWY-5647	3.6477	5.13545	87.2674	133.233	212.584	1	123.873	1029.16	1237.64	2249	1	1	1.78535	9.84972	62.7677	1	16.7587	41.0171	74.0292	386.743
PWY-5651	7.4576	29.5655	165.46	237.1	356.361	1	1718.24	11971.2	17005.8	22917.9	1	1	2.1952	12.7812	112.574	1	44.7265	100.768	249.616	629.336
PWY-5654	4.0222	4.85687	86.9323	134.293	212.574	1	102.314	836.142	1015.43	1840.86	1	1	1.8575	18.1542	61.1577	3.6765	25.0488	70.2164	87.7963	408.641
PWY-5655	6.6597	7.79095	73.7384	160.595	288.218	1	259.394	2227.32	2506.58	4564.41	1	1	2.32095	8.09372	85.8993	1	22.5891	50.5378	76.1664	435.078
PWY-5656	1	1	1	1.77493	75.294	1	1	1	4.01052	21.1137	1	1	1	3.2449	48.5684	1	1	1	4.08662	19.4719
PWY-5659	229.498	1910.29	2270.94	6862.14	49553.6	1551.95	8055.01	36658.4	49963.7	68650.9	28.7813	73.604	101.901	238.417	665.712	3422.07	9341.64	14440.7	29783.2	37584.7
PWY-5667	216.471	2080.31	2934.02	8549.84	54029	3069.87	10478.7	57282.3	79211.3	106527	25.5603	114.013	155.802	345.563	1183.83	5384.27	14119.7	21513.1	43140.3	59470
PWY-5675	1	1	1	1.00572	1.052	1	1	1	1	1.1604	1	1	1	1	1	1	1	1	1	1
PWY-5676	46.1899	315.77	613.796	788.429	5693.01	429.163	698.983	3513.94	5872.27	8331.91	1	17.0247	31.9811	60.8822	71.6924	805.777	998.31	2249.7	5391.1	8134.98
PWY-5677	1	1.11777	1.66615	5.9117	27.3005	30.1856	33.3432	91.3419	138.436	477.107	1	1	1.0544	4.8649	23.9422	1	1.0136	11.5105	24.3012	55.1495
PWY-5686	187.373	1750.22	2509.33	7245.87	41107.8	2744.73	8790.7	39777.6	52639.8	73585.6	24.5297	80.748	133.336	287.103	1126.93	4112.23	9619.97	15413	29365.9	37531.7
PWY-5695	250.743	2339.14	2885.2	8363.39	51704.1	1873.54	9863.41	47587.3	63622.3	88433.5	30.6377	92.6975	152.804	317.243	1442.42	5037.44	12186	19220.6	43187.8	49102.8
PWY-5705	30.3195	180.747	324.358	423.301	1793.05	90.4487	1639.14	6900.73	9505.69	13584.5	2.3039	14.8712	42.3846	65.2086	118.355	1	174.007	790.311	1127.09	5147.21
PWY-5737	1	1	1	1	1.5709	1	10.8831	34.1059	42.5401	56.7555	1	1	1	1	1	1	1	1	12.0171	59.7898
PWY-5741	1	11.8684	13.4451	89.7044	160.305	1	1	7.8287	28.3879	57.4417	1	1	1	3.74715	21.5277	1	1.00083	2.39755	46.2034	669.636
PWY-5743	1	1	1.0098	4.70712	52.5296	1	1	1	1	4.3005	1	1	1	1.6971	17.1425	1	1	1	6.57998	15.0437
PWY-5744	1	1	1.0097	3.1681	48.1407	1	1	1	1	4.0379	1	1	1	1.329	14.5311	1	1	1	3.43047	14.8141
PWY-5747	106.936	947.741	1561.72	5075.52	33970.5	323.069	4066.43	24772.7	35781.3	46670.2	3.222	30.1354	46.5754	60.9244	157.085	4.1537	2054	4905.7	16667.9	26142.1
PWY-5757	1	1	1	1	1.0001	1	1	1	1	1.3147	1	1	1	1	1	1	1	1	1	1
PWY-5789	1	1	1	1.00147	1.0142	1	1	1	1	1	1	1	1	1	1	1	1	1	1	1
PWY-5823	1	1	1.0001	1.00055	1.0857	1	1	1	1	1.0687	1	1	1	1	1.0002	1	1	1	1.02995	1.5035
PWY-5837	22.8772	38.0739	93.112	380.404	666.907	1420.71	3710.52	6459.92	11274.9	16231.5	1	8.96805	34.1615	53.4426	71.2816	9.3749	592.991	990.94	2285.3	3901.1
PWY-5838	65.5676	106.479	200.685	626.294	2048.44	1370.95	5063.18	8158.11	14438.4	20883.2	1	5.9561	38.9205	66.8369	147.158	24.6201	989.317	1498.53	3886.97	5913.12
PWY-5840	64.0547	105.657	194.581	598.611	2045.29	1639.52	4757.51	8002.44	13675.2	19765.9	1	11.8044	39.1906	67.2878	131.733	24.1521	958.502	1470.02	3783.23	5660.39
PWY-5845	1	63.4276	127.312	197.872	455.931	192.738	4757.51	7810.07	13675.2	19765.9	1	1	7.78935	58.024	131.733	1	237.469	690.995	970.792	1571.75
PWY-5850	1	63.4276	127.312	197.872	455.931	192.738	4757.51	7810.07	13675.2	19765.9	1	1	7.78935	58.024	131.733	1	237.469	690.995	970.792	1571.75
PWY-5855	133.151	1483.34	2283.22	6529.29	38067	549.894	8035.85	45003.2	58728.1	83968.8	4.7803	58.337	92.5346	234.796	1014.7	2829.14	7251.85	16354	22291.8	29446.2
PWY-5856	133.151	1483.34	2283.22	6529.29	38067	549.894	8035.85	45003.2	58728.1	83968.8	4.7803	58.337	92.5346	234.796	1014.7	2829.14	7251.85	16354	22291.8	29446.2
PWY-5857	133.151	1483.34	2283.22	6529.29	38067	549.894	8035.85	45003.2	58728.1	83968.8	4.7803	58.337	92.5346	234.796	1014.7	2829.14	7251.85	16354	22291.8	29446.2
PWY-5860	1	42.6761	85.8452	139.269	322.151	133.271	3328.5	6317.81	10299.3	14760.4	1	1	5.82765	43.2754	94.4168	1	160.519	467.231	689.077	1069.73
PWY-5861	49.8768	71.6981	142.744	467.998	1424.74	1202.91	3553.79	6646.16	10953.7	15701.4	1	4.63743	30.2257	50.5635	106.331	16.7595	686.321	1104.38	2745.13	4266.42
PWY-5862	1	42.6761	85.8452	139.269	322.151	133.271	3328.5	6317.81	10299.3	14760.4	1	1	5.82765	43.2754	94.4168	1	160.519	467.231	689.077	1069.73
PWY-5863	25.9076	43.0686	104.403	423.235	749.575	1498.48	4078.3	6601.82	11692.9	16776.6	1	9.96797	36.8446	57.7783	79.4202	10.5691	669.508	1115.08	2590.81	4405.87
PWY-5896	1	63.4276	127.312	197.872	455.931	192.738	4757.51	7810.07	13675.2	19765.9	1	1	7.78935	58.024	131.733	1	237.469	690.995	970.792	1571.75
PWY-5897	62.2674	94.2161	184.742	595.619	1824.65	1635.98	4819.69	8083.61	13913.5	20098.5	1	12.6501	39.6664	68.1828	136.896	22.1382	929.231	1431.19	3656.36	5621.9
PWY-5898	62.2674	94.2161	184.742	595.619	1824.65	1635.98	4819.69	8083.61	13913.5	20098.5	1	12.6501	39.6664	68.1828	136.896	22.1382	929.231	1431.19	3656.36	5621.9
PWY-5899	62.2674	94.2161	184.742	595.619	1824.65	1635.98	4819.69	8083.61	13913.5	20098.5	1	12.6501	39.6664	68.1828	136.896	22.1382	929.231	1431.19	3656.36	5621.9
PWY-5910	13.9814	17.9958	60.624	287.05	1398.85	19.7212	363.954	752.555	921.577	2159.59	1	1	12.812	51.3308	65.2221	3.303	164.962	341.953	573.608	5919.21
PWY-5913	195.095	1510.8	2277.04	6336.29	34280.4	1324.28	7818.97	37060.1	49252.3	68874.3	26.1699	81.0147	96.9398	247.483	999.765	3230.42	7410.52	18547.7	24490.2	29037
PWY-5918	160.33	1513.11	2226.58	6276.23	36649	1369.26	7202.22	33815.7	44892.2	62521.1	23.6474	64.1017	106.826	225.498	978.193	3060.92	7145.39	12801.8	22052.4	28248.8
PWY-5920	53.8393	180.558	509.278	1068.27	4676.8	736.955	1029.48	2439.98	3570.51	5423.6	1	28.0053	63.8569	131.011	327.449	306.209	2000.72	3625.52	8043.26	12675.2
PWY-5940	1	1	1	1.00002	1.0001	1	1	1	1	1	1	1	1	1	1	1	1	1	1	1
PWY-5941	37.5144	85.1189	223.135	381.906	635.394	72.8212	98.4561	178.31	312.376	622.951	1	18.8186	52.6544	66.2858	121.73	2.6163	214.034	266.517	668.486	2038.67
PWY-5971	7.6354	959.904	1890.38	3173.18	4022.28	1.0006	801.251	1285.82	1573.23	2722.97	1	1	7.3662	63.0026	596.878	133.247	367.36	2299.36	4216.53	13460.8
PWY-5973	232.571	2524.55	3731.91	9846.54	55384.3	2431	10550.7	64192.3	82843.5	118436	14.1659	107.546	177.982	471.119	1911.96	4929	9601.12	17523.1	31219.2	47234.2
PWY-5989	221.492	2106.57	2930.9	7196.15	53671.3	1353.87	10512.3	61826.2	81478.4	115175	1	78.8243	138.908	322.463	1508.93	4767.96	9099.37	16241.4	31064.3	46534.9
PWY-6071	2.7796	43.5278	86.7832	237.868	314.608	101.665	3751.7	18015.9	23079	32507.3	1	1	5.7916	28.155	146.691	2.3553	79.9622	385.934	1754.98	9116.62
PWY-6107	5.0703	14.831	48.9457	116.344	369.27	6.1739	29.8526	68.8032	75.1673	116.508	1	1	3.67635	11.1517	31.1614	1	1.63477	163.863	281.975	2934.79
PWY-6113	1	1	1.00005	1.02067	1.144	1	1	1	1	1	1	1	1	1.0021	1.1654	1	1	1	1	1
PWY-6121	206.056	1808.46	2459.69	7263.29	42767.7	2766.35	9183.78	38045.8	50136.4	70569.3	25.1832	81.628	146.423	300.699	1091.75	3996.22	8930.36	13842.2	28774.9	36200.3
PWY-6122	197.461	1721.33	2241.73	6711.87	39104.8	2778.07	8422.89	34680.5	45555.3	64363	25.3785	76.4409	141.927	289.272	993.089	3700.4	8331.97	12911.7	27043.1	33398.1
PWY-6123	156.373	1441.99	2102.31	6074.19	34260.4	2411.04	7434.19	33164.5	43985.5	61429.5	22.863	67.9471	110.596	233.987	948.997	3204.02	7240.83	12321.9	22479.3	28309.1
PWY-6125	185.794	1668.2	2501.62	7104.35	37047.5	2520.03	9357.28	40116	52601.4	74261.1	29.6031	75.415	132.915	267.104	1148.23	3759.73	8236.07	14190.1	26621.8	32433.9
PWY-6126	202.467	1829.94	2644.57	7560.22	42105.2	2813.47	9249.99	42275.2	55619.2	78138.3	28.6526	81.9581	141.865	295.721	1202.07	3974.08	8881.61	16350.8	28120.4	34851.3
PWY-6141	1	1	1	1.0008	1.0075	1	1	1	1	1	1	1	1	1	1	1	1	1	1	1
PWY-6142	1	1	1.00685	1.2828	13.1429	1	1	1	17.4515	27.4558	1	1	1	1	11.6053	1	1	1	2.92467	11.9423
PWY-6143	1	1	1	1.0026	1.0079	1	1	1	1	1	1	1	1	1	1.0001	1	1	1	1	1
PWY-6145	1	1	1.0002	1.00105	1.0033	1	1	1	1	1	1	1	1	1	1.0044	1	1	1	1	1
PWY-6146	1	1	1	1.00422	1.0408	1	1	1	1	1	1	1	1	1	1	1	1	1	1	1
PWY-6147	270.644	2488.42	3038.23	9557.3	72875.3	2100.43	8356.21	41175.5	55502.6	75978.1	27.6767	75.359	122.36	245.827	945.53	4045.17	8383.61	13543.4	29586.3	39578.9
PWY-6148	1	1	1.0002	1.00687	2.5166	1	1	1	1.00887	1.1273	1	1	1	1.23727	5.0565	1	1	1	1.06258	1.3893
PWY-6151	22.8388	501.946	1257.43	1862.77	15040.9	2082.16	7679.79	24259	33703.8	44624.1	5.2794	55.4042	105.595	137.439	1081.29	1728.85	2478.3	5861.82	10230.4	14630.9
PWY-6163	227.002	1878.59	2522	7279.87	45356.6	2094.15	9527.74	43930.2	58610.5	80882.6	23.0753	90.9503	133.109	279.36	1088.02	353.057	4253.86	10200.8	28431.5	37469.4
PWY-6165	1	1	1.00045	1.15175	2.5844	1	1	1	1	1	1	1	1.0165	1.47612	9.1786	1	1	1	1	1
PWY-6167	1	1	1	1.02002	118.443	1	1	1	9.8907	140.145	1	1	1	8.20952	62.5082	1	1	1	1	19.0334
PWY-6174	1	1	1.4148	4.64053	136.476	1	1	1	27.6702	134.07	1	1	1.7795	3.99227	10.703	1	1	1	28.1084	80.5693
PWY-6182	56.5311	246.46	332.85	574.004	3668.92	124.554	3197.79	17555.6	24026.6	32229.5	1	1.00863	25.5093	53.4842	56.9277	91.9232	415.231	1264.84	7313.64	10339.8
PWY-6185	55.5319	163.939	334.417	512.105	4041.32	117.143	3500.07	19238.8	27731.9	35335	1	1.00615	17.6332	28.7372	55.3568	1.9955	265.16	544.421	2356.14	8101.81
PWY-621	143.964	1380.77	1972.02	6040.5	34291.6	2632.77	12217.9	35864.4	45573.4	64594.6	9.5569	54.886	102.194	146.819	1146.89	2656.96	7051.26	16826.4	23660.9	28045.9
PWY-6210	1.0033	3.3457	17.2865	66.3871	137.823	1	74.2012	326.518	493.637	776.913	1	1	1	3.60877	50.1579	1	2.2369	8.5298	22.3662	238.236
PWY-622	1	1	1	1.12247	486.577	1	1	1	1	1	1	1	1	1	1	1	1	1	1	1
PWY-6263	1	57.1737	167.733	514.637	544.191	178.095	394.37	1193.29	2392.21	3894.59	1	12.1159	26.0572	59.3498	163.593	12.4367	28.8313	169.361	471.915	1161.09
PWY-6269	90.9225	668.169	1265.42	4759.07	23767.5	370.855	3986.75	23378.5	31895.1	43392.6	2.2355	27.4311	42.7132	67.6679	215.423	1481.61	6329.89	12329.3	17864.2	26817.3
PWY-6277	197.461	1721.33	2241.73	6711.87	39104.8	2778.07	8422.89	34680.5	45555.3	64363	25.3785	76.4409	141.927	289.272	993.089	3700.4	8331.97	12911.7	27043.1	33398.1
PWY-6281	1	1	1	1.00198	1.0921	1	1	1	1	1	1	1	1	1	1	1	1	1	1	1
PWY-6282	223.662	2209.31	3072.64	7382.79	58986	1370.38	10439.2	63468.9	83128.4	116950	1	78.0694	144.381	380.279	1788.03	4669.81	8404.08	15664.4	30439	47230.5
PWY-6284	1	1	1	1.00558	1.0389	1	1	1	1	1	1	1	1	1.00057	1.0462	1	1	1	1	1
PWY-6285	1	1	1.00005	1.0117	1.0817	1	1	1	1	1	1	1	1	1.0012	1.0955	1	1	1	1	1
PWY-6317	127.297	669.917	703.923	819.153	3140.8	1420.5	6175.96	10861.5	18591.7	27146.9	27.2962	29.3133	79.3688	166.554	1009.87	1810.06	2303.16	4397.55	13919.8	23516.8
PWY-6338	1.0004	13.7624	127.934	396.852	3609.64	1	90.7461	1271.32	1785.63	3405.16	1	1	1	2.31562	48.8531	1	14.8938	38.1219	102.114	1254.31
PWY-6339	1	57.8234	141.599	413.839	4522.62	61.3381	871.002	5821.15	8288.46	13066.3	1	1	1	1	72.0324	1	88.3884	204.853	1204.58	4013.93
PWY-6349	1	1	1	1.01865	1.9711	1	1	1	1.00055	35.4571	1	1	1	2.3075	5.8688	1	1	1	1	3.9558
PWY-6350	1	1	1	1.02265	2.2078	1	1	1	1.0007	31.8055	1	1	1	2.474	4.9134	1	1	1	1	4.427
PWY-6353	126.493	1195.91	2260.65	2634.61	18387.1	1299.07	5226.18	15957.8	27484.5	39879.2	12.5441	46.4708	120.977	228.076	1334.25	174.709	3613.8	5537.4	13008.2	17934.2
PWY-6383	1	20.2762	98.0666	164.492	1155.89	128.201	326.832	481.968	1199.03	5680.91	1	1	9.0642	19.6681	31.9582	25.3012	92.7405	514.281	1748.7	6176.19
PWY-6385	167.917	1583.79	2186.62	6409.57	37566.5	2521.58	7617.83	32827.4	43556.9	60351.8	26.7999	67.4691	118.088	236.387	979.768	3392.87	7679.1	12391.2	23744.6	29936.9
PWY-6386	171.596	1613.03	2203.18	6506.82	38298	2530.61	7575.9	31613.3	41818	58378.1	24.815	67.7769	121.497	236.608	971.905	3394.65	7673.3	12407	23876.9	29784.8
PWY-6387	173.557	1632.12	2212.72	6534.4	38495.5	2576.64	7774.3	35167.9	46387.3	65051.7	25.7065	67.8647	120	244.941	995.553	3470.34	7796.64	12415.4	24135.2	30365.4
PWY-6395	1	1	1	1.00002	1.0003	1	1	1	1	1	1	1	1	1	1	1	1	1	1	1
PWY-6396	65.5313	207.906	342.118	435.44	1781.95	842.912	2051.78	4784.09	8496.29	12046.7	5.798	14.3475	28.1221	53.2847	65.3373	108.085	1278.52	1630.92	3019.13	11429.4
PWY-6397	1	1	3.57705	7.12913	63.7963	1	6.0671	15.9167	45.5682	4530.59	1	1	1	1	1	1	10.0584	50.5102	379.769	681.385
PWY-6404	1	1	1	1	1	1	1	1	14.3064	147.31	1	1	1	1	1	1	1	1	1	34.6327
PWY-6467	128.7	1259.32	1928.64	5645.46	34192	383.174	5187.37	31690.9	42676.6	58621.7	1	45.7916	73.7552	180.988	915.576	2178.35	6285.21	11983.2	17574	26084.8
PWY-6470	1	1	1	14.5111	114.957	1	8.50982	78.5282	161.294	527.715	1	1	1	1	5.0521	4.572	28.4405	55.3758	212.696	1181.94
PWY-6471	1	1.56737	67.5809	164.398	278.034	104.8	1316.97	1857.15	2590.31	6845.19	1	1	7.8629	20.363	71.04	7.4276	192.42	249.456	1675.79	1995.83
PWY-6478	25.8617	48.9445	259.237	472.21	816.965	1	36.1173	53.3081	89.2725	213.485	1	1.02753	11.3497	29.797	296.767	57.8246	103.696	314.985	2531.14	5451.29
PWY-6486	1	1	1.0997	2.6532	5.4089	1	1	1.06535	3.41533	8.5378	1	1	1	1.116	6.134	1	1	1	1.03185	1.9653
PWY-6505	1.0099	5.69155	44.9584	106.146	251.451	1	192.458	889.806	1338.45	2075.84	1	1	1	11.8274	85.8993	1	1.0081	32.8697	69.4638	435.078
PWY-6507	18.6861	226.42	521.897	755.674	1372.91	148.713	4164.45	26672.7	31024.5	47895.4	5.1129	11.7936	39.6078	97.9454	829.237	667.04	1598.49	2048.34	6585.15	9748.27
PWY-6519	184.484	1897.86	2747.02	6986.03	51890	922.732	8448.05	51525.4	68120.9	95061	1	58.3176	116.096	257.75	1424.62	3725.86	8472.08	14535.8	27548.3	40807.2
PWY-6545	17.9263	38.8999	129.062	452.442	613.19	1	76.8392	143.511	354.594	7919.56	1	15.0292	28.2	33.4748	270.812	183.335	294.222	462.992	1454.91	3149.12
PWY-6562	1	23.6726	100.681	155.823	191.008	35.7259	971.088	5120.87	7470.39	10501.4	1	8.24623	10.9628	14.2358	49.2561	1	143.919	198.874	213.409	357.989
PWY-6565	1	1	1	1	1	1	1	1	1	1	1	1	1	1	1	1	1	1	1	1.3071
PWY-6572	1	1.00067	1.64955	3.9817	107.688	1	1	1	1.01717	1.0927	1	1	1	1	2.6061	1	1	1	22.5512	47.3309
PWY-6581	1	1	1.00165	1.00893	1.1297	1	1	1	1	1	1	1	1	1	4.7661	1	1	1	1.18532	13.5028
PWY-6588	16.5113	49.2316	174.494	297.577	420.438	220.894	1102.34	6173.07	10138.2	17389	1	6.40522	23.6058	36.4315	60.1394	1	353.763	433.593	701.269	1032.3
PWY-6590	1	36.4227	141.713	211.037	338.58	1	106.619	255.729	355.228	555.34	1	1	2.99805	11.59	149.871	1	285.124	477.352	755.323	1045.97
PWY-6608	173.41	1785.16	2436.08	6546.67	51067.2	1172.45	5570.33	29371	43220.1	55491.2	8.7339	78.3495	128.884	259.804	1413.72	3939.44	11371.1	24344	35334	45375.6
PWY-6609	85.0539	781.372	1523.05	1762.36	14133.9	2528.49	6151.61	9951.56	17329.7	24919.3	26.8111	30.3933	106.726	187.145	944.692	95.9698	2317.35	3168.76	7436.71	10331.8
PWY-6612	175.919	1688	2275.27	6619.07	43858.1	1729.6	8832.45	34974.9	46888	64432.8	24.9397	74.3363	115.301	231.277	964.57	3695.05	8246.82	12697.7	26091	34230.8
PWY-6628	219.902	1967.12	2777.51	7842.83	51735	1574.05	8442.19	44573.5	59763.4	82531.8	1	83.4506	123.254	262.202	1228.89	683.836	4718.07	12494.4	32094.3	43405.9
PWY-6629	1	1	1	1.00002	1.0014	1	1	1	1	1	1	1	1	1	36.7096	1	1	1	1	20.4241
PWY-6630	186.436	1445.71	2596.23	3843.64	20159	1554.23	8055.84	41417.5	54349.7	76508.3	1	63.405	115.021	236.529	1159.49	683.838	3968.7	9252.4	19208.5	24787.8
PWY-6641	1.2891	4.89305	14.2474	50.4474	88.9715	1	162.846	676.855	1113.8	1646.64	1	1	1	3.72667	98.5063	1	4.01575	17.7248	51.2377	375.488
PWY-6654	1	1	1	1.03005	55.2232	1	1	1	5.81945	84.4348	1	1	1	7.4645	38.4369	1	1	1	1	10.6788
PWY-6660	1	1	1	1	1	1	1	1	1	1.007	1	1	1	1	1.0003	1	1	1	1	1.0001
PWY-6662	1	1	1	1	1	1	1	1	1	1.0059	1	1	1	1	1.0002	1	1	1	1	1
PWY-6690	1	5.47602	7.5911	45.5174	86.6241	1	718.475	3339.21	5763.53	9677.22	1	1	1	5.86602	26.677	2.1945	23.0835	51.5412	132.562	335.183
PWY-6700	134.975	1429.86	2083.82	5857.74	34236.6	1742.89	5389.73	31687.4	42686.5	58431.2	7.4762	65.1718	105.929	232.228	940.471	2886.98	7159.77	12151.6	20118.6	27492.1
PWY-6703	195.405	1782.96	2525.8	7193.07	45862	1885.06	5963.38	34785.4	47619.9	64073.7	7.9262	72.8963	117.152	256.516	1010.94	3299.47	8499.98	12914.8	24410.5	32793.9
PWY-6708	133.151	1483.34	2283.22	6529.29	38067	549.894	8035.85	45003.2	58728.1	83968.8	4.7803	58.337	92.5346	234.796	1014.7	2829.14	7251.85	16354	22291.8	29446.2
PWY-6713	1	1	1.00015	1.00067	1.0075	1	1	1	1.00015	1.2196	1	1	1	1	1.0039	1	1	2.06855	5.15137	17.1164
PWY-6728	1	1.02458	12.8873	44.0377	239.463	1	42.5533	108.478	179.777	259.988	1	1	1.0205	4.16807	17.6712	1	2.83862	5.97475	55.9866	229.089
PWY-6731	1	1.0006	1.06525	16.403	41.0114	1	1	1.49525	15.5294	40.0252	1	1	1	1	1.7384	1	44.575	65.1604	174.139	607.723
PWY-6737	205.118	1522.65	2055.2	4363.81	49281.1	688.145	7882.32	31563.8	39533.3	58413.7	10.5088	60.6161	104.543	234.282	1207.51	74.9364	3907.64	8129.6	25178.7	35471
PWY-6749	1.7212	130.194	234.604	479.02	4581.02	1.0645	10.1219	26.987	54.6069	101.844	1	8.91225	17.0043	24.3234	199.084	1	9.50442	29.8584	49.5644	179.037
PWY-6760	1	1	1	1.00018	2.0575	1	1	1	1	1	1	1	1	1	1	1	1	1	1	1.8285
PWY-6797	1	1	1	1.00147	1.0135	1	1	1	1	1	1	1	1	1	2.6534	1	1	1	1	1
PWY-6830	1	1	1	1.00015	1.0013	1	1	1	1	1	1	1	1	1	1	1	1	1	1	1
PWY-6876	16.5113	49.2316	71.3051	293.036	332.268	147.713	1102.34	6173.07	10138.2	17389	1	4.43752	19.3462	24.7268	60.1394	1	87.9361	211.438	284.95	735.214
PWY-6891	1	3.79855	64.5593	113.172	178.883	99.7242	3290.64	9605.81	16512.9	24076.7	3.8813	11.0925	16.031	50.1652	55.3277	1	447.91	741.174	2079.2	2514.55
PWY-6892	31.07	105.337	322.301	421.567	603.028	205.586	3905.29	12544.8	21666.6	31998.5	4.363	14.9996	21.0608	26.8519	212.546	1	336.828	382.752	464.192	702.443
PWY-6895	1	14.8768	266.519	503.968	602.406	329.486	6327.73	22747	31779.7	48072	8.4899	31.8776	51.3029	85.8056	191.417	1	1814.26	2065.27	5952.48	9173.68
PWY-6897	139.362	1428.37	2071.71	6028.97	34243.6	1672.98	8380.36	35172.7	45999.9	65071.9	25.1552	67.7674	92.4138	223.886	836.709	3025.18	7224.62	13214.8	22428.8	28293.3
PWY-6901	122.962	734.943	1127.03	1842.32	5442.45	1464.44	6523.37	14505.1	17556	27092.1	12.2605	44.1075	119.581	184.862	610.131	131.339	3597.74	6145.45	18544.1	27420.4
PWY-6906	1	1	1.0005	1.96067	46.3458	2.1378	113.449	243.779	370.953	987.713	1	1	1	1.00005	6.2081	1	1	1	1.2588	5.7167
PWY-6915	1	1	1	1	1	1	1	1	1	1.3776	1	1	1	1	1	1	1	1	1	1
PWY-6919	1	1	1	2.83425	18.8764	1	1	1	1.017	1.5983	1	1	1	1	1	1	1	1	1	1
PWY-6942	1	1	1	1.0001	3.9529	1	1	1	1.43207	1.7138	1	1	1	1	1.9717	1	1	1.05565	1.46575	1.7547
PWY-6944	1	1.0666	12.8545	25.5686	64.9914	1	37.1724	210.857	339.213	458.49	1	1	1	2.90105	19.5864	2.1302	43.0353	156.179	1861.46	4087.54
PWY-6946	1	1	1	1.00335	1.0307	1	1	1	1	1.4694	1	1	1	1	1	1	1	1	1	1.1936
PWY-6948	1	1	1	1.0886	10.3127	1	1	1.1997	7.56848	68.3897	1	1	1	1	8.1725	1	1	1	1.53957	2.3155
PWY-6956	1	1	1	1	1.0022	1	1	1	1	1.0434	1	1	1	1	1	1	1	1	1	26.205
PWY-6957	1	1	1.26135	26.8624	159.981	1	1	51.0489	186.606	842.112	1	1	1	4.03485	33.9544	1	1.00885	35.7582	206.558	579.477
PWY-6969	158.799	1409.71	2777.15	3312.89	21347.3	1212.36	8801.33	44997.3	59310.8	83412.6	27.4562	75.1761	127.937	309.298	1125.47	2737.64	4229.2	12262.2	18990.2	20837.5
PWY-6975	1	1	1	1	1	1	1	1	1	1.0056	1	1	1	1	1	1	1	1	1	1
PWY-6977	1	1	1	1	1	1	1	1	1	1.0116	1	1	1	1	1	1	1	1	1	1
PWY-6992	1.133	1.96792	6.8587	42.2974	147.135	3.6473	42.5103	55.9389	69.0563	91.2509	1	1	1.4885	2.2201	12.5283	1	1.03563	41.9494	483.747	1681.46
PWY-6993	1	1	1	1	1.0023	1	1	1	1	1	1	1	1	1	2.2233	1	1	1	1	2.7875
PWY-7002	1	1	1	1	1.0004	1	1	1	1	1	1	1	1	1	1	1	1	1	1.00232	13.4669
PWY-7003	1	84.1436	255.551	367.316	1132.45	147.308	537.428	677.952	814.866	1715.76	1	13.1684	33.3555	45.2644	73.934	1	527.862	781.872	963.874	1910.31
PWY-7007	1.2676	17.4551	90.6439	301.719	1392.21	128.796	556.685	1072.3	1815.73	3441.7	1	1	6.13985	21.2569	41.6888	1	127.455	262.627	1055.42	6700.48
PWY-7013	1	1	1.43545	8.20557	35.8797	1	90.0506	5212.06	10069.9	14992.2	1	1	1	1.14945	11.3354	1	1.03202	3.57575	12.0414	117.261
PWY-7014	1	1	1	1	1.0001	1	1	1	1	1	1	1	1	1	1	1	1	1	1	1
PWY-7015	1	1	1	1	1.0003	1	1	1	1	1	1	1	1	1	1	1	1	1	1	1
PWY-7019	1	1	1	1	1	1	1	1	1	1	1	1	1	1	1	1	1	1	1	1.0053
PWY-7020	1	1	1	1	1.0001	1	1	1	1	1	1	1	1	1	1	1	1	1	1	1
PWY-7022	1	1	1	1.00012	1.0003	1	1	1	1	1	1	1	1	1	1	1	1	1	1	1
PWY-7024	1	1	1.0141	3.58778	55.6929	1	1	1	1	5.3587	1	1	1	1.43798	17.4773	1	1	1	4.06162	19.7546
PWY-7031	1	1	1	1.00255	1.0171	1	1	1	1	1	1	1	1	1	1	1	1	1	1	1
PWY-7046	1	1	1.00595	5.91293	44.0744	1	1	1	1.31675	1.8477	1	1	1.04535	1.35728	7.3705	1	1	4.75075	46.658	80.5314
PWY-7084	1	1	1.05125	1.19247	3.4947	1	1	1	1.2839	39.5611	1	1	1	1	21.2008	1	1	1	1.00005	4.132
PWY-7090	5.3124	127.664	320.151	1189	11454.5	36.8824	290.727	1323.75	3047.9	4546.88	1	1	2.40085	3.7399	70.7678	8.1106	17.1768	56.1111	1420.66	3284.8
PWY-7094	152.655	2125.8	2957.35	8824.3	45337.8	1140.48	9107.73	51476.2	76024	105651	14.2369	77.1964	101.589	200.738	755.637	3607.34	8783.25	26477.5	32276.2	36958.6
PWY-7097	1.0004	13.7624	127.934	396.852	3609.64	1	90.7461	1271.32	1785.63	3405.16	1	1	1	2.31562	48.8531	1	14.8938	38.1219	102.114	1254.31
PWY-7098	1.0004	15.3452	143.587	425.452	3821.92	1	101.786	1425.73	1998.52	3812.64	1	1	1	2.458	53.9329	1	16.6299	42.7419	114.466	1404.16
PWY-7106	1	1	1	1	1	1	1	1	1	1.0047	1	1	1	1	1	1	1	1	1	1
PWY-7110	1	1	1	1	1	1	1	1	1	1.0112	1	1	1	1	1	1	1	1	1	1
PWY-7111	400.766	3538.42	4075.97	11965.6	78394	3323.43	13561.9	70011.3	100023	133542	28.6195	173.93	241.572	507.509	1572.26	5772.14	11529	29654.9	45172.1	47712.8
PWY-7159	1	2.6375	14.3743	25.6391	259.141	1	1	1.0035	11.8859	20.3051	1	1	1	2.16075	86.1029	1	1.00008	4.31475	47.6316	325.014
PWY-7184	181.442	1676.99	2509.48	7062.47	41550.9	2029.66	8893.21	38639.1	51349	71582.9	26.6831	74.8559	116.569	256.972	1112.74	3806.01	8677.38	14442.1	27162.2	34951.8
PWY-7185	1	1	1	1.00038	26.4769	1	1	1	1	1	1	1	1	1	1	1	1	1	1	1.6211
PWY-7187	84.2354	620.041	1784.65	3211.01	16892.4	1955.07	6350.48	28044.1	33784.6	52402.6	12.1746	48.4764	90.1175	173.006	908.659	1721.7	2718.84	5982.26	13041.7	17212.8
PWY-7196	86.3927	904.442	1937.5	2450.25	16580	2264.22	4928.17	16834.9	26280	38290	27.0531	37.0193	105.774	196.14	1011.57	1816.76	3191.68	9159.24	11722.9	15556
PWY-7197	162.631	1473.48	2113.29	6063.78	34246.9	2138.37	7433.51	32649.3	43605.5	60637.2	23.641	66.6449	117.867	236.399	951.547	3339.79	7775.28	12245.6	23900.1	30571.4
PWY-7198	1	1	5.6811	51.8606	196.651	1	1	1	4.75427	219.439	1	1.495	6.15445	12.48	121.454	1	1	34.4241	105.344	142.754
PWY-7199	95.7219	840.459	1627.82	2127.58	15320.7	1902.11	3442.47	10829.8	17040.8	24742.2	19.5227	26.6154	101.08	164.582	918.692	1154.59	2121.78	4435.31	10673.5	14405.5
PWY-7200	109.981	994.276	1793.24	2418	15759.7	2056.47	4873.78	19923.1	27178.9	40442.8	24.0014	34.9949	105.602	190.466	933.665	1797.32	2981.8	8097.41	10905.5	16926.9
PWY-7208	213.505	1913.5	2614.72	7766.42	45605.7	3116.68	9515.29	41403.8	54883.2	76411.8	30.6214	85.9073	148.138	302.936	1114.73	4127.53	9614.49	16319.7	29854.2	37663.2
PWY-7209	1	1	1	1.0416	19.8576	1	1	1	1	26.943	1	1	1	5.65675	9.888	1	1	1	1.20408	2.0984
PWY-7210	1	1	7.68625	72.2099	272.346	1	1	1	6.36277	301.519	1	1.70493	8.2098	17.1816	162.685	1	1	48.6931	149.748	203.123
PWY-7211	184.618	1687.35	2502.83	7115.17	41317	1704.66	8115.01	39093.9	51812.7	72311.2	26.1851	75.9063	116.229	265.669	1118.3	3856.65	8868.83	14777.7	27616.6	35455.2
PWY-7219	205.616	1888.94	2620.39	7551.56	42805	2771.25	8928.6	42467.8	56011.7	79008.5	27.6252	80.8508	139.961	297.71	1171.4	3960.2	9003.15	16777.8	28658.8	35407.7
PWY-722	1	1.08468	10.6939	56.2743	235.969	1	840.084	3598.93	6616.83	13168.4	1	1	1.95725	9.3523	33.2409	1	4.08527	47.929	118.733	307.185
PWY-7220	200.46	1791.12	2696.57	7625.19	41208.2	2961.13	9807.47	43391.3	56682.9	80056	30.1524	84.4477	146.428	294.788	1251.82	4039.69	8726.26	15833.8	27466.6	34153.8
PWY-7221	176.756	1596.36	2374.85	6775.51	34447.1	2606.99	9089.05	38383.9	50173.9	71239.8	31.8419	69.9781	127.858	254.149	1089.63	3595.26	7915.98	13205.4	26051.3	31282.1
PWY-7222	200.46	1791.12	2696.57	7625.19	41208.2	2961.13	9807.47	43391.3	56682.9	80056	30.1524	84.4477	146.428	294.788	1251.82	4039.69	8726.26	15833.8	27466.6	34153.8
PWY-7228	190.327	1712.6	2582.29	7314.48	37558.5	2521.94	9802.2	41807.2	54607.7	77465.7	32.8963	77.2189	138.971	276.784	1195.21	3874.44	8435.57	14588.6	27475.7	33258.7
PWY-7229	211.111	1915.43	2762.11	7876.71	43778.3	2910.59	9653.36	44199.3	58206.6	81725.8	29.7563	85.3376	147.355	308.909	1256.33	4143.11	9237.52	17336.1	29354.9	36268.3
PWY-7234	156.373	1418.07	2101.2	6029.79	34247.4	2380.45	7414.85	33133	43958.6	61367.9	22.1377	65.3729	108.318	224.637	946.059	3186.62	7231.23	12313.7	22469.3	28265.6
PWY-7237	262.631	1363.86	2358.44	4517.19	67702.6	1248.91	3167.53	10937.4	17896.8	25758.6	4.3057	39.5587	109.186	194.632	2850.9	48.2386	4003.62	10329.2	38541.8	53148.2
PWY-7242	126.213	764.142	1026.1	1149.25	3966.2	344.949	5681.4	21455.2	34000.6	50325.5	30.2266	36.5476	69.0421	189.431	1005.01	154.858	1720.71	3047.36	5072.73	18371.8
PWY-7254	224.477	1926.55	2441.36	6652.35	47537.8	2339.03	10037.3	49244.3	66851.5	91923	24.6763	87.1106	155.934	225.805	1251.3	4785.39	5805.68	13459.7	34367.1	43999.5
PWY-7255	1	8.51337	24.8152	73.1576	271.529	1	21.5705	37.0776	84.2015	387.4	1	1	1.06755	3.17512	14.3125	1.2044	25.2551	53.9125	111.574	675.924
PWY-7274	1	1	1	1.0058	1.2789	1	1	1	1.01008	1.0418	1	1	1	1	1.0019	1	1	1.006	1.01632	1.2981
PWY-7286	1	1	1	1.00105	1.0095	1	1	1	1	1	1	1	1	1	4.4512	1	1	1	1	1
PWY-7295	1	62.0039	90.2316	158.047	241.859	1	102.594	862.529	1187.69	2039.1	1	1	1	16.2478	51.5551	30.1074	125.31	309.133	7287.89	13904.5
PWY-7315	16.4508	255.753	370.731	590.63	1497.05	149.857	3663.17	13560.9	19182.3	29109.7	1.6925	10.4364	46.8662	73.656	1055.46	88.8021	273.52	1343.64	4935.62	9440.05
PWY-7316	1	1	1	1.55397	4.5497	1	1	1.13745	1.6778	4.1883	1	1	1	1	4.6041	1	1	1.17375	1.463	9.9478
PWY-7323	212.787	1400.1	1841.74	5251.96	46586	784.596	4030.64	26275.1	33548.2	47908.4	26.117	49.7572	74.0494	187.213	573.474	2381.53	7782.52	13509.5	24761.5	32774.8
PWY-7328	135.688	1180.76	1630.56	3983.83	35303.7	622.765	5670.58	32898.4	42606.8	60297.2	7.6487	37.0378	68.6964	175.482	1037.02	3132.89	5521.92	10909.6	23173.8	32466.6
PWY-7332	1	410.918	1211.09	2006.26	15541.9	1	1328.69	5360.87	11163.4	19647.1	1	1	8.27125	18.6819	210.8	1	6.30905	81.0396	189.943	349.531
PWY-7347	1	4.84002	15.901	59.6662	128.154	1	12.2565	26.6953	42.0945	74.2833	1	1	2.35	7.35002	68.5347	1	6.86958	19.7501	104.139	559.517
PWY-7354	1	1	1	1	1	1	1	1	1	1.0003	1	1	1	1	1	1	1	1	1	1
PWY-7371	1	20.4153	56.1594	199.626	426.858	67.8543	139.992	742.725	1408.91	2566.76	1	7.56322	14.7637	28.4458	226.664	5.2588	9.68778	61.9389	164.957	360.415
PWY-7373	1	1	8.0549	22.4818	86.3296	1	1	1	1	93.0629	1	1	1	1	11.814	1	1	1.0001	8.1413	70.6044
PWY-7374	1	19.507	59.1934	216.704	408.775	63.7937	137.912	737.612	1398.43	2546.62	1	5.77545	11.3803	26.1135	172.576	4.3466	10.9266	61.1021	163.621	270.276
PWY-7376	105.683	411.457	671.633	1889.78	28938.3	296.703	2531.3	14352.7	22505.8	27247.2	1	7.5562	34.0027	63.5168	141.739	1	2038.56	6069.84	15596.3	26307.3
PWY-7377	1	32.4389	61.5388	249.207	508.602	1	326.517	3811.68	8467.76	12383.8	1	1	1	5.73915	75.4646	1	1	1.0567	34.1011	243.951
PWY-7385	1	1	1	1.03717	11.8483	1	1	1	1	1	1	1	1	1	1	1	1	1	1	1
PWY-7391	1	7.02027	9.6164	91.0385	961.382	1	23.5431	62.7988	103.235	234.327	1	1	2.0649	5.1315	9.8994	1	29.6274	51.4272	80.5938	914.91
PWY-7392	145.887	1026.26	1198.52	1745.46	6633.23	1003.68	6534.84	20428.8	26162.9	38938.5	22.8229	63.396	94.8165	204.292	987.367	272.205	3488.3	8587.02	22275.1	31983.3
PWY-7398	1	1	1.00225	1.3379	11.7276	1	7.05702	18.1229	30.7089	64.5313	1	1	1	1	1.7368	1	1	1	1.91315	13.8472
PWY-7400	180.433	1559.5	2234.52	6594.37	40570.8	1957.19	7336.16	35883.5	48307	67000.8	21.3401	77.2455	121.397	238.894	980.648	236.128	3520.26	9674.29	24306.8	30815
PWY-7401	1	1	1	1.00032	5.2542	1	1	1	1	1	1	1	1	1.0096	2.6171	1	1	1	1	1
PWY-7402	1	1	1	1	1.002	1	1	1	1	1	1	1	1	1	1	1	1	1	1	1
PWY-7413	1	1	1	1	1	1	1	1	1	1.041	1	1	1	1	1	1	1	1	1	1
PWY-7415	1	1	1	1	1	1	1	1	1	1.062	1	1	1	1	1	1	1	1	1	1
PWY-7431	268.815	1463.16	2556.17	6242.59	94880.1	371.389	3060.63	16927.6	27167.8	34562.7	1	29.8403	58.1778	86.0574	396.74	3124.27	4421.35	11452.7	33420.8	57214.3
PWY-7446	1	1.01035	1.17585	2.88163	7.8461	1.003	3.66015	12.2764	16.1029	40.2406	1	1	1.0011	1.01285	3.338	1	1.00432	2.61495	5.95555	30.3606
PWY-7456	1	33.349	87.251	195.449	277.844	100.183	349.874	912.181	2156.9	2635.5	1	4.07845	6.3069	17.6525	133.316	1	8.52575	22.2566	350.876	383.997
PWY-7524	1	1	1	1	1.0001	1	1	1	1	1	1	1	1	1	1	1	1	1	1	1
PWY-7527	1	3.4081	22.1529	106.116	220.754	1	102.07	203.421	463.155	563.597	1	1	3.7909	6.91995	21.0976	3.8057	674.759	951.787	2896.55	3783.06
PWY-7528	1	1	1.00465	1.21592	5.3096	1	1	1	1	1	1	1	1	1	1.2369	1	1	1	1	1
PWY-7539	274.741	2517.81	3105.59	9662.09	72890.6	2092.07	8096.49	41923.8	56156.7	77237.8	34.1578	76.9726	125.701	255.372	948.933	4157.48	9460.93	14519.2	30550.9	40329.1
PWY-7560	155.171	1380.8	2095.91	5875.71	34263.1	920.852	7317.45	32810.3	43560.5	60962.4	19.7361	64.9169	89.0308	230.842	935.657	3155.78	7150.47	12231.1	21819.1	28262
PWY-7616	1	11.7896	58.8445	135.425	386.062	21.7841	78.4382	128.328	299.174	1834.12	1	1	1	13.678	23.7819	1	139.391	696.44	2075.72	14261.9
PWY-7644	1	1	1.047	1.1608	1.5717	1	1	1	1.03598	4.8161	1	1	1	1	3.5398	1	1	1	1	1.7584
PWY-7663	254.654	3199.23	3841.48	10791.6	82338.3	2395.3	12108.5	73948.9	98989.9	136255	13.0032	131.316	175.03	454.886	1899.55	5478.83	8924.65	18920.9	39437.3	64353.6
PWY-7664	228.646	2294.63	3122.81	7657.29	61026.7	1453.73	10595.3	64453.6	84608	118809	1	80.0318	147.963	387.86	1810.46	4777.23	8531.33	16043.5	31336.8	48775.4
PWY-841	184.451	1498.25	2425.49	6849.04	33587.9	2565.48	8967.99	39169.6	51557	72533.8	27.0944	77.7244	135.018	277.492	1119.05	3788.48	8508.26	14358.7	26856.9	33297.4
PWY-922	10.1153	12.9694	43.553	210.631	1020.22	14.1072	259.354	532.812	650.767	2040.65	1	1	9.3655	38.2394	52.1645	2.6123	116.076	244.744	404.56	4306.05
PWY0-1061	174.169	1578.35	2542.99	6912.09	43299.3	957.104	9380.91	41467	54065.1	76386.9	8.97	68.6296	107.542	178.705	1217.14	3601.79	8275.96	13727.7	25647.8	32194.8
PWY0-1241	123.421	1023.22	1282.46	3162.75	33981.2	282.304	3236.62	16970	21744.2	30734.1	2.7441	27.808	70.9365	154.227	897.186	7.3293	2383.44	4962.25	15133.1	25920.9
PWY0-1261	109.006	1313.69	2180.31	2716.98	11899.9	1898.73	8605.14	41450.6	54796.8	83267.4	20.2991	61.8247	133.51	267.969	1575.12	2723.72	5225.36	14481.1	18913.4	23096.8
PWY0-1277	1	18.3483	25.1711	110.002	170.6	1	1074.13	5794.88	9687.41	14261.8	1	1	1	12.3621	66.2571	5.7768	67.585	153.232	316.318	1152.35
PWY0-1296	30.0717	499.691	849.542	1544.02	12066.4	1724.74	4196.03	7061.3	12455.8	17646.3	15.2713	21.8597	89.2089	143.228	921.802	84.1484	1582.6	2487.65	3767.53	7190.8
PWY0-1297	29.4656	508.153	964.964	1566.73	12241.5	2022.56	4518.77	8188.45	14224.4	20086.8	14.1598	26.0962	91.2378	133.205	917.005	142.785	1681.37	2685.21	4916.53	8262.13
PWY0-1298	25.625	414.914	715.418	905.512	4599.33	1725.09	3302.41	7559.76	12559.3	17661.6	11.4071	24.4894	87.0732	126.073	875.706	859.559	1759.84	3506.3	8060.57	14762.6
PWY0-1319	216.471	2080.31	2934.02	8549.84	54029	3069.87	10478.7	57282.3	79211.3	106527	25.5603	114.013	155.802	345.563	1183.83	5384.27	14119.7	21513.1	43140.3	59470
PWY0-1338	104.672	549.076	1051.11	1999.17	36478.8	204.026	2719.36	8149.71	12532	17723.4	1	12.5015	53.9054	87.1764	869.39	1	1831.01	4841.85	13609.8	25566.4
PWY0-1415	102.529	653.935	820.035	1078.73	3842.07	733.322	4393.92	11984.1	20337.6	30215.8	1	26.5237	61.5607	143.046	1034.16	231.773	1874.81	2335.4	6667.54	13324.4
PWY0-1479	1	703.067	1646.42	3378.98	16033.9	375.023	6062.42	24697.7	32339.5	45995.9	1	49.3479	76.7616	157.069	922.712	529.18	2440.65	3998.6	11361.5	18686.9
PWY0-1533	90.0507	799.34	1205.39	2689.95	41484.1	128.746	2795.09	8166.25	14076.9	20565.1	1	20.8239	39.8357	56.8643	889.579	4.9509	2353.6	5769.07	16850.7	31368.4
PWY0-1586	188.641	1373.24	2229.05	4221.75	45546.6	1513.06	7159.29	40436.6	53845.7	73036.8	56.3537	66.7347	113.773	303.543	1436.72	4084.94	10175.4	27348	31943.6	39392.1
PWY0-162	189.142	1744.16	2512.44	7271.8	41103.8	2614.69	8753.7	39642.5	52341.4	73201.9	25.706	80.3077	135.233	285.895	1133.24	4016.18	9242.26	15151.3	28484.4	36156.5
PWY0-166	171.929	1642.25	2322.31	6643.56	42371.8	2027.49	8078.92	35283.3	47009.9	65401.8	24.4913	69.1857	109.002	238.271	1009.15	3667.87	8730.25	13173.3	26821.1	35231.4
PWY0-321	49.2101	110.69	342.604	465.907	497.775	119.97	3699.81	19369.9	28040.4	33712.4	1	11.4192	22.724	35.0047	174.174	2.792	151.177	533.673	2688.3	12396.1
PWY0-41	1	1.06475	2.58485	35.0369	98.8912	1.0005	70.9248	251.129	411.396	615.109	1	1	1.00005	1.21802	24.7151	1	1.00085	12.2762	30.399	275.406
PWY0-42	81.1876	366.241	760.36	1422.1	13430	231.932	3985.65	23467	34492.3	43924.6	3.6843	28.9467	46.6707	58.0779	126.625	4.8687	1043.21	1559.15	2860.51	8639.19
PWY0-781	177.075	1434.72	2279.4	3420.97	17474.6	1547.33	6704.63	34480.6	45787.8	62690.3	18.637	69.9906	100.953	237.859	1077.46	58.7593	2856.02	5684.61	8998.67	18276.9
PWY0-845	129.567	978.305	1309.07	3080.77	34318.5	678.678	5632.06	31767.4	42400.3	58210.2	1	18.9168	82.7009	130.362	948.852	1	2837.56	6231.35	18865.9	27153.2
PWY0-862	218.631	2115.57	2922.83	7086.49	57045.1	1338.86	10091.1	61341.9	80354.9	113065	1	75.5642	142.113	369.821	1771.79	4547.14	8207.87	15217.4	29445.1	45648.2
PWY1G-0	1	12.0737	68.7164	120.31	501.035	98.9476	201.387	314.363	791.912	4514.52	1	1	1	15.2352	18.7754	19.2193	57.5184	335.165	908.467	3880.12
PWY490-3	13.9251	22.4405	75.9977	173.02	338.18	1	29.4462	59.7715	76.3719	135.886	1.9588	2.86757	14.5379	22.9898	82.903	1	21.1825	94.2494	261.802	376.392
PWY4FS-7	186.498	1797.69	2849.92	7905.97	45367.7	2739.67	9406.23	51457.1	68740.3	94859.9	16.6284	99.4418	132.81	306.01	1238.45	4743.8	7608.83	13542.5	32898.7	43648.3
PWY4FS-8	186.498	1797.69	2849.92	7905.97	45367.7	2739.67	9406.23	51457.1	68740.3	94859.9	16.6284	99.4418	132.81	306.01	1238.45	4743.8	7608.83	13542.5	32898.7	43648.3
PWY5F9-12	1	1	1	1.00445	1.2082	1	1.0042	2.7808	14.1556	47.95	1	1	1	1.00283	1.3247	1	1	1.0403	1.84885	13.1324
PWYG-321	252.549	2320.91	3328.96	8001.36	70103.2	1490.57	11674.8	71102.2	94049	131204	1	85.9981	158.4	405.518	1891.74	5188.8	5865.84	17316.8	35982.4	56548.8
PYRIDNUCSAL-PWY	136.978	1342.95	2087.4	6362.26	36662.5	558.104	6887.42	29956.7	38951.3	54310.4	19.6541	48.8683	66.2369	174.409	911.376	3014.11	7766.05	12090.5	23301.4	32770.2
PYRIDNUCSYN-PWY	138.172	1403.54	2154.52	6220.12	36134	797.288	4923.56	25805.4	33562.4	47721.1	22.3339	60.6863	87.0455	222.349	823.976	3312.59	8427.01	12641.7	25163.3	34334.9
PYRIDOXSYN-PWY	127.105	1277.62	1895.83	5094.54	34982.1	452.369	5091.33	29812.2	40071.3	54838.1	1	31.5783	76.748	162.091	964.064	1	2704.71	7027.49	18552.1	26710
REDCITCYC	237.205	1874.25	2395.6	6434.37	50923.4	2514.36	9972.61	51933.1	70461.1	96881.9	27.0458	91.6824	149.446	224.724	829.812	4383.29	6337.57	14177.5	36008.5	45410
RHAMCAT-PWY	13.0324	151.296	254.057	362.599	1137.62	119.502	2547.24	5592.19	9738.56	13715.9	7.1405	12.3395	32.4108	82.0712	728.22	30.9306	134.303	513.274	881.106	2328.73
RIBOSYN2-PWY	185.818	1662.88	2311.66	6699.61	41300	2087.53	7742.63	36296.4	49252.5	67119.2	22.262	75.3877	119.43	249.966	1042.21	3783.46	8769.29	13195.4	28001.1	35024
RUMP-PWY	7.8046	87.0842	237.787	730.766	2579.72	207.306	323.706	858.628	1138.71	1744.64	8.8113	16.8072	83.3013	97.9661	153.447	83.4765	1202.95	2027.84	5727.49	13302.5
SALVADEHYPOX-PWY	259.821	2241.55	2919.18	8026.57	61069.9	1419.21	6643.93	37575	52631.9	69708.4	9.9243	88.9214	153.43	287.075	1586.51	3567.06	7742.78	27467.4	34494.7	40877.4
SER-GLYSYN-PWY	285.071	2044.56	2947.47	7980.25	45686.6	1435.01	8083.75	39016.4	52891.5	72412.2	26.0104	86.3902	130.462	332.947	1124.65	4661.75	8943.97	14453.5	35091.1	42519.4
SO4ASSIM-PWY	226.056	2252.06	3037.97	8543.09	74516.3	884.377	7573.55	35175.7	46712.7	65684.9	4.9424	80.5349	111.519	283.246	1296.45	4247.05	10798.4	16622.4	29827.7	46823.2
SUCSYN-PWY	1	13.7963	49.8342	173.821	418.65	1	38.3536	86.5349	137.643	244.71	1	1	5.1134	21.0204	158.908	1	20.5509	63.1048	340.833	1723.72
SULFATE-CYS-PWY	229.17	2339.47	2930.74	8451.69	58901.3	1058.33	8325.54	39100.2	52574.7	73490	8.4595	87.1244	121.365	296.148	1268.82	4590.44	11060.4	16862.2	32749.9	45267.3
TCA	256.24	2271.75	3051.15	8913.8	55440.5	2603.77	10293.8	53837.5	73390.3	99818.9	28.4473	101.682	173.089	345.953	1407.91	5196.72	12382.1	18895.1	37499.5	48982.6
TCA-GLYOX-BYPASS	200.754	1819.96	2638.95	7375.67	47807.2	948.222	8011.74	43986.5	60446.7	81528.4	23.5123	79.5091	118.711	218.106	1093.81	4090.31	10133.3	16997.1	32972	41856
TEICHOICACID-PWY	1.2934	17.0532	24.8827	46.8778	412.475	31.9281	88.8411	136.446	300.388	2634.85	1	3.14533	7.732	52.0051	69.1285	2.3346	537.959	1075.13	2168.41	5486
THISYN-PWY	81.5319	402.832	998.156	1233.15	2634.2	502	6747.62	25577.7	34978.1	53345.9	7.2171	40.1474	43.7257	85.6325	414.859	1	1183.48	1700.03	2139.72	2964.73
THREOCAT-PWY	1	1	1.3992	8.79743	14.1167	44.718	184.112	3740.97	7439.39	10962.6	1	1	1	1	3.2274	1	1	1	1.98107	380.775
THRESYN-PWY	193.696	1919.68	2609.47	7420.53	40403.2	2667.72	8490.95	40610.5	54031.9	74933.7	21.578	82.8805	131.106	297.903	1197.31	3750.53	8275.81	12451.6	25626.2	31596.2
TRNA-CHARGING-PWY	164.635	1510.44	2336.22	6619.53	34079.8	2031.52	7515.07	36935.6	48556.9	68070.7	20.6826	72.5628	119.461	256.621	1042.14	3486.61	7864.58	12744.3	24071.1	31127.8
TRPSYN-PWY	192.848	1638.12	2492.33	7046.19	39573.1	2130.87	9500.39	37099.5	49006.2	68492.7	21.5058	73.3184	128.991	263.081	1226.56	3773.51	8048.15	13643.7	25734.4	31488.5
TYRFUMCAT-PWY	157.449	1497.2	2132.46	6500.86	46903	406.865	4436.83	28427.3	41912.1	54697.2	1	33.0503	56.2608	84.2297	327.194	2157.59	7916.67	16661.1	24158.7	34155.8
UBISYN-PWY	130.896	1404.73	2228.63	6358.35	37360.1	522.109	7034.25	41787.3	54909.9	77787.4	3.1376	55.2054	87.594	226.634	992.639	2652.26	7069.41	15401.4	20875.8	28814.6
UDPNAGSYN-PWY	166.465	1451.94	2476.55	7061.3	34455.6	2755.7	7621.15	34242	46407.9	64040.6	22.6641	74.6291	132.876	245.146	965.943	3354.68	7266.82	13798.4	23817.4	28630.2
VALDEG-PWY	1	1	1.0452	7.1021	73.6294	1	1	1	2.27135	8.81	1	1	1	1	1.9485	1	10.4003	25.9597	100.345	814.677
VALSYN-PWY	317.721	2922.15	3255.14	9721.5	65018	2783.01	10063.3	50071.1	65896.9	94520.1	25.3889	103.873	180.993	385.057	1325.38	4821.6	10968	19896.8	33095	41575.6
X59 PiCRUST ANCOM Analysis
Percentile	0	25	50	75	100	0	25	50	75	100	0	25	50	75	100	0	25	50	75	100
Group	Innotech	Innotech	Innotech	Innotech	Innotech	Okanagan	Okanagan	Okanagan	Okanagan	Okanagan	Sterile-Innotech	Sterile-Innotech	Sterile-Innotech	Sterile-Innotech	Sterile-Innotech	Sterile-Okanagan	Sterile-Okanagan	Sterile-Okanagan	Sterile-Okanagan	Sterile-Okanagan
1CMET2-PWY	87.7947	213.44	673.011	2495.18	5423.7	1067.53	21067.3	41197.6	79307.1	93992.2	36.0564	117.701	131.926	154.143	183.507	107.43	733.72	1694.17	4125.36	125727
3-HYDROXYPHENYLACETATE-DEGRADATION-PWY	1	5.82525	36.1217	44.9582	3691.05	1	2497.66	4360.21	6553.89	9496.41	1	1.44077	4.41625	16.9274	28.0775	1	1	5.7465	40.9655	716.947
AEROBACTINSYN-PWY	1	1	1.1176	2.23963	6.8996	1	4.3634	10.3185	17.639	49.9415	1	1.33672	1.5099	2.37847	4.7518	1	1	1.4506	6.02733	7.4967
ALL-CHORISMATE-PWY	1	36.5336	49.9672	81.0917	427.734	1	1816.75	4676.42	7487.74	9496.96	1	1	12.6776	28.0376	64.5562	1	1	1.0011	102.902	966.075
ANAEROFRUCAT-PWY	138.733	151.079	496.709	887.383	1564.53	1128.03	10356.7	19501.6	37195.6	48044.4	33.3801	128.769	156.045	172.077	217.09	104.802	769.434	1828.57	3294.23	130755
ANAGLYCOLYSIS-PWY	145.867	187.468	541.753	1340.96	3724.78	1465.16	11678.4	20980.1	41402.1	57619.3	35.9726	135.46	169.121	181.103	232.705	111.279	790.284	1854.13	3452.33	133134
ARG???SYN	46.8447	129.374	327.031	583.174	2582.33	1	9139.27	15713.5	31328.7	38142.6	18.3389	54.6247	75.6155	86.2227	110.686	51.786	108.216	304.041	611.471	2119.36
ARGDEG-PWY	1	1	1	1.94202	16.6974	1	1202.64	3842.36	6027.24	8111.48	1	1	2.5682	4.98287	6.9438	1	1	1	8.2224	906.284
ARGORNPROST-PWY	11.1423	55.36	101.134	375.432	2664.12	1.0001	10391.7	24567.7	40121.9	53811.6	1	18.5213	53.4952	72.4009	145.72	1	1.00008	45.4248	99.5697	1888.14
ARGSYN-PWY	116.84	201.729	644.375	2258.38	4667.78	1293.12	17574	34289.7	65276.6	78045.9	34.661	119.158	144.489	163.629	209.218	112.21	748.906	1726.07	3657.58	129763
ARGSYNBSUB-PWY	122.588	216.37	688.798	2412.2	5044.43	1394.34	18249.7	35905.9	68862.1	81535.5	37.4038	121.984	148.888	178.905	219.674	118.406	789.311	1827.4	3804.36	135907
ARO-PWY	119.609	227.467	691.677	2645.28	5426.35	1402.55	20984.8	38524.8	75007.3	89073.4	40.9679	133.57	153.652	187.896	221.112	124.965	867.6	1999.34	4291.07	146685
ASPASN-PWY	25.3553	122.751	393.002	1689.89	3713.24	774.688	12829.8	27112.4	53581	62469.4	28.9052	53.3402	86.9724	95.8922	159.222	108.531	192.682	375.227	691.6	2361.03
AST-PWY	1	102.996	265.978	1601.18	4120.56	242.53	11471.2	24466.4	46826.6	54169.3	1.923	10.2695	24.3269	43.2034	111.1	9.235	29.8753	46.1673	87.8832	1958.15
BENZCOA-PWY	1	1	1	1	1	1	1	1	1	1.0182	1	1	1	1	1	1	1	1	1.06445	4.88
BIOTIN-BIOSYNTHESIS-PWY	26.5517	183.762	457.785	2564.89	5542.45	747.081	20953.6	37664.6	74131.7	87425.8	19.1786	64.9745	92.8548	134.756	172.214	57.4747	102.749	139.452	437.347	3880.25
BRANCHED-CHAIN-AA-SYN-PWY	148.009	292.419	779.006	3016.93	6354.25	1739.72	21873.2	38666.2	75582.9	89584.8	47.0737	165.929	189.126	219.856	242.645	157.184	1110.61	2524.22	4798.63	193414
CALVIN-PWY	131.2	209.237	710.357	2339.4	4739.99	1431.09	19089.6	31700.8	62955.8	74414.2	44.2336	135.378	155.607	168.532	226.291	110.159	790.363	1755.58	3926.68	125773
CATECHOL-ORTHO-CLEAVAGE-PWY	12.7307	30.0438	41.1101	75.5752	3426.15	345.996	10546.6	22862.9	42968.5	50941.2	3.43	12.0983	34.6718	54.9198	115.175	16.706	32.7642	55.2094	157.431	1935.97
CENTBENZCOA-PWY	1	1	1	1	1.0717	1	1	1	2.14795	67.597	1	1	1	1.00002	5.2994	1	1	1.0009	2.05472	23.4926
CENTFERM-PWY	1	3.56705	7.51025	12.659	95.9089	1	75.0339	103.227	150.542	239.598	1	1	1	4.42093	26.8988	1	14.88	66.0648	109.406	314.591
CHLOROPHYLL-SYN	1	1	1.00015	1.6019	11.8926	1	1.02737	2.0948	19.6034	110.782	1	1	2.5734	9.53988	11.6256	1	1	1	1.6719	59.3315
COA-PWY	101.849	177.083	536	2005.01	4106.14	1224.71	15379.1	27693.7	54911.9	64229.5	31.598	111.457	146.162	155.975	190.987	98.3938	742.565	1631.48	3255.11	125682
COBALSYN-PWY	32.5222	75.6149	229.166	656.875	3334.7	576.795	12117.6	24507.7	48483.5	55179.9	26.4855	41.2709	48.3764	73.9543	119.804	49.2176	88.2345	233.049	530.465	2215.36
CODH-PWY	1	1	1.101	8.1038	13.1581	1	1	2.8324	8.59195	243.549	1	1	1	4.3941	23.8699	1	1	1.0173	23.0327	36.2216
COLANSYN-PWY	42.7996	196.074	463.337	2045.17	5191.18	993.419	9522	15663.3	30354.5	39285.9	23.598	67.9703	92.7139	122.656	161.777	60.7203	105.918	158.23	359.016	2602.75
COMPLETE-ARO-PWY	128.06	241.911	738.658	2801.71	5787.74	1484.92	22024.5	40337.9	78715.1	93370.8	42.6317	142.443	161.78	195.374	237.151	132.079	932.396	2157.75	4530.73	158812
CRNFORCAT-PWY	1	1.02483	3.42655	10.8394	44.2517	1	15006.7	37511.9	61004.5	82197.2	1	1	1	1.31085	22.3425	1	1	5.35715	29.8937	3081.22
DAPLYSINESYN-PWY	109.447	229.023	643.81	2704.57	5720.8	1374.11	19786	36272.7	71761	83913.2	36.6391	124.693	142.668	174.811	199.929	118.541	259.484	362.303	759.692	3769.57
DENITRIFICATION-PWY	3.3137	16.9156	24.6884	85.1699	1498.43	1	552.533	803.695	1603.01	3384.6	1	1.43508	2.6525	7.24935	32.1374	1	1.97148	7.2902	101.614	149.364
DENOVOPURINE2-PWY	111.918	132.285	515.568	1154.92	4102.19	196.033	9969.73	15305.6	32140.7	52458.4	34.6205	72.729	133.793	135.18	194.257	1	43.7698	353.526	760.924	2278.77
DHGLUCONATE-PYR-CAT-PWY	1.0002	2.1021	14.2868	79.1176	2927.48	170.98	9987.76	25070.9	38375.3	54773.1	5.033	12.4654	32.4199	59.1691	131.394	1	15.314	34.0821	74.264	1732.82
DTDPRHAMSYN-PWY	91.6439	248.167	594.922	2605.11	5825.98	1532.83	21719.1	40647.6	79886.5	93683.5	34.2092	96.4621	141.94	154.097	186.699	107.795	688.7	1886.66	4114.2	125812
ECASYN-PWY	1	1	1.0001	1.05198	9.7321	1	521.778	1657.41	2677.02	3651.19	1	1	2.5773	4.26545	4.6297	1	1	1	6.0856	485.757
ENTBACSYN-PWY	10.7298	36.258	47.8238	82.347	257.694	25.6759	1447.05	4226.28	6848.66	14731.5	12.8489	39.0975	56.5117	78.8326	89.0651	71.3277	644.113	1050.76	2726.57	129682
FAO-PWY	107.013	292.882	857.887	3510.29	7469.4	2219.11	25854.7	41101.2	82968.9	97418	37.6105	98.9522	174.708	193.101	208.739	136.91	840.598	1819.08	4839.24	141460
FASYN-ELONG-PWY	164.735	301.386	929.739	3880.41	9020.23	1773.68	29998.5	52312.9	104997	122175	51.8615	134.409	156.571	185.596	256.601	133.725	1104.66	2466.45	5949.36	188530
FASYN-INITIAL-PWY	64.0233	301.399	729.834	4075.67	8819.84	1437.02	31012.8	58663.6	111577	135867	22.6504	69.8046	108.524	159.186	193.345	23.4106	109.455	171.349	380.701	5673.95
FERMENTATION-PWY	91.4107	120.403	414.165	1306.03	4518.61	907.536	20449.6	37415.4	72271.3	87270.2	32.0858	90.3088	108.352	130.973	159.428	60.7631	119.106	268.546	751.559	3801.03
FOLSYN-PWY	69.7242	218.414	634.775	2554.4	5773.04	1079.65	19140.5	36321.7	70606.6	83155.7	35.4109	123.67	149.699	173.996	194.265	112.487	755.066	1759.79	3852.53	129337
FUC-RHAMCAT-PWY	1	2.27425	6.90225	24.9857	40.6611	1	11.0944	25.3325	112.27	323.435	1	1	1.10355	1.74805	9.4777	1	1	1.02265	2.07472	9.2725
FUCCAT-PWY	1.532	3.13287	9.7865	31.5653	68.5341	1	5.51598	19.0296	158.935	187.286	1	1	1.0911	1.41542	18.261	1	1.50123	16.8435	54.8207	310.336
GALACT-GLUCUROCAT-PWY	17.0005	21.3727	39.8298	166.623	1566.15	43.3674	1478.07	3624.67	5506.35	8964.75	9.7968	20.8792	22.5801	23.5149	35.4444	51.1835	116.53	162.432	707.52	783.826
GALACTARDEG-PWY	5.2384	10.8279	12.2882	14.7746	51.5533	1	999.179	2646.53	4291.34	5816.68	1	5.07845	6.4211	8.45797	11.8056	1	8.64785	11.8822	27.5039	769.416
GALACTUROCAT-PWY	27.8654	47.5835	124.296	317.21	1903.47	62.5216	2411.36	4869.79	8613.51	13939.4	11.8255	22.4435	26.0745	32.4789	33.8793	82.69	666.479	1021.04	3003.71	139614
GALLATE-DEGRADATION-I-PWY	1	1	1.3721	19.3289	21.3048	1	529.144	933.455	1454.39	10625.1	1	1.44835	2.379	5.59748	9.2423	3.2494	10.564	34.4526	86.5595	189.124
GALLATE-DEGRADATION-II-PWY	1	1.2523	6.9817	17.0723	20.0671	1	529.144	1049.78	1590.99	7442.54	1	1.44835	2.379	4.43468	6.6373	3.2494	10.9038	26.2171	86.5595	168.829
GLCMANNANAUT-PWY	1	9.97022	49.8938	109.859	312.798	14.6163	533.076	1635.71	2501	3239.86	4.198	12.9729	33.1159	48.7594	108.58	1.6418	16.3026	92.2271	530.478	544.293
GLUCARDEG-PWY	7.8637	10.8404	12.3574	17.005	51.669	1	1006.66	2653.9	4298.74	5825.29	1	5.5388	6.98085	8.49295	12.6405	1	8.69865	12.3134	28.1746	763.486
GLUCARGALACTSUPER-PWY	5.2384	10.8279	12.2882	14.7746	51.5533	1	999.179	2646.53	4291.34	5816.68	1	5.07845	6.4211	8.45797	11.8056	1	8.64785	11.8822	27.5039	769.416
GLUCONEO-PWY	120.466	218.456	644.562	2301.31	4650.11	1340.65	18330.4	31049.4	62749.1	72687.1	33.978	127.33	159.885	163.526	191.952	121.263	863.732	2046.3	3931.75	147188
GLUCOSE1PMETAB-PWY	1	146.663	384.91	2033	5028.63	415.314	18116.2	35402.2	67075.4	81082.3	9.6439	28.969	59.4485	98.2879	155.864	16.8163	51.0391	79.0211	183.004	3256.1
GLUCUROCAT-PWY	14.9281	25.035	44.4724	178.562	1687.7	52.4474	1488.34	3857.73	5789.94	8564.01	10.3031	23.6808	27.4269	32.0098	58.2516	47.6106	84.3564	112.106	515.566	954.126
GLUTORN-PWY	93.8035	225.81	701.094	2866.21	6224.57	1359.4	22297.7	47381.5	90019.9	105779	36.0817	108.623	126.208	165.054	210.354	112.646	728.34	1676.11	4202.51	125734
GLYCOCAT-PWY	59.7279	139.794	474.885	1852.21	3688.65	990.772	14858.7	28595.6	50276.8	64913	24.529	68.9238	83.9215	100.168	149.157	60.7394	93.0418	119.452	244.74	2831.57
GLYCOGENSYNTH-PWY	58.5429	141.283	555.49	1843.28	3704.92	1074.09	13239.6	26814.6	47719.3	60311.7	27.9859	64.0469	91.2612	109.719	138.405	49.0164	153.235	203.726	740.719	2632.92
GLYCOL-GLYOXDEG-PWY	1	1.93	9.41035	103.262	455.729	1	15.5362	24.3712	65.2673	187.476	1	1	1.88355	3.2873	4.0349	1	1	1	5.56575	78.2775
GLYCOLYSIS	131.908	201.135	557.648	1723.54	3978.93	1483.24	14764.3	24503.4	50098.8	64363.6	36.8434	140.372	164.94	176.696	210.331	114.9	803.168	1841.89	3583.39	133130
GLYCOLYSIS-E-D	82.461	190.595	519.791	1878.65	4005.08	1312.22	16290.3	26202.7	54398.2	64232	29.987	74.0234	141.382	154.284	162.013	108.19	731.216	1821.98	3607.56	130761
GLYCOLYSIS-TCA-GLYOX-BYPASS	80.4644	176.013	577.118	1694.82	3839.84	1173.72	18764.6	29873.2	62643	74351.5	32.2079	119.442	139.339	151.059	173.878	107.781	330.124	435.828	1005.43	3594.34
GLYOXYLATE-BYPASS	41.3595	134.018	549.162	1736.56	3882.05	946.077	16638.1	31067.3	60662.9	71596.9	21.3585	88.6968	97.5546	109.472	140.991	67.0032	124.602	194.439	352.517	3093.52
GOLPDLCAT-PWY	1	1.00053	2.4382	6.39283	29.6716	1	1	1	4.33422	43.3428	1	1	1.0015	1.6584	4.6469	1	1	1.00525	3.3876	9.5265
HCAMHPDEG-PWY	1	1.67342	4.91895	14.0171	51.7976	1	4652.65	6473.35	13980.3	16238	1	3.077	4.1914	5.20688	18.5	1	1	1.345	53.9909	854.06
HEME-BIOSYNTHESIS-II	85.66	138.792	483.129	1813.28	4002.49	751.454	14956.1	27325.5	53762.6	63146.2	23.2618	78.8124	100.792	129.353	144.086	73.1082	696.451	1620.76	3162.86	125653
HEMESYN2-PWY	112.408	173.447	572.302	2286.47	4670.38	1103.04	17541.1	31803.5	62927.4	73769.4	34.4142	117.016	134.482	153.392	196.597	108.646	870.243	1924.62	3738.06	150808
HEXITOLDEGSUPER-PWY	1	27.5522	58.3218	192.84	471.361	48.601	1208.51	3682.17	5534.09	7497.08	12.2605	36.5535	65.6202	95.2096	164.666	1	33.9186	58.013	589.264	955.694
HISDEG-PWY	71.1082	329.356	671.516	3786.37	10349.5	971.849	18155.8	32225.6	61939.5	74939.7	18.655	80.3647	99.2617	143.493	201.314	65.5705	132.889	175.307	441.2	3370.3
HISTSYN-PWY	105.993	193.979	605.636	2079.2	4570.02	1178.26	16598.9	29934.1	59061.7	69407.2	32.8442	107.399	135.666	155.596	186.029	106.864	775.138	1775.25	3521.29	135374
HOMOSER-METSYN-PWY	78.5474	85.7916	195.059	387.965	584.764	466.628	14429.9	29333.1	54938.3	67007.2	14.7217	57.9277	95.1285	134.73	174.268	78.0967	774.179	1895	3228.71	150752
HSERMETANA-PWY	90.2644	186.345	488.614	1992.21	4527.01	1220.06	18944.1	35708.4	68603.5	82918.3	38.5466	97.2792	131.095	157.899	175.255	95.5184	845.784	1863.96	3791.87	150787
ILEUDEG-PWY	1	1	1	1	1.6199	1	1	1	1	10.1667	1	1	1	1	1.0001	1	1	1	1	1
ILEUSYN-PWY	167.388	359.158	899.788	3769.37	8057.53	2237.4	24245.2	43181.9	84117.2	99853.2	52.7929	171.569	206.181	239.491	254.177	185.754	1112.88	2494.38	5094.36	182961
KDO-NAGLIPASYN-PWY	1	1	1	8.70885	184.661	1	2144.48	6845.26	9595.24	14135.5	1	1	4.9727	10.2959	12.5209	1	1	1	15.9863	1396.03
KETOGLUCONMET-PWY	1.0013	1.02117	11.701	23.1589	42.0579	174.644	629.695	1201.29	1720.1	2508.19	1.0001	5.8721	23.5678	29.3953	34.6205	4.5706	18.3113	47.1797	96.98	857.956
LACTOSECAT-PWY	1	1.19935	3.2135	56.979	200.968	1	1	1	18.2956	47.0972	1	1	36.6623	61.9686	119.896	1	1	1.00165	43.6037	65.6963
LEU-DEG2-PWY	47.1975	201.82	489.354	2417.75	5709.32	1086.89	17111	33879.8	67309.7	77434.9	27.7237	40.9251	74.7428	106.132	156.335	24.2924	89.3876	154.83	328.058	2984.55
LIPASYN-PWY	1	1	1.02165	2.8854	30.3746	1	144.026	359.622	789.515	1354.83	1	1	1	1.46418	2.7416	1	1	1.4742	8.15387	172.799
LPSSYN-PWY	1	1	1	1	1.0006	1	1	1.00455	3.45332	442.457	1	1	1	1	1.0002	1	1	1	1	1.0036
MET-SAM-PWY	98.4446	142.456	362.587	759.036	784.223	805.429	16451.9	30876.8	60200.3	71721.1	21.847	79.5767	116.808	151.104	170.714	98.4112	841.212	2027.08	3612.47	157547
METH-ACETATE-PWY	1	1	1	9.92117	26.1682	1	1.00015	6.63105	29.4285	89.9798	1	1	1	3.70607	26.5973	1	1	1.00495	18.629	75.3881
METHANOGENESIS-PWY	1	1	1	1.58527	36.2713	1	1	2.1283	4.43973	35.2167	1	1	1	1.00005	1.2021	1	1	1	1.00297	5.8464
METHGLYUT-PWY	1	1.00337	1.97445	7.7051	32.802	1	857.378	1395.91	2868.92	4044.3	1.0002	1.2831	3.30405	21.2253	25.3602	1	1	4.35645	8.8043	227.909
METHYLGALLATE-DEGRADATION-PWY	1	1	1.4651	23.8708	26.116	1	657.01	1151.31	1803.87	12352	1	1.55965	2.71955	6.61203	11.1711	3.8111	12.814	42.6602	106.68	231.926
NAD-BIOSYNTHESIS-II	5.7966	8.05138	19.6215	39.6386	136.559	14.4552	3298.75	7881.55	13872.8	20760.2	1	4.08483	11.9534	15.7204	51.4073	1	3.89447	15.1929	45.4508	1229.27
NADSYN-PWY	3.5047	10.4123	29.5266	170.658	382.317	22.485	4390.34	8650.41	15485.7	19895.2	1	1.39165	10.1316	31.977	77.5444	1	16.7206	17.8898	48.6485	1142.97
NAGLIPASYN-PWY	37.5384	116.502	277.784	1837.68	4077.89	713.721	14930.2	27603.2	55064	63876.9	22.9589	27.0191	51.688	67.4077	126.089	9.3093	53.2762	61.4919	364.948	2797.45
NONMEVIPP-PWY	46.1566	162.455	558.244	1642.54	3933.53	1080.26	14888.4	27099.1	52748.5	62450.6	30.8215	102.074	112.039	124.815	151.821	93.6332	728.774	1621.6	3218.28	125685
NONOXIPENT-PWY	184.323	363.617	991.861	3215.69	7383.5	2010.17	27043.1	44377.6	86715.7	104557	55.4741	168.633	212.612	253.999	303.986	168.858	895.621	1960.22	4999.87	125934
OANTIGEN-PWY	100.95	203.559	539.987	2046.33	4499.52	1299.22	17874.7	32139.8	63246.8	74451	32.7565	122.628	138.01	144.764	180.985	105.855	705.527	1803.85	3680.58	125766
ORNARGDEG-PWY	1	1	1	1.94202	16.6974	1	1202.64	3842.36	6027.24	8111.48	1	1	2.5682	4.98287	6.9438	1	1	1	8.2224	906.284
ORNDEG-PWY	1	1	1	26.6778	2453.58	1	10467.7	22919	36835.3	50541.2	1	1	1	10.1116	24.7093	1	1	1	16.8955	1905.91
P101-PWY	1	15.035	25.8004	37.7405	69.0081	1	592.364	922.839	1248.27	1638.71	1	6.99238	11.0469	17.2479	25.834	1	11.3194	54.9856	199.356	516.344
P105-PWY	89.786	159.543	533.854	1083.54	3023.89	1037.9	20950	37771.8	75137.6	87869.6	34.0118	91.8405	123.145	141.988	204.332	120.776	345.946	784.506	1456.61	3965.65
P108-PWY	30.3077	94.0405	278.323	499.37	1832.04	1	2654.88	3718.1	7113.14	17975.9	1	35.7344	45.9485	79.0457	117.768	90.5805	270.187	355.799	845.14	1783.47
P122-PWY	10.0199	21.7675	80.1347	231.593	513.561	36.7127	1686.79	3547.56	5235.09	21787.2	20.0866	40.3957	52.8437	56.8347	68.2054	11.5364	21.8158	57.7145	152.803	1134.07
P124-PWY	18.4632	90.4509	145.592	477.551	2929.5	40.7054	12490.6	20044.8	43781.2	50566	21.0175	44.6176	57.794	64.4957	83.6346	22.0992	35.6495	74.6056	174.146	2434.24
P125-PWY	36.8163	49.8557	57.602	257.661	2918.81	250.505	1535.82	2237.07	3335.18	5225.11	10.4492	35.388	51.0695	69.4901	79.4894	22.2343	429.731	960.088	3007.18	143513
P161-PWY	40.404	65.226	147.716	482.805	933.544	54.5555	2075.65	5821.67	8657.52	55479.6	25.7281	55.2407	85.6916	114.56	185.92	51.7831	59.3367	167.353	804.899	1553.15
P162-PWY	1	1	1.06745	4.04138	15.3366	1	1	1	2.54232	16.5182	1	1	1	1	1	1	1	1	5.01053	172.245
P163-PWY	1	1.16762	2.21075	4.74167	55.0758	1	1	4.1017	19.5615	148.731	1	1	1	1.20615	9.0606	1	1.00008	1.0211	9.25258	37.8303
P164-PWY	1	12.1041	26.6626	124.68	441.51	1	1.0759	26.5237	236.244	1239.69	1	1	1	11.548	119.023	1	1	1	133.341	525.954
P184-PWY	1	1	1	2.16392	21.2087	1	397.311	973.705	1672.34	12244.4	1	1	1.01245	6.6642	8.3864	1	1	19.6333	97.9555	216.579
P221-PWY	3.3087	148.085	395.589	2090.21	4291.72	216.914	19225.7	46355.7	80975.4	102195	1	7.62115	18.2708	54.2478	66.8673	1.1483	6.05315	38.5862	73.437	3367.59
P23-PWY	57.1243	72.5768	99.0632	175.031	1506.04	1	987.024	1261.96	1643.72	2215	26.6262	39.5779	63.7571	82.86	120.505	1	244.616	390.154	796.158	1647.34
P241-PWY	1	1	1	3.4378	14.9219	1	1	1	2.13687	66.3372	1	1	1	1.4359	3.4724	1	1	1	1.00005	2.0985
P261-PWY	1	1.02093	11.8883	15.7112	40.6777	1	1.09935	2.0784	12.4458	161.505	1	1	1	1.8268	12.3643	1	1	1	1.58925	3.9231
P281-PWY	1	7.9015	14.3864	27.817	89.9242	1	1231.57	3165.32	4671.57	7175.09	1	1	1.00355	4.76147	13.4138	1	17.7877	28.4276	149.163	679.869
P341-PWY	1	1	1.0009	1.03212	19.166	1	2.96192	12.6428	33.6112	48.5651	1	1	1	1.14895	2.3549	1	1	1	1.20135	15.9783
P381-PWY	1	1.00015	12.0313	28.449	48.4595	1.0002	434.897	680.306	1703.1	4180.29	1	9.64808	13.7436	15.8781	24.3892	1	1	2.75755	136.232	195.274
P4-PWY	78.0281	162.411	528.408	1157.29	1437.92	1270.87	17822.3	33891.4	66023.6	77799.5	28.2687	87.3843	121.242	127.193	172.181	103.886	343.542	399.455	876.881	3446.72
P42-PWY	84.9713	113.107	137.248	469.831	1954.32	70.364	1427.78	3712.72	5371.9	7092.68	25.8603	85.0928	94.8166	117.939	119.999	78.5617	310.987	472.9	989.623	2287.87
P441-PWY	1	24.1732	110.82	187.598	519.005	41.666	1407.19	4447.89	6373.31	8210.29	9.3747	27.5382	58.2779	82.7704	146.314	3.1535	46.7997	121.752	836.197	1152.7
P461-PWY	1	17.5232	93.4554	191.05	257.53	37.9468	639.021	2052.04	3150.97	4270.92	11.7521	17.9196	40.5245	59.1972	154.011	29.9288	64.6272	109.792	607.178	934.967
P562-PWY	14.2978	137.098	279.739	1543.93	3142.3	383.849	2122.74	2919.74	4702.85	6335.63	16.3339	31.7496	62.5849	91.6176	95.7339	47.0185	61.1224	152.505	434.721	610.838
P621-PWY	1	1	1	1.00002	1.2585	1	32.4059	42.7901	60.9918	65.7358	1	1	1	1	1.0003	1	1	1	4.23965	33.0321
PANTO-PWY	107.061	212.017	638.334	2182.76	4679.76	1219.39	18373.9	33882.4	66306.1	78522.5	34.2688	123.928	150.371	161.687	208.666	112.919	801.426	1992.74	3891.75	143738
PANTOSYN-PWY	101.887	189.489	572.812	2062.61	4332.99	1192.68	16423.2	30093.3	59344.6	69728.2	31.4704	113.853	147.053	152.913	197.306	103.137	753.965	1786.38	3459.95	133104
PENTOSE-P-PWY	109.728	268.427	838.814	2750.71	5603.19	1538.57	20320.9	37068	67730.9	85901.3	36.9915	142.993	164.476	180.082	214.708	134.713	720.781	1844.29	4157.39	125820
PEPTIDOGLYCANSYN-PWY	110.714	190.53	605.818	2128.88	4485.46	1246.59	15654.3	28157.3	55605.8	65363.2	33.3006	131.282	152.551	156.995	192.076	101.9	771.316	1759.7	3375.89	132313
PHOSLIPSYN-PWY	120.186	237.609	744.923	2858.35	6384.8	1685.69	24552.6	48537.5	93452.5	110722	41.9662	151.886	173.058	197.434	229.069	138.667	1023.61	2244.4	4900.81	179520
POLYAMINSYN3-PWY	5.9714	119.36	328.373	1596.09	4200.43	620.385	5563.65	9510.02	18711.1	26361.7	10.2871	17.296	32.5367	46.5282	99.0801	10.5411	37.9516	70.6927	270.884	1299.68
POLYAMSYN-PWY	28.2379	97.5635	193.496	381.352	1791.02	1	5785.04	10708.6	20335.7	26799.5	13.0211	40.2331	49.1314	63.8447	83.1501	27.0509	60.2071	185.961	376.814	1544.59
POLYISOPRENSYN-PWY	104.076	177.184	487.419	2002.87	4116.82	1330.18	15568	27895.5	55336.4	64578.9	36.3944	109.634	128.792	163.368	210.516	121.608	757.047	1622.32	3260.48	125677
PPGPPMET-PWY	5.4908	128.571	375.744	755.86	4041.08	403.191	7600.58	14464	26800.2	36721.5	13.3934	35.5869	85.1548	109.527	135.126	8.4645	66.5808	104.317	260.352	2260.36
PROTOCATECHUATE-ORTHO-CLEAVAGE-PWY	17.4746	248.437	516.807	2707.26	6590.36	976.891	17299.6	34207.1	66066.2	77073.6	15.9137	22.7503	74.2833	98.468	180.555	36.1278	94.7274	143.126	244.648	3281.04
PRPP-PWY	105.217	146.12	466.933	1185.98	2031.94	211.726	10058.6	15401.3	32421.4	51191.2	30.3168	70.7281	127.572	129.648	169.846	1	42.5421	319.497	724.435	2345.44
PWY-1269	39.0202	115.274	311.958	1785.29	3976.3	780.893	16017.1	28757.3	56663.7	67064.6	26.5538	27.1419	57.8514	67.4545	114.4	8.9309	46.8892	61.1373	358.183	2955.37
PWY-1361	1	1	1	11.2699	35.4481	1	447.044	1534.97	2407.49	4376.42	1	1	1	4.88242	8.0962	1	1	1.1076	17.2744	340.072
PWY-1422	1	1	1	1	2.5085	1	1	1	1.00008	1.026	1	1	1	1	1	1	1	1	1	1
PWY-1501	1	1	1	3.68677	16.8908	1	16.687	22.176	47.1289	163.754	1	1	1	1.15738	6.7869	1	1	1.0199	4.26347	44.0752
PWY-1541	1	1	1	1.23663	33.5794	1	50.6055	137.229	216.867	436.426	1	1	1	1	2.5444	1	1	1	3.04243	166.686
PWY-1622	1	1	1.58045	5.47828	79.9334	1	1.00788	8.9769	61.3545	356.356	1	1	1	1.07955	9.4643	1	1	1.12615	4.1643	60.6395
PWY-181	1.0332	20.8691	52.2383	98.3429	339.534	1	1882.64	2788	4305.8	7461.42	1	9.20337	31.5198	51.9145	112.21	1	1.01808	60.2882	279.662	615.185
PWY-1861	25.1511	119.903	167.467	602.525	773.74	123.627	935.449	2026.33	3279.42	3745.23	24.6783	33.8117	68.9332	118.49	194.511	50.3923	618.124	935.494	3084.09	125797
PWY-1882	1	1	1	1	17.912	1	1	30.1429	115.914	524.672	1	1	1	1	1.0046	1	1	1	1.25	6.3483
PWY-2201	1	1	1	1.00002	1.0004	1	1	1	1	3.254	1	1	1	1	1.0016	1	1	1	1	1
PWY-2221	1	1	1	12.6834	53.8144	1	1	1	1.1837	123.175	1	1	1	3.04942	29.2104	1	1	1	1.67677	7.8979
PWY-2941	1	30.9835	101.677	413.223	760.385	33.222	95.9826	149.057	203.308	354.733	17.6202	49.2166	78.7618	106.68	151.034	22.6732	98.1793	1086.49	3437.82	158749
PWY-2942	141.424	240.415	707.018	2709.53	5299.76	1589.2	20494.4	37073.5	74180.7	86218.4	38.4785	149.692	172.774	179.022	231.733	135.027	976.728	2282.43	4421.22	174057
PWY-3001	139.012	242.682	727.048	2750.09	5499.8	1649.63	20391	36973.4	72420.3	85699.4	39.8752	149.965	170.536	184.846	215.272	139.291	945.158	2171.5	4315.14	165770
PWY-3081	1	1	1	1	1	1	1	1	1	44.6598	1	1	1	1	1	1	1	1	1	1
PWY-3661	1	1	1.0039	6.69062	36.8537	1	192.642	398.581	573.429	1306.09	1	1	1.9466	10.1218	41.3339	1	1.00285	8.0571	25.4544	531.935
PWY-3781	237.083	494.536	1411.21	4495.05	12273.5	2363	46081.9	85083	171230	196891	36.4671	217.218	333.245	379.814	402.188	278.199	1223.95	1797.8	4329.14	8672.35
PWY-3801	1	1.00008	1.029	5.9998	63.0089	1	1	1	3.97852	39.3142	1	1	1.00015	12.0646	50.0062	1	1	1	1.0662	8.0448
PWY-3941	1	1	1	1	1.0171	1	1	1	1.83935	5.1149	1	1	1	1	1	1	1	1	1	1.0201
PWY-4361	1	2.15515	3.8249	12.0611	269.752	17.1116	21.3632	33.2163	72.6579	140.978	7.4749	11.0204	24.4947	30.782	45.1443	1.8281	45.9915	895.149	2852.09	137054
PWY-4722	1	1	1.00045	2.79962	35.6403	1	1.01058	28.1724	36.4944	69.2556	1	1	1	1	1.0043	1	1	1	1.04268	5.0908
PWY-4984	101.654	145.185	385.858	638.445	649.023	86.8585	6889.87	13874.7	24593.2	31040	20.5138	64.1544	89.8682	124.66	169.093	95.2711	657.234	1574.41	2862.18	125686
PWY-5005	1	1.90315	25.7531	83.8934	222.924	1	1	2.95405	10.7743	30.7625	1	1	26.046	56.5756	129.468	1	1.00615	90.1697	141.597	292.068
PWY-5022	74.0311	175.802	515.292	2146.04	4821.04	795.647	12393.8	25306.6	47034.6	57014	1	50.0243	72.457	108.7	143.875	107.209	660.684	1643.65	2728.52	125685
PWY-5028	46.7111	194.526	401.352	2366.64	5647.64	492.596	12925.4	27386.9	48267.4	61571.2	9.0779	29.2385	46.0607	94.332	126.073	13.086	60.0269	94.6743	169.39	2227.74
PWY-5088	1	1	1.0859	1.67935	3.4011	1	1	1.3223	1.93497	95.0127	1	1	1	1.00287	1.6613	1	1	1	1.0001	3.019
PWY-5097	107.234	211.283	680.422	2515.59	5040.58	1472.59	19566.7	35453.5	70541.6	82309.5	36.6099	129.386	148.728	163.311	173.692	125.842	927.465	2151.56	4193.98	164982
PWY-5100	46.2702	87.2092	301.705	525.492	767.856	389.343	706.222	1929.82	3134.29	8550.89	18.4598	56.26	68.0652	99.1664	133.206	47.3979	463.333	855.417	2667.57	125622
PWY-5101	175.523	375.747	955.482	4023.54	8518.25	2293.72	25829.6	45676.7	89078.2	105799	54.5563	182.787	215.528	249.608	267.887	185.518	1181.27	2614.29	5421.17	193496
PWY-5103	135.123	259.027	744.198	2806.08	5912.12	1437.12	20989.7	38045.9	73981.5	87780.2	41.5066	155.002	175.661	202.346	223.49	135.766	978.585	2187.98	4460.05	167623
PWY-5104	39.0315	69.1252	96.7977	320.011	1053.74	52.2634	22382.9	43274.1	83246	99288.7	15.6512	27.1374	50.9669	105.162	119.187	56.4379	156.457	419.12	964.901	4232.73
PWY-5121	58.2605	163.266	558.183	1742.58	3994.04	1163.17	13427.5	26201.4	50365.9	59660.9	33.3079	108.544	120.277	138.129	167.009	105.965	737.135	1622.01	2943.25	125685
PWY-5154	92.032	208.19	668.336	2458.16	5197.56	1368.59	18431.2	33796.2	66024.5	77848.2	35.5609	97.0091	118.573	157.063	195.064	118.515	734.557	1785.04	3834.54	135906
PWY-5177	1	1	1.0337	2.69695	8.8159	1	1	1	1.77297	8.7817	1	1	1	1	1	1	1	1	3.06365	614.025
PWY-5178	1.9844	6.08815	19.3062	35.8223	73.4197	29.3159	1294.12	3256.36	5380.93	7310.4	5.3967	12.1982	19.2299	22.6897	26.3104	8.6763	14.297	35.8326	108.841	1135.21
PWY-5179	1	1	1	1.0005	1.0064	1	1	1	2.18933	17.1551	1	1	1	1	1.0289	1	1	1	1.00012	1.0759
PWY-5180	7.0198	46.2721	65.9748	179.981	291.393	28.3405	8592.37	21023.2	35111.1	46017.1	12.8591	29.1227	30.7136	48.3526	61.4357	20.8327	37.7969	143.649	533.045	1548.06
PWY-5181	1	23.3103	93.2556	253.985	910.381	53.8959	13711.5	29337.9	50935.5	65624.2	7.6216	13.669	28.756	49.522	66.9843	11.553	33.0925	55.0103	87.595	2636.19
PWY-5182	7.0198	46.2721	65.9748	179.981	291.393	28.3405	8592.37	21023.2	35111.1	46017.1	12.8591	29.1227	30.7136	48.3526	61.4357	20.8327	37.7969	143.649	533.045	1548.06
PWY-5183	1	1.05475	14.6011	34.1956	53.7053	1	149.043	218.414	395.842	5356.94	1	1	1.4003	18.7373	29.4053	1	8.5366	13.182	21.8335	135.199
PWY-5184	1	1	1	1	1.117	1	1	1	1	1.0108	1	1	1	1	1	1	1	1	1.13453	11.4402
PWY-5188	110.721	209.589	572.706	2226.01	4699.26	1330.41	15743	28125	56339	65286.6	34.7682	111.018	148.619	178.944	207.291	117.876	884.973	2027.97	3560.14	157556
PWY-5189	112.188	181.568	518.07	2037.77	4447.8	1159.6	15743.4	28188.4	55989.8	65496.9	31.8257	99.2754	134.767	163.362	189.808	109.913	806.267	1849.72	3408.19	143629
PWY-5198	1	1	1.0001	1.19687	19.9243	1	1	1.028	7.15755	65.6915	1	1	1	1	1	1	1	1	1	1
PWY-5265	1	1.82875	10.0009	28.4475	466.686	1	1	1	6.1602	10.4673	1	1	16.725	34.7194	76.5199	1	1	1	42.7196	118.426
PWY-5266	1	1	14.584	49.0225	184.081	1	8563.51	21023.2	35111.1	46017.1	1	1	1	15.1138	38.7772	1	1	5.7024	244.245	1548.06
PWY-5273	1	1	14.584	49.0225	184.081	1	8563.51	21023.2	35111.1	46017.1	1	1	1	15.1138	38.7772	1	1	5.7024	244.245	1548.06
PWY-5304	29.8059	49.3626	120.748	196.326	512.182	19.63	673.199	1225.02	1753.93	3804.74	7.26	18.0085	40.9547	47.7685	65.8593	91.4443	211.047	795.702	2663.35	125625
PWY-5345	83.09	187.844	644.839	2280.21	4887.39	1265.94	17009.7	31947.5	63804.8	73009	36.8764	90.0818	118.844	149.25	170.355	111.658	375.956	599.141	1161.87	3238.09
PWY-5347	104.09	141.041	359.25	763.255	787.644	843.197	15962.7	30138.4	58982.8	69342.9	22.2126	83.8309	96.4219	118.46	178.038	98.4745	802.482	1939.4	3544.74	150790
PWY-5384	1.2908	121.831	340.547	1723.59	4083.77	384.706	9923.75	18503.5	34572.9	41784.1	9.4528	26.7663	55.7891	90.7236	139.969	21.9296	52.4725	79.5081	173.192	2802.12
PWY-5392	1	1	1.43275	4.78303	58.503	1	1	1	3.3488	254.713	1	1	1	10.406	43.5307	1	1	1	1.49477	20.7319
PWY-5415	4.1244	35.5454	46.549	88.2503	203.083	21.7663	885.208	2005.49	3736.06	5128	8.0849	12.4241	17.7707	26.4683	46.0652	5.9676	11.4811	75.4862	272.39	993.507
PWY-5417	11.0708	29.9922	47.4038	79.596	2935.88	308.913	11706.7	25148.2	46197	56203.5	4.2369	11.426	28.1438	52.1812	107.295	15.3692	31.6488	46.9486	109.903	2151.21
PWY-5419	9.5176	17.8239	20.7708	36.933	91.4017	1	544.079	1174.24	1934.83	2765.45	1	8.74207	15.0744	32.2139	65.5366	5.1629	12.2558	50.1217	142.23	342.312
PWY-5420	1.9019	24.4094	28.7002	42.6738	122.976	1	885.55	1999.24	3100.63	4563.12	1	9.08948	15.5512	23.0455	48.0019	5.7076	9.9752	59.2371	180.125	517.376
PWY-5427	1	1	1	1	1.0003	1	1	1	1	1.0001	1	1	1	1	1	1	1	1	1	1.0003
PWY-5430	2.0725	6.91765	16.5826	20.0444	24.9532	1	678.036	940.944	1600.29	4111.64	1	8.06445	14.6387	20.6702	22.2985	5.7583	9.24457	37.5957	118.565	188.811
PWY-5431	11.0708	29.9922	47.4038	79.596	2935.88	308.913	11706.7	25148.2	46197	56203.5	4.2369	11.426	28.1438	52.1812	107.295	15.3692	31.6488	46.9486	109.903	2151.21
PWY-5484	138.081	193.804	497.788	1373.3	3666.63	1424.88	11485.7	20533	40573.8	56990	35.7752	131.016	162.089	174.111	212.933	109.826	802.388	1857.75	3389.04	133129
PWY-5499	1	1	1	1	1.0001	1	1	1	1.44348	31.5473	1	1	1	1	1.0003	1	1	1	1	1.0178
PWY-5505	22.5824	39.7007	70.1928	336.035	1705.56	55.0338	2501.46	6917.24	10596.5	28168.2	14.7022	18.4659	53.1078	62.5223	82.5365	17.2436	150.123	332.56	868.401	1407.37
PWY-5507	1	1	7.8327	12.5246	22.3495	1	238.902	373.667	883.983	1463.77	1	1	1	1	1	1	1	1	24.8196	152.067
PWY-5509	29.6199	63.7613	204.615	594.974	3240.98	573.255	11771.7	24135.2	47799.8	54248.6	26.4743	38.8359	42.5331	70.582	118.348	33.69	48.2263	135.037	436.379	2152.39
PWY-5519	1	1	1	1.00002	1.2511	1	1	1.05005	3.77862	15.9794	1	1	1	1.00008	1.2143	1	1	1	1	1.0081
PWY-5529	1	1	1	1.00012	1.0773	1	1.0504	2.7849	31.5626	147.537	1	1	1	3.9565	13.1208	1	1	1	1.02858	1.1666
PWY-5531	1	1	1.06745	9.16925	18.2907	1	2.10527	15.1581	81.7061	215.513	1	1	3.1173	12.2466	14.5633	1	1	1	1.12302	72.4258
PWY-5532	1	1	1.01325	1.11357	5.8058	1	1	1	1.17988	41.2822	1	1	1	1	1	1	1	1	1	1
PWY-5647	1.0021	1.20447	3.92105	7.7051	60.0932	1	372.081	561.543	869.911	1797.92	1	1.20805	4.87535	19.6053	69.5974	1	5.50288	9.70485	41.2329	124.761
PWY-5651	2.5678	7.23313	23.1811	111.291	279.432	14.5	3481.03	6993.41	11816.7	16072	1	1.24517	7.0631	22.6965	69.1448	1	11.1851	17.7991	56.202	900.985
PWY-5654	1.0017	1.16542	4.63435	8.71547	57.9442	1	312.276	461.267	707.972	1513.66	1	2.54465	6.50125	20.6801	71.5632	3.7415	6.86878	25.3387	59.492	103.466
PWY-5655	1.0051	1.48152	2.8911	10.1903	83.9935	1	798.552	1223.5	1962.65	3794.93	1	1	5.1673	14.7139	28.4976	1	3.32635	7.90995	28.0847	258.729
PWY-5656	1	1	1	1	1	1	1	1	4.3216	84.5062	1	1	1	1	1.0001	1	1	1	1	1
PWY-5659	117.573	273.496	694.326	2743.22	5637.79	1781.1	18490.3	33178.9	64501.9	76509.1	32.1129	124.363	155.635	186.651	209.883	86.7273	268.151	460.701	1355.28	3527.05
PWY-5667	128.339	245.485	792.184	2872.22	7618.8	1666.88	28479.6	59173.6	111576	133535	48.1761	157.256	185.26	215.908	253.37	139.758	1017.89	2154.07	5350.44	167577
PWY-5675	1	1	1	1	1.0001	1	1	1	1	1	1	1	1	1	1.0004	1	1	1	1	1
PWY-5676	19.021	27.7763	45.0218	96.7596	334.169	210.644	422.477	617.499	965.196	16002.9	1	18.2285	44.2683	57.131	71.9576	30.3611	159.69	310.6	356.373	950.039
PWY-5677	1	1.04402	1.837	4.27738	9.0613	1	2.6147	9.78985	14.7235	41.2833	1	1	1.00005	1.25467	4.5273	1	1	1	1.18823	7.3795
PWY-5679	1	1	1	1	1	1	1	1	1	1.0044	1	1	1	1	1	1	1	1	1	1
PWY-5686	123.773	213.261	686.233	2353.76	4938.53	1498.95	18361.5	33047.9	65750.3	76547.5	37.616	136.79	153.503	177.656	209.373	114.119	907.664	2043.25	3968	158745
PWY-5695	128.291	241.971	736.059	2963.26	5996.44	1756.42	21629.3	39376.7	77334.2	90892.7	40.5781	108.809	166.686	205.46	223.551	141.791	867.732	1833.31	4321.13	143684
PWY-5705	1.0056	15.6073	38.7394	52.4682	134.6	12.0418	1061.06	2941.27	4586.09	5557.64	3.4152	10.5968	14.0807	25.3889	44.5275	9.2091	27.6803	51.284	165.263	850.668
PWY-5724	1	1	1	1	1	1	1	1	1	1.0068	1	1	1	1	1	1	1	1	1	1
PWY-5737	1	1	1	1	1	1	19.3856	50.8417	77.6802	93.3326	1	1	1	1	1	1	1	1	1	6.748
PWY-5741	1	1	1.25525	6.9651	51.2976	1	1	4.3557	52.3775	133.671	1	1	1	2.03795	9.6912	1	1	1	1.92073	28.3246
PWY-5743	1	1	1	1	12.3112	1	1	1	4.66075	56.3111	1	1	1	1	1.0686	1	1	1	1	1.0055
PWY-5744	1	1	1	1	8.9033	1	1	1	4.0294	54.2885	1	1	1	1	2.1524	1	1	1	1	1.0055
PWY-5747	7.4492	101.394	271.984	1512.9	3760.08	244.6	14176.5	29613.3	55968.2	67062	7.9333	20.2038	42.8023	68.0151	96.4774	20.1478	50.0132	62.2753	174.527	2488.92
PWY-5757	1	1	1	1	1	1	1	1	1	1.061	1	1	1	1	1.0001	1	1	1	1	1
PWY-5823	1	1	1	1.00315	1.0175	1	1	1	1.00032	98.426	1	1	1	1	1	1	1	1	1	1
PWY-5837	27.1475	31.7169	86.5218	151.555	471.797	1	700.474	1784.66	2656.89	3501.22	5.3636	21.9412	57.6054	67.5522	112.658	48.3393	371.617	876.067	2589.74	135240
PWY-5838	49.8455	66.6284	118.013	291.791	536.009	1	1227.97	2699.64	4468.03	8133.31	11.1851	38.5044	82.8294	86.0551	123.521	52.3061	305.826	402.56	576.98	2112.04
PWY-5840	1	48.8069	110.665	282.061	573.007	1	1081.85	2491.41	4029.24	7924.67	10.9467	37.7907	83.1004	94.0184	129.526	54.3665	473.572	885.987	2752.52	131097
PWY-5845	1	26.4377	37.5908	80.3607	342.543	1	1038.51	2491.41	4029.24	6396.26	1	1	8.0089	15.5641	54.9601	1	1	1.0005	56.3597	507.237
PWY-5850	1	26.4377	37.5908	80.3607	342.543	1	1038.51	2491.41	4029.24	6396.26	1	1	8.0089	15.5641	54.9601	1	1	1.0005	56.3597	507.237
PWY-5855	23.1431	149.738	338.756	1997.51	6379.42	754.367	19601.9	33932	66872	79509.5	30.8845	45.3352	77.8393	105.567	162.828	55.5361	75.4942	127.901	347.512	3647.48
PWY-5856	23.1431	149.738	338.756	1997.51	6379.42	754.367	19601.9	33932	66872	79509.5	30.8845	45.3352	77.8393	105.567	162.828	55.5361	75.4942	127.901	347.512	3647.48
PWY-5857	23.1431	149.738	338.756	1997.51	6379.42	754.367	19601.9	33932	66872	79509.5	30.8845	45.3352	77.8393	105.567	162.828	55.5361	75.4942	127.901	347.512	3647.48
PWY-5860	1	18.9318	25.824	60.9617	250.746	1	715.088	1737.82	2752.71	4420.26	1	1	5.86575	11.0479	44.8853	1	1	1.00035	38.3456	359.16
PWY-5861	36.3691	56.1271	94.4532	205.323	470.466	1	857.35	1889.32	3060.65	5676.91	8.4439	29.0618	67.8857	76.0775	106.12	42.8491	236.918	332.448	402.712	1685.82
PWY-5862	1	18.9318	25.824	60.9617	250.746	1	715.088	1737.82	2752.71	4420.26	1	1	5.86575	11.0479	44.8853	1	1	1.00035	38.3456	359.16
PWY-5863	30.2807	35.9709	95.2327	161.349	496.941	1	790.896	2023.61	2959.5	3960.1	5.8934	24.4738	62.3461	72.4448	119.635	52.8314	405.526	879.281	2607.93	133965
PWY-5896	1	26.4377	37.5908	80.3607	342.543	1	1038.51	2491.41	4029.24	6396.26	1	1	8.0089	15.5641	54.9601	1	1	1.0005	56.3597	507.237
PWY-5897	46.8814	70.7597	117.002	269.269	565.739	1	1151.45	2555.97	4195.84	7352.17	10.4297	36.4624	81.7396	92.4236	129.225	52.9514	477.065	868.617	2691.23	128697
PWY-5898	46.8814	70.7597	117.002	269.269	565.739	1	1151.45	2555.97	4195.84	7352.17	10.4297	36.4624	81.7396	92.4236	129.225	52.9514	477.065	868.617	2691.23	128697
PWY-5899	46.8814	70.7597	117.002	269.269	565.739	1	1151.45	2555.97	4195.84	7352.17	10.4297	36.4624	81.7396	92.4236	129.225	52.9514	477.065	868.617	2691.23	128697
PWY-5910	2.0922	52.3586	100.993	233.114	425.903	1	88.277	184.741	263.892	1363.4	1	3.59408	35.1241	58.739	138.573	1	1	5.62075	38.4203	69.2849
PWY-5913	81.8762	175.384	504.54	2011.88	4633.62	1085.78	17348.7	31343.6	62233.9	72783.6	34.5477	90.878	114.175	127.658	189.608	88.7658	215.937	408.942	856.16	3109.38
PWY-5918	94.6368	168.624	503.48	2027.49	4391.1	1013.14	15395.9	27789.2	55231.9	64402	28.9829	101.27	122.533	143.464	157.095	88.5133	276.401	433.58	860.223	2876.33
PWY-5920	61.1582	71.4188	88.8614	529.849	811.382	755.819	828.544	1482.57	1882.84	2737.23	21.4608	59.8361	79.9574	100.925	127.484	32.4193	112.009	218.038	453.321	939.361
PWY-5940	1	1	1	1.00255	1.9537	1	1	1	1	27.1967	1	1	1	1	1.0026	1	1	1	1	1
PWY-5941	1	22.1043	34.7522	85.7337	111.315	23.1666	112.764	186.223	459.472	1439.59	1.0002	19.4365	48.1303	74.2203	122.25	1	27.4428	50.6296	112.695	251.478
PWY-5971	1	17.4449	93.8885	379.445	2106.23	1	153.474	350.287	1415.74	14678.5	1	1	23.2292	88.2103	105.364	1	1.1101	57.331	276.696	1260.36
PWY-5973	172.177	300.59	870.615	3489.45	7594.32	2008.15	27019	43722.6	89659.9	107450	59.4444	155.443	169.648	194.457	264.73	136.02	1119.83	2276.34	5573.32	171399
PWY-5989	73.8863	275.466	742.151	3338.33	7834.59	1578.48	27465.8	46908.5	95494	112910	25.0055	78.371	110.558	167.743	250.601	27.8596	125.406	204.543	462.477	5281.11
PWY-6071	1	2.2435	8.23175	34.4458	89.8915	1	4590.82	9563.77	14219.6	19606.8	1	6.92192	14.9383	30.5316	41.4638	5.3065	11.1056	17.6715	40.0346	1550.48
PWY-6107	1.0001	1.16595	2.88215	7.2234	14.4349	1	347.016	552.644	819.369	1123.14	1	1	1	1.03117	3.9153	1	3.38132	7.98245	30.6141	138.518
PWY-6113	1	1	1	1	1	1	1	1	1.0523	2.8391	1	1	1	1	1	1	1	1	1	13.8828
PWY-6121	128.037	228.209	704.484	2362.02	5085.82	1475.74	17180.6	30824	60946.5	71367.6	39.9016	138.804	161.828	194.33	228.243	120.67	845.344	1931.36	3786.93	145053
PWY-6122	123.846	217.962	682.352	2185.44	4656.97	1506.37	15604.9	27821.3	55066.2	64450	37.6505	137.039	153.97	182.709	223.788	118.221	858.214	1949.97	3588.98	150830
PWY-6123	106.905	175.703	556.554	1978.27	4084.32	1216.04	15239.1	27641.6	54614.1	64017.8	32.3733	110.478	133.435	144.086	184.16	95.5094	735.725	1632.92	3284.97	125685
PWY-6125	115.368	205.024	607.12	2178.08	4416.43	1410.93	17697.8	31310.9	62291.8	73034.9	38.934	135.239	170.917	176.111	211.037	113.537	799.138	1820.96	3712.18	135384
PWY-6126	127.653	226.094	677.809	2455.24	5013.28	1558.11	18987	34173.8	67786.4	79362.5	40.5469	141.421	166.686	184.416	227.66	131.158	887.348	1994.27	3996.7	150839
PWY-6141	1	1	1	1	12.6296	1	1	1	1	1	1	1	1	1	1	1	1	1	1	1
PWY-6142	1	1	1	1	1	1	1	1	1.00635	10.1162	1	1	1	1.5896	6.6989	1	1	1	1.04598	2.4821
PWY-6143	1	1	1	1	1	1	1	1	1.01045	4.2156	1	1	1	1	1	1	1	1	1	1.0007
PWY-6145	1	1	1	1.05503	19.4926	1	1	1	1	1.0197	1	1	1	1	1	1	1	1	1	1.0004
PWY-6147	105.856	312.176	863.472	3379.5	8840.4	1142.96	19966.2	37858.4	73589.1	86952.1	34.4835	126.179	152.065	177.607	218.038	111.236	857.564	1832.38	3972.84	143674
PWY-6148	1	1	1	1.00438	15.5429	1	1	1	1.00533	1.1794	1	1	1	1	1.0411	1	1	1	1	1.0001
PWY-6151	45.9384	106.045	362.332	655.681	1644.8	483.682	12904.9	26044.4	51712.4	59251.6	30.2688	69.4087	94.637	109.223	143.027	70.6461	827.248	1895.38	3785.9	167557
PWY-6163	122.811	220.372	673.08	2484.64	5228.83	1294.72	20473.1	37363.3	72713.4	86455.2	39.5096	130.716	149.924	187.488	224.817	124.972	901.586	2132.82	4299.8	157147
PWY-6165	1	1	1	1	1	1	1	1	1.54145	9.3735	1	1	1	1	1.0001	1	1	1	1	1.0255
PWY-6167	1	1	1	1	78.6798	1	1	1	5.53747	76.3652	1	1	1	1	1	1	1	1	1	1
PWY-6174	1	1	1	4.75565	34.6296	1	1	1.006	6.84615	100.488	1	1	1	1	1.0001	1	1	1	1	1
PWY-6182	10.5283	23.3843	34.3409	53.8062	428.985	46.7462	11122.8	24411.7	43142.7	54424.2	4.5452	10.923	24.1602	40.7027	61.4827	14.0469	28.0515	47.1484	97.5476	2053.67
PWY-6185	1	17.9596	31.9435	71.1162	316.55	34.1496	11740.7	25330.7	44481.6	56658.5	4.7729	10.9356	18.6847	35.8055	57.9206	7.9153	19.7172	33.9387	66.1186	2168.48
PWY-621	89.4692	162.409	466.515	1923.77	3930.58	483.743	9699.47	18185.6	33887.7	40961.8	24.7077	68.9036	109.189	140.059	164.162	85.723	801.132	2059.27	4073.9	167646
PWY-6210	1.0011	1.02628	2.1395	4.94655	46.5732	1	241.182	326.225	551.617	963.071	1	1	2.9779	7.09518	14.2082	1	1	3.55095	10.7508	47.4963
PWY-6263	1	17.5394	26.9108	52.2532	226.685	55.101	320.373	674.77	1029.63	2044.72	10.3913	20.8997	30.6087	42.4508	62.4889	26.0883	44.5595	117.905	137.573	767.244
PWY-6269	29.9849	63.3772	204.772	590.679	3279.23	574.64	11957.6	24288.8	48199.8	54712.5	26.3446	38.9019	42.5164	70.9205	119.32	33.3224	48.1743	135.054	437.475	2182.03
PWY-6277	123.846	217.962	682.352	2185.44	4656.97	1506.37	15604.9	27821.3	55066.2	64450	37.6505	137.039	153.97	182.709	223.788	118.221	858.214	1949.97	3588.98	150830
PWY-6282	73.9126	276.462	720.518	3620.39	8297.96	1488.37	28184.8	48436.8	98555.6	114222	24.6191	76.2317	111.175	162.362	246.346	27.8413	123.028	203.38	463.579	5439.88
PWY-6284	1	1	1	1	1	1	1	1	1.0141	1.4989	1	1	1	1	1	1	1	1	1	4.611
PWY-6285	1	1	1	1	1	1	1	1	1.02967	2.0457	1	1	1	1	1	1	1	1	1	8.4489
PWY-6317	66.2465	86.468	267.625	696.669	1983.25	746.568	1884.77	3919.48	6307.72	10652	17.1935	36.1306	58.2411	91.9864	148.008	78.9896	314.679	648.85	1271.32	2357.68
PWY-6338	1	1	1	1.58038	15.9962	1	350.797	890.522	1489.56	7902.64	1	1	1	1.0077	6.4666	1	1	1.1308	91.4718	172.588
PWY-6339	1	1	1.04985	8.89873	38.8892	1	1024.88	1865.38	2942.71	14123.1	1	1	1	1.11217	13.655	1	1	63.747	154.011	316.067
PWY-6349	1	1	1	1	11.993	1	1	1	1.00248	30.3357	1	1	1	1	1	1	1	1	1	1
PWY-6350	1	1	1	1	12.829	1	1	1	1.0026	32.2727	1	1	1	1	1	1	1	1	1	1
PWY-6353	81.8717	132.55	456.166	1340.44	2019.08	920.835	5280.76	8622.14	16256.8	39677.7	22.4756	84.546	118.263	129.659	143.662	116.096	317.674	624.926	1560.39	2663.29
PWY-6383	1	4.09938	19.393	35.993	173.143	17.5836	25.4185	104.575	179.713	533.959	1	6.79855	16.8285	40.4462	70.4472	1	1	20.8422	38.8111	62.1613
PWY-6385	110.572	189.337	604.938	2123.02	4482.87	1134.57	15093	27841.2	54746.5	64417.3	32.7335	131.282	149.833	154.145	187.097	101.834	770.311	1778.88	3264.65	132314
PWY-6386	113.149	193.941	623.301	2157.29	4601.16	1117.71	14726.3	26994.5	53624.2	62158.2	32.5817	132.54	147.797	156.499	191.914	93.2234	795.892	1834.64	3303.32	137130
PWY-6387	110.17	194.342	619.241	2162.84	4588.93	1252.82	15777.4	28295.3	55860	65713.2	33.3544	135.197	153.401	159.168	193.75	101.552	782.895	1793.44	3411.71	134081
PWY-6396	55.4531	78.2935	114.693	390.858	615.55	354.996	1066.91	2498.34	3906.1	4972.22	12.0641	31.3015	40.2012	51.8924	67.142	1	89.5068	150.28	181.964	700.831
PWY-6397	1	1	1.0985	5.3159	20.0598	1	1	4.2666	31.9719	314.696	1	1	1.38645	6.03365	56.59	1	1	1	1	7.2342
PWY-6404	1	1	1	1.00075	1.0097	1	1	1	1.46625	98.7351	1	1	1	1	1.0443	1	1	1	1	1
PWY-6467	42.4639	112.974	289.005	1773.09	3929.93	726.603	15116	27749.9	54795.8	64115.5	22.26	26.3348	51.8907	67.395	142.526	8.9315	53.0675	65.8519	421.732	2818.53
PWY-6470	1	1	1.11285	1.2704	104.989	1	1	1.7538	26.3031	152.572	1	1	1	2.24072	34.7675	1	1	1	51.8873	839.49
PWY-6471	1	1.48412	4.1609	14.3702	228.84	1	81.4478	135.054	300.442	357.105	1	1.2733	4.7711	9.86322	105.981	1	1	2.9449	162.508	2212.73
PWY-6478	1.0001	11.9722	18.0528	39.2955	47.1817	1	163.472	314.223	383.362	745.512	1	1	20.8601	30.2249	40.8828	1	39.3217	69.8247	153.196	269.651
PWY-6486	1	1	1	1.0528	1.2546	1	1	1.05065	4.11862	16.599	1	1	1	1.00008	1.2161	1	1	1	1	1.0081
PWY-6505	1.0051	1.08523	2.28645	8.89167	71.5045	1	570.673	801.36	1388.41	2273.29	1	1	2.56085	9.8342	20.5349	1	1.54517	10.9392	43.5781	120.931
PWY-6507	26.0752	46.8045	111.427	348.853	2588.56	63.2633	5472.73	11324.5	18400.5	25500.2	9.9009	22.7911	27.7234	30.7382	100.314	73.1039	588.166	1353.53	2821.88	125685
PWY-6519	21.9167	201.427	514.417	2833.24	6216.02	749.785	23465.7	41861.4	82698.2	97229.4	15.9276	70.9714	92.9515	134.808	191.064	47.0295	104.206	144.289	408.826	4381.4
PWY-6545	12.8991	18.2113	59.7054	84.6896	243.934	7.5772	100.856	236.668	409.673	919.92	1	18.3172	53	69.1347	126.893	1	24.3633	39.2116	81.4376	382.531
PWY-6562	1.0124	2.40603	15.3704	54.0933	329.37	1.4116	856.974	2804.03	4228.02	10993.7	1.2535	3.88183	5.79405	14.264	18.7365	1	1	31.0843	166.892	558.416
PWY-6572	1	1.00432	1.1885	3.58918	48.0036	1	109.223	276.057	421.311	569.428	1	1	1	1.00022	1.3526	1	1	54.2127	108.602	284.836
PWY-6581	1	1	1	1	1	1	1	1	2.62085	39.6866	1	1	1	1.32323	4.209	1	1	1	1.51265	16.5298
PWY-6588	4.7024	9.08343	25.6121	88.2736	851.879	28.5383	680.435	1553.99	2322.26	3415.26	9.0315	18.5063	21.0274	26.1995	45.3215	1	71.6261	167.119	436.377	830.223
PWY-6590	1	4.26435	9.2577	15.9129	121.272	1	95.5214	132.172	192.255	279.229	1	1	1	5.01363	31.6107	1	18.8067	82.2463	139.118	396.17
PWY-6608	114.45	178.662	630.095	2212.62	5612	1330.51	16594	33267.5	62093.6	74288.5	30.0678	89.3774	143.07	162.679	178.191	136.043	836.312	1649.9	3512	143596
PWY-6609	100.228	112.394	450.992	852.576	1247.14	570.185	3117.86	5135.79	9429.53	25403.3	15.4203	85.2503	129.936	161.881	198.127	99.8104	827.612	1227.26	3657.05	167550
PWY-6612	54.1101	200.697	572.904	2370.3	5185.05	979.082	17028.1	31828.9	62261.8	73064.7	31.378	111.289	144.491	158.971	176.347	108.22	747.766	1725.49	3529.52	131194
PWY-6628	68.1269	211.148	694.063	2789.04	5843.94	1071.04	20632.2	37526.5	73216.3	86921.1	36.5913	70.5478	110.458	160.302	191.956	104.979	263.834	555.233	1117.3	3899.74
PWY-6629	1	1	1	1	1	1	1	1	1.60858	293.357	1	1	1	1	1.0002	1	1	1	1	1
PWY-6630	68.0088	164.598	617.19	1706.54	3802.21	1040.03	16358.9	26957.3	55224.3	68128.5	34.901	67.7264	109.311	143.527	160.845	101.599	263.707	551.916	1116.57	3453.9
PWY-6641	1	1.18397	8.66265	16.0028	29.2173	1	50.4139	79.6791	127.288	189.28	1	1	1	1.96525	6.0575	1	1	1	1.48025	4.1694
PWY-6654	1	1	1	1.1923	34.8806	1	1	1	3.72478	45.3509	1	1	1	1	1	1	1	1	1	1
PWY-6660	1	1	1	1	1	1	1	1.00005	1.25965	5.0926	1	1	1	1	1	1	1	1	1	1.0005
PWY-6662	1	1	1	1	1	1	1	1.00005	1.21633	4.4108	1	1	1	1	1	1	1	1	1	1.0004
PWY-6690	1	1.67342	4.91895	14.0171	51.7976	1	4652.65	6473.35	13980.3	16238	1	3.077	4.1914	5.20688	18.5	1	1	1.345	53.9909	854.06
PWY-6700	96.2742	159.091	510.485	1904.03	4064.69	1017.24	14806.9	27442.6	54258.5	63486.5	30.4754	85.654	99.8707	131.255	176.171	74.2382	732.081	1654.93	3190.3	125690
PWY-6703	104.887	189.999	480.945	2366.17	5644.96	1188.34	16934.8	32178.6	62296	73875.5	26.251	80.7437	99.7262	138.657	193.439	88.622	821.347	1834.5	3520.31	143628
PWY-6708	23.1431	149.738	338.756	1997.51	6379.42	754.367	19601.9	33932	66872	79509.5	30.8845	45.3352	77.8393	105.567	162.828	55.5361	75.4942	127.901	347.512	3647.48
PWY-6713	1	1	1	1.00408	4.958	1	1	1.0089	1.26015	148.875	1	1	1	1	1	1	1	1	1.00002	1.1223
PWY-6728	1	1	1.4707	9.3245	34.6503	1	1	96.1483	254.557	517.806	1	1	1	1.73795	3.9034	1	1	1	2.73323	76.4339
PWY-6731	1	1.08325	1.4727	2.10053	5.3424	1	1	1	27.357	60.9436	1	1	1	11.6147	64.1258	1	1	1	1.06525	16.6728
PWY-6737	62.3277	178.304	497.372	2334.5	4493.37	966.81	15362.9	29980.6	53307.7	68251	29.9057	67.7801	87.6311	98.958	156.079	61.0717	86.3983	114.079	236.1	2862.89
PWY-6749	4.6417	8.7558	14.2459	112.8	760.707	21.5812	288.565	341.594	769.543	5011.58	2.9537	6.5309	10.2123	12.8895	40.6563	1.006	13.0672	32.5665	51.122	186.438
PWY-6760	1	1	1	1	1.0006	1	1	1	1	1.0009	1	1	1	1	1	1	1	1	1	1
PWY-6797	1	1	1	1	1	1	1	1	1	1.0024	1	1	1	1	1	1	1	1	1	1
PWY-6830	1	1	1	1	1	1	1	1	1	1.0011	1	1	1	1	1	1	1	1	1	1
PWY-6876	1.566	3.9524	16.5157	68.4628	851.879	26.6557	680.435	1553.99	2322.26	3415.26	8.0144	12.2371	16.2142	23.069	45.3215	1	6.9175	14.3079	48.9781	187.115
PWY-6891	1	7.99768	12.6189	27.8281	295.171	45.0237	703.364	2233.88	3592.12	4812.84	9.268	13.139	28.7333	39.5924	48.1187	59.2983	524.933	896.098	2836.22	134023
PWY-6892	3.8878	17.9607	34.5484	361.849	1966.68	31.6729	2269.53	4719.86	8226.36	10299.7	9.1407	11.7592	15.9387	19.2766	47.6128	1	1.00405	8.93575	174.734	887.259
PWY-6895	1	33.0512	41.276	62.6491	1143.37	202.132	3025.96	8960.81	12487.6	18588.5	20.5473	44.8253	58.5098	72.6865	77.4647	86.1015	688.107	1311.79	2650.03	127255
PWY-6897	90.7779	171.319	471.371	2020.49	4106.82	1054.08	15925.6	28459.6	56737.7	66264.7	31.7271	96.4427	113.7	139.245	160.535	96.0192	705.546	1561.98	3236.16	125668
PWY-6901	21.6048	129.095	158.185	998.009	2132.34	997.816	3426.63	6856.55	10556	31340.2	31.2407	105.091	118.856	150.477	166.652	29.6133	193.103	332.359	893.218	1911.76
PWY-6906	1	1	1	1.00018	1.0024	1	1	18.5155	30.2349	49.7573	1	1	1	1	1.011	1	1	1	1.00018	2.4683
PWY-6915	1	1	1	1.00002	1.0002	1	1	1	1	1	1	1	1	1	1.0009	1	1	1	1	1
PWY-6919	1	1	1	1.00202	1.0262	1	1	1	1.00215	1.1961	1	1	1	1	1.1188	1	1	1	1	1
PWY-6942	1	1	1	1.20985	22.6453	1	1	1	1.14167	29.9533	1	1	1	1	1.2791	1	1	1	1	1
PWY-6944	1	1.04495	2.2131	8.4054	96.2699	1	436.226	836.346	1323.87	1919.37	1	1	1	1.00105	2.3044	1	1	1	9.10165	189.594
PWY-6946	1	1	1	1	1	1	1	1	1	1.1258	1	1	1	1	1	1	1	1	1	1
PWY-6948	1	1	1	1.00418	1.7677	1	1	1	9.84507	95.6351	1	1	1	1	1.2439	1	1	1	1.00008	1.1964
PWY-6956	1	1	1	1	1.0006	1	1	1	1	1.0001	1	1	1	1	1	1	1	1	1	1.0006
PWY-6957	1	1	1	1.15962	24.5451	1	59.1788	70.2935	120.199	647.625	1	1	1	1.6072	16.5404	1	1	1.08425	10.8947	100.216
PWY-6969	104.366	171.798	553.451	1239.87	3023.89	1037.9	21313.5	38909.1	77213.2	90241.9	34.1793	124.121	148.602	171.649	203.07	121.182	679.808	1518.98	2945.55	4762.52
PWY-6975	1	1	1	1.00002	1.0003	1	1	1	1	1	1	1	1	1	1.0016	1	1	1	1	1
PWY-6977	1	1	1	1.00005	1.0006	1	1	1	1	1	1	1	1	1	1.0029	1	1	1	1	1
PWY-6992	1	1	1	1.49422	5.6733	1	132.861	144.592	259.459	353.666	1	1	1.00005	1.9638	15.3963	1	1	1.0005	16.5104	18.2268
PWY-6993	1	1	1	1	1	1	1	1	1.0091	1.2335	1	1	1	1	1	1	1	1	1.00018	1.0132
PWY-7002	1	1	1	1	1.0186	1	1	1	1.00002	1.6285	1	1	1	1	1	1	1	1	1	1.0001
PWY-7003	8.2748	11.0274	20.6813	40.4352	293.348	71.6164	395.205	1044.12	1536.46	2172.83	10.9977	23.5884	32.2062	41.9061	66.3126	1	34.9626	83.3363	324.581	706.217
PWY-7007	5.4311	40.3011	54.8914	139.296	1003.16	1	527.959	827.083	1704.04	4305.52	1	6.65545	16.8264	54.4427	86.8694	1	1	18.8635	51.5474	103.686
PWY-7013	1	3.4039	5.91855	10.7355	22.5363	1	222.081	316.97	601.827	1258.32	1	1	1.65485	3.84077	11.4908	1	1	1.0428	2.59207	89.7665
PWY-7014	1	1	1.0001	1.0012	1.0068	1	1	1	1	1.0682	1	1	1	1	1.0307	1	1	1	1	1
PWY-7015	1	1	1	1.00005	1.0007	1	1	1	1	1.0582	1	1	1	1	1	1	1	1	1	1
PWY-7019	1	1	1	1.00002	1.001	1	1	1.0018	1.00477	1.0413	1	1	1	1	1	1	1	1	1	1
PWY-7020	1	1	1	1.00002	1.0009	1	1	1	1	1.053	1	1	1	1	1	1	1	1	1	1
PWY-7022	1	1	1.0001	1.00035	1.0009	1	1	1	1	1.0695	1	1	1	1	1.0034	1	1	1	1	1
PWY-7024	1	1	1	1	10.9886	1	1	1	5.29967	66.0823	1	1	1	1	1	1	1	1	1	1.008
PWY-7031	1	1	1	1	1	1	1	1	1	1.0618	1	1	1	1	1	1	1	1	1	1
PWY-7046	1	1	1	1.01862	1.2419	1	1	1.8856	5.5788	138.832	1	1	1	1.27483	8.1744	1	1	1.00395	1.63775	12.5236
PWY-7084	1	1	1	1	1	1	1	1	1.1422	32.7138	1	1	1	1	1	1	1	1	1.01735	1.7161
PWY-7090	2.2767	5.35923	8.5811	27.175	1592.29	1	686.482	914.148	2182.29	12338.2	1	1	1.1365	1.9724	6.465	1	19.7654	23.3093	27.6868	115.731
PWY-7094	45.3862	276.428	890.224	2862.95	7038.98	1874.58	24176	38991.4	79428.1	91123.1	35.2838	80.9261	126.84	196.483	221.229	61.3857	239.906	433.485	910.49	4456.88
PWY-7097	1	1	1	1.58038	15.9962	1	350.797	890.522	1489.56	7902.64	1	1	1	1.0077	6.4666	1	1	1.1308	91.4718	172.588
PWY-7098	1	1	1	1.65288	17.8095	1	393.934	998.111	1672.25	8781.91	1	1	1	1.00873	7.0733	1	1	1.14705	100.454	193.085
PWY-7106	1	1	1	1.00002	1.0004	1	1	1	1	1	1	1	1	1	1.0017	1	1	1	1	1
PWY-7110	1	1	1	1.00005	1.0006	1	1	1	1	1	1	1	1	1	1.0028	1	1	1	1	1
PWY-7111	224.055	450.399	1224.6	4537.73	9766.13	2375.42	39159.1	74737.7	138788	168297	63.1029	224.093	249.622	342.422	393.777	213.28	1161.47	2549.02	7075.96	182994
PWY-7159	1	1	1.06745	9.16925	18.2907	1	2.10527	15.1581	81.7061	215.513	1	1	3.1173	12.2466	14.5633	1	1	1	1.12302	72.4258
PWY-7184	84.4849	200.327	649.599	2179.61	4789.6	1152.88	17464.7	31505.3	62125.1	73017.7	36.9887	127.656	145.512	161.664	178.509	97.7519	443.498	557.621	1448.29	3308.63
PWY-7185	1	1	1	1	3.2267	1	1	1	1	1	1	1	1	1	1	1	1	1	1	1.0004
PWY-7187	70.3616	120.187	461.995	1155.14	3657	172.504	8782.63	13457.1	28373.9	45699.7	28.9149	60.5638	106.259	109.64	140.601	1	33.5316	169.107	534.136	1988.04
PWY-7196	29.5732	94.631	423.177	1030.05	2360.9	76.8044	3675.85	7087.81	12940.6	39821.7	20.3087	68.0261	97.2672	127.926	165.554	93.4706	726.591	1152.62	3073.82	138896
PWY-7197	100.568	177.183	526.406	1952.35	4078.54	1278.33	15008.1	27538	53727.1	63588	32.3822	113.96	141.808	150.969	184.16	107.174	733.363	1634.88	3221.88	125682
PWY-7198	1	1.00008	1.5894	2.54665	5.6978	1	1	2.18225	26.0237	305.443	1	1	1	1.47255	20.888	1	1	1.00405	4.8775	50.3983
PWY-7199	56.773	104.469	353.012	863.749	1310.85	93.652	2208.29	4591.71	7369.93	23411.5	15.0018	77.9874	86.8614	108.502	157.04	104.513	824.909	1192.27	3558.81	167518
PWY-7200	76.595	131.447	392.278	1056.47	1990.41	141.291	5034.17	9470.19	17233	36309.1	19.2899	85.7867	105.827	116.406	169.633	101.383	701.565	1427.83	2960.75	135334
PWY-7208	132.146	242.369	721.099	2653.27	5449.82	1533.4	19402.5	36074.9	71022.8	83119.8	39.3461	154.333	178.412	191.91	242.017	134.818	973.032	2192.52	4170.27	167580
PWY-7209	1	1	1	1	1	1	1	1	6.60055	136.55	1	1	1	1	1	1	1	1	1.83682	15.1084
PWY-7210	1	1.00008	1.8418	3.2061	7.6683	1	1	2.6889	36.7221	412.158	1	1	1	1.6722	28.2413	1	1	1.5051	16.9562	69.2218
PWY-7211	93.7933	202.514	577.253	2249.78	4851.22	1238.83	17843	32266.7	63797.9	74746.9	37.0935	121.328	145.747	164.838	181.816	101.117	410.942	586.411	1616.07	3389.99
PWY-7219	127.074	232.615	688.168	2549.29	5092.09	1644.5	18896.2	34149.8	67679.8	79138.8	40.8535	143.391	165.336	183.289	229.141	131.567	893.722	2004.11	4012.48	150848
PWY-722	1	1	1	2.6719	16.1904	1	8541.42	21342.3	34676.5	46778.3	1	1	1	1.12795	2.9301	1	1	1	36.681	1555.54
PWY-7220	129.606	228.011	664.717	2377.05	4911.99	1492.44	19236.2	34258.3	68035.3	79819	40.9318	151.466	176.256	189.683	230.81	132.326	888.057	1989.49	4017.3	150832
PWY-7221	106.763	191.212	582.347	2075.06	4112.35	1362.79	16700.1	29415.8	58585.3	68664.3	38.0956	125.417	162.273	175.23	199.001	110.087	744.126	1720.49	3528.47	125727
PWY-7222	129.606	228.011	664.717	2377.05	4911.99	1492.44	19236.2	34258.3	68035.3	79819	40.9318	151.466	176.256	189.683	230.81	132.326	888.057	1989.49	4017.3	150832
PWY-7228	118.117	208.995	625.408	2224.25	4478.21	1453.11	18205.5	32024.2	63791	74806.3	40.403	138.071	176.284	182.443	216.302	121.09	812.148	1855.57	3811.79	137149
PWY-7229	133.298	235.068	714.999	2567.55	5212.31	1632.03	19820.6	35580.8	70630.7	82683.9	42.4517	145.667	171.924	191.78	237.002	136.65	919.897	2069.34	4166.41	156045
PWY-7234	106.905	168.129	550.84	1977.57	4081.79	1071.7	15223.2	27631.2	54583.8	63986.6	32.0976	104.456	130.49	138.11	184.16	95.5094	692.849	1625.85	3273.19	125685
PWY-7237	57.7875	227.659	476.768	2349.72	5707.07	531.331	2832.53	3588.49	5895.9	7648.88	27.8557	44.067	96.9551	144.127	178.029	77.4704	101.244	242.77	550.414	781.79
PWY-7242	25.5006	58.2964	79.2977	368.882	2413.18	677.07	3453.6	9089.88	13423	17105	16.5965	42.7602	53.1029	60.4766	87.0776	81.1902	623.003	1563.6	2993.97	125697
PWY-7254	124.126	245.123	718.99	2742.56	6819.85	760.925	23919.7	44842.6	87666.8	103110	37.5224	121.235	161.001	191.613	233.85	123.255	233.57	376.754	1157.99	4481.62
PWY-7255	1	1	1.0225	34.6116	131.926	1	1	5.2667	23.5135	318.495	1	1	8.463	27.8525	43.921	1	1	1	14.3071	30.3849
PWY-7274	1	1	1	1.0005	1.0042	1	1.00457	1.00625	1.01275	2.0179	1	1	1	1	1.21	1	1	1	1.00495	4.0114
PWY-7286	1	1	1	1	15.8493	1	1	1	1	1.0049	1	1	1	1	1	1	1	1	1	1
PWY-7287	1	1	1	1	1	1	1	1	1	1	1	1	1	1	1.0002	1	1	1	1	1
PWY-7295	1	1	1	15.5485	82.3013	1	68.6021	305.343	680.614	1540.41	1	1	1.0804	2.40647	6.0411	1	9.89675	13.6616	43.6163	119.316
PWY-7315	2.6968	15.9558	24.4734	56.2978	1418.53	20.4748	4321.89	8347.89	11526.8	18405.4	4.3658	8.75315	12.2559	24.9959	43.4283	1	1.00525	32.0375	61.7554	1201.57
PWY-7316	1	1	1	1.842	29.9123	1	1	1	1.77855	24.5911	1	1	1	1.3351	1.9411	1	1	1	1.0028	1.1466
PWY-7323	78.8993	223.514	465.66	2121.48	5375.14	1342.75	6913.44	11547.4	21648.1	30079.4	27.359	77.3073	102.173	117.722	148.185	52.7548	116.559	210.341	386.581	2144.94
PWY-7328	40.5465	135.826	394.775	1970.7	4135.04	738.537	13960.3	21374.6	40807.9	52383.9	20.5663	35.4361	57.6198	88.6915	104.867	28.2589	91.1707	139.785	287.268	2722.71
PWY-7332	5.371	5.66245	38.0112	104.529	2720.07	1	2423.14	4507.12	10377.1	33100.2	1	1	1	19.614	93.0869	1	27.2382	115.856	356.36	523.467
PWY-7347	1	1	1.251	2.81473	14.3989	1	94.6735	201.958	410.13	1084.25	1	1	1	2.90157	19.1073	1	1	1.00165	10.3539	233.103
PWY-7352	1	1	1	1	1	1	1	1	1	1	1	1	1	1	1.0001	1	1	1	1	1
PWY-7354	1	1	1	1	1.0001	1	1	1	1	1	1	1	1	1	1.0007	1	1	1	1	1
PWY-7371	3.4561	11.1432	12.7931	48.6504	84.5299	19.63	170.682	351.458	472.453	684.668	5.06	6.16502	10.7155	18.5473	32.2366	9.7791	40.2544	53.2837	116.536	322.403
PWY-7373	1	1	1.0049	1.02883	12.4702	1	4.1704	36.2573	66.9119	142.846	1	1	1	1	1.0088	1	1	1	1	26.7387
PWY-7374	2.8022	6.57012	12.1834	50.2579	84.5299	19.63	168.28	331.394	433.204	822.735	5.06	9.21	13.2783	16.9816	27.9037	9.779	22.9335	49.1157	112.822	307.08
PWY-7376	1	91.538	238.307	900.398	2901.96	398.595	9849.5	22848.9	42626	50163.3	14.6332	18.4474	37.8897	54.9268	113.557	1.0093	37.2829	46.6382	180.13	1836.68
PWY-7377	1	6.5299	11.2296	14.49	105.266	1	258.922	411.439	897.239	1294.92	1	1	1	1	1	1	1	1	24.3814	410.082
PWY-7385	1	1	1	1	1	1	1	1	1	52.9228	1	1	1	1	1	1	1	1	1	1
PWY-7391	1	1.1046	3.4616	17.4062	44.6717	1	16.9628	46.6313	63.9993	114.86	1	1	1	1.01028	21.5799	1	1	1	1.85698	7.1021
PWY-7392	53.3911	112.786	435.462	1067.04	2352.95	963.992	9048.36	14574.8	29012	35173.6	31.445	101.124	114.954	131.38	163.902	104.724	679.66	1456.97	2753.69	125677
PWY-7398	1	1	1	1.00533	2.4633	1	1	2.26225	2.93377	4.2329	1	1	1	1	1.0505	1	1	1	1	1.0735
PWY-7400	114.341	199.721	641.144	2242.41	4631.78	1285.03	17508.6	34162	65037.7	77769.2	34.4718	118.001	143.921	162.825	197.346	110.887	745.885	1715.86	3642.53	129166
PWY-7401	1	1	1	1	1	1	1	1	1	1	1	1	1	1	1	1	1	1	1	14.7799
PWY-7402	1	1	1	1	1	1	1	1	1	1	1	1	1	1	1	1	1	1	1	1.0305
PWY-7413	1	1	1	1.00002	1.0002	1	1	1	1	1	1	1	1	1	1.001	1	1	1	1	1
PWY-7415	1	1	1	1.00002	1.0004	1	1	1	1	1	1	1	1	1	1.0016	1	1	1	1	1
PWY-7431	36.7226	356.665	733.947	3571.32	9543.17	1292.7	18037.1	43491.7	73857.6	95098.2	13.39	53.0497	99.3705	124.992	195.938	44.114	119.457	190.102	419.972	3264.45
PWY-7446	1	1	1.00005	1.00925	3.9129	1	1.4882	2.7975	9.18977	90.9768	1	1.00008	1.0001	1.4506	11.5	1	1	1	1.00638	5.4848
PWY-7456	4.7307	11.4377	95.7721	382.779	1681.42	40.3034	86.1933	120.411	284.88	3644.06	6.2865	11.0051	14.7433	27.082	47.7398	1	12.1156	20.1389	73.1021	409.948
PWY-7527	1	1	4.14895	8.51698	27.3303	1	28.4759	39.6933	107.979	233.276	1	7.42325	21.6111	35.8277	51.8953	2.3759	20.0795	55.6878	69.568	428.908
PWY-7528	1	1	1	1	1	1	1	1	1	1.2118	1	1	1	1	1	1	1	1	1.31337	11.501
PWY-7539	111.667	313.5	861.246	3393.56	8764.85	1174.09	20241.7	38210.1	74330.4	87905.9	37.2118	131.684	148.273	190.933	221.202	118.306	892.93	1927.65	4069.3	150866
PWY-7560	46.1566	162.455	558.244	1642.54	3933.53	1080.26	14888.4	27099.1	52748.5	62450.6	30.8215	102.074	112.039	124.815	151.821	93.6332	728.774	1621.6	3218.28	125685
PWY-7616	1	4.91148	22.5121	52.002	208.047	1	29.3065	88.4394	163.507	750.222	1	9.19727	17.8544	24.306	63.9216	1	1	24.1962	51.4877	162.383
PWY-7644	1	1	1	1.01615	2.3843	1	1	1.41	2.6775	9.4319	1	1	1	1	1	1	1	1	1	1.004
PWY-7663	163.826	329.504	934.371	4536.28	10959.1	1876.59	34576.8	64746.1	119361	150112	59.4861	148.052	167.509	189.863	263.851	125.218	1062.82	2113.02	5897.04	158768
PWY-7664	80.2452	280.75	738.828	3714.12	8499.03	1538.04	28781.5	49915.3	100948	116615	29.2215	81.0673	115.802	164.09	249.264	32.2632	137.932	233.988	539.428	5551.04
PWY-841	121.331	190.395	619.827	1917.58	4280.99	1439.91	17567.2	31476.2	62408	73127.3	38.6366	132.707	161.344	177.847	213.541	116.432	827.003	1868.46	3758.62	140617
PWY-922	1.7653	38.489	89.7962	175.722	333.393	1	62.1957	129.809	191.977	962.362	1	2.86097	26.8094	46.5461	118.571	1	1	4.24485	27.2822	49.2305
PWY0-1061	9.0507	162.27	510.316	2169.21	5262.16	473.347	18731.4	34126.7	66557.2	78980.7	32.5408	85.2728	116.614	147.187	159.584	62.3138	148.712	217.216	408.216	3453.62
PWY0-1241	22.5754	112.336	251.29	1478.42	3718.59	788.431	9779.76	21809.7	39983.2	48009.1	2.8078	18.4805	31.0579	44.8124	120.989	5.9459	33.032	41.5664	266.239	1751.53
PWY0-1261	124.952	139.569	587.838	1529.06	3894.31	1	9083.14	19694.8	36321.7	46116.5	19.3126	74.4632	121.482	159.118	211.641	124.269	514.209	1090.01	2868.24	4527.66
PWY0-1277	1	3.3755	12.4393	35.8064	122.849	1	7281.06	13537.2	26503.1	31991.6	1	5.83955	8.6925	12.0213	19.041	1	1	2.16725	120.797	1330.45
PWY0-1296	61.9385	86.0214	165.784	419.214	541.607	81.8157	1343.06	2983.24	4487.54	16177.2	11.5556	58.4257	74.29	112.481	147.981	70.2506	638.988	1185.43	3785.59	175895
PWY0-1297	67.625	81.8942	155.735	520.504	573.33	74.9461	2099.16	3917.95	6638.09	20627.2	14.1262	55.9888	74.786	104.369	143.144	66.8503	208.954	318.404	909.278	1513.09
PWY0-1298	38.2046	74.1051	129.258	396.041	588.408	45.3426	1321.38	2982.72	4520.18	15766.6	12.7288	50.8892	69.7899	88.9096	128.573	55.8477	698.725	913.007	2898.59	132283
PWY0-1319	128.339	245.485	792.184	2872.22	7618.8	1666.88	28479.6	59173.6	111576	133535	48.1761	157.256	185.26	215.908	253.37	139.758	1017.89	2154.07	5350.44	167577
PWY0-1338	1.1392	93.7781	245.092	581.54	3156.64	80.0148	1429.89	2056.93	2874.47	3742.05	2.362	10.4336	20.0952	39.3311	99.5804	1	20.8212	32.9157	52.9149	450.611
PWY0-1415	53.9355	68.719	277.318	534.247	1082.18	704.196	1093.35	2947.34	4522.93	6214.43	16.4963	62.4187	76.609	94.0357	117.292	60.1033	147.77	176.885	394.942	745.853
PWY0-1479	11.6839	44.5206	165.237	402.769	1067.02	1	6519.38	13001.9	26542.5	48065.8	1	11.8717	21.1938	29.2176	80.1834	1	66.7578	133.951	420.194	2125.89
PWY0-1533	8.6852	104.429	293.147	543.185	3600.71	226.496	1128.68	2749.81	3809.14	4908.34	1	2.19873	3.49855	20.0098	42.0074	1	4.25373	33.4472	102.81	895.293
PWY0-1586	85.2273	210.456	722.447	2452.31	5160.66	1183.54	18809.9	36038.8	68073.5	83095.6	34.921	107.909	157.144	192.701	213.188	165.068	1236.92	2565.7	5210.59	219956
PWY0-162	122.517	215.142	661.897	2353.02	4919.78	1484.57	18275.2	33069.3	65571.8	76566.8	37.4586	137.245	156.669	177.827	213.045	115.099	895.876	2018.83	3930.72	156012
PWY0-166	80.2803	191.254	624.921	2118.15	4765.83	1074.49	16048.6	29175.5	57426.8	67411.3	34.0676	116.231	134.118	150.862	169.03	93.0854	457.342	567.654	1477.11	3052.65
PWY0-321	1	6.33558	41.8783	194.274	279.743	317.686	13131.5	28537	49673.4	63737.8	3.3659	9.52125	19.671	33.5427	59.5358	12.9167	26.6457	36.9997	76.0409	2220.88
PWY0-41	1	1.00045	1.059	4.13077	10.5078	1.0001	182.717	365.076	509.387	711.929	1	1	1.0001	2.13077	11.2552	1	1	1.82965	59.0728	121.492
PWY0-42	7.6545	43.39	126.379	251.047	2554.34	250.133	13497.5	28738.9	53967.3	64947.2	9.3894	21.436	45.5008	67.6194	95.8715	24.8135	60.3934	76.7762	177.822	2376.66
PWY0-781	80.3145	160.358	523.907	1197.22	1491.34	1258.43	16327.9	26727.7	55536	68302.7	28.5877	85.1984	114.591	127.575	162.364	104.049	345.89	380.058	872.358	3217.82
PWY0-845	1	125.246	355.359	1756.15	3551.09	383.797	14905.2	27302.6	48030.5	63200.6	25.6985	39.5918	55.2422	86.0771	132.894	26.0452	90.0386	113.533	304.329	2824.85
PWY0-862	73.031	265.962	693.613	3515.49	7891.58	1453.44	27304.8	47040.6	95669.8	111432	31.3497	74.4489	107.688	154.684	240.114	27.8271	121.528	202.515	593.334	5305.33
PWY1G-0	1	8.10458	10.3018	18.0241	87.5379	6.5972	18.3356	73.9578	115.482	304.65	1	4.97208	10.3258	32.5123	57.8161	1	2.94925	14.3216	24.6358	48.8958
PWY490-3	3.5191	24.4219	37.4143	108.009	1355.12	5.1989	21.9986	39.6671	143.205	2713.42	2.4717	5.228	16.6188	28.2964	70.9845	1	1	9.6419	51.0645	201.911
PWY4FS-7	114.374	218.373	698.502	2512.16	5586.47	1576.79	24789.2	46252.5	87846.5	107486	39.8828	140.73	163.278	183.322	220.115	131.377	910.228	2138.48	4809.6	167557
PWY4FS-8	114.374	218.373	698.502	2512.16	5586.47	1576.79	24789.2	46252.5	87846.5	107486	39.8828	140.73	163.278	183.322	220.115	131.377	910.228	2138.48	4809.6	167557
PWY5F9-12	1	1.00075	1.0027	1.35485	25.6783	1	2.5661	6.1116	10.7471	45.5533	1	1	1	1	1.0147	1	1	1	1.04105	4.6466
PWYG-321	82.9457	304.515	793.126	4166.95	9670.6	1640.48	32173.3	57017.7	112122	133102	28.7301	84.7228	121.349	172.787	267.393	33.4901	144.281	243.563	527.265	6117.23
PYRIDNUCSAL-PWY	26.5038	140.973	416.332	1829.71	3915.09	872.007	11624.3	17836.5	37284.7	49036.8	24.195	55.2558	83.3562	104.585	131.024	58.5033	73.7055	111.771	309.94	2271.51
PYRIDNUCSYN-PWY	60.0856	154.158	527.226	1892.59	4410.85	1044.04	12268.2	24800.2	47626.7	56025.3	26.8837	64.535	97.8629	109.825	133.347	85.8442	666.645	1590.87	2800.04	125679
PYRIDOXSYN-PWY	1	130.32	311.277	1877.12	4224.47	635.591	14306.7	27098.1	52424.9	62298	19.9759	29.4489	43.4312	75.1369	132.026	12.637	56.1135	69.3452	223.046	2670.45
REDCITCYC	105.71	257.824	740.288	2929.42	6939.27	1808.43	24922.1	46186.6	89882.6	106467	38.3745	116.24	162.115	194.311	236.23	120.406	272.146	359.318	1292.42	4635.7
RHAMCAT-PWY	13.5464	36.1223	84.264	285.914	624.33	37.6856	582.174	1610.13	2472.49	3143.4	10.0143	22.2672	24.1377	28.668	32.8986	21.1433	54.179	107.083	326.72	504.152
RIBOSYN2-PWY	106.64	197.451	602.676	2299.32	4801.22	1264.63	17728.5	33489.7	65663.1	77016.4	33.1865	105.1	135.15	159.934	190.126	102.225	781.281	1724.58	3657.79	133087
RUMP-PWY	19.835	91.5229	123.728	518.074	631.375	97.3301	713.752	1558.55	2514.74	2872.75	18.5095	26.4587	65.6865	100.043	152.804	36.7425	489.474	875.166	2910.54	125685
SALVADEHYPOX-PWY	111.793	241.037	708.148	3035.37	6893.6	1532.47	20746.2	38768.1	76273.5	87419	36.027	101.309	159.651	174.587	212.722	147.669	307.171	453.583	924.725	3883.36
SER-GLYSYN-PWY	90.1674	239.946	726.697	2567.61	6991.84	1888.57	18594.1	32753.9	65673.1	76169.7	47.5294	133.564	154.049	179.017	256.027	148.835	851.22	2008.58	3943.47	143684
SO4ASSIM-PWY	64.3574	267.636	877.109	3412.58	8808.62	1223.58	16399.4	32415.8	63894.5	73584.2	35.678	98.5629	120.165	164.997	187.195	116.061	772.521	1960.58	3554.3	143699
SUCSYN-PWY	1	1	1.8365	7.0044	41.8934	1	308.94	664.738	1334.73	3486.32	1	1	1	7.08405	39.0385	1	1	1.00545	30.0911	671.716
SULFATE-CYS-PWY	85.3391	249.588	851.78	3076.12	6998.76	1366.35	18348.4	34698.8	69215.3	78502.9	41.3318	119.298	131.99	151.534	214.945	128.859	893.044	2199.05	4044.56	161645
TCA	137.601	282.4	815.903	3193.07	7164.45	1807.38	26699.4	50879.7	99223.3	116713	41.525	140.47	181.778	223.847	261.441	142.314	954.342	2281.4	5246.11	174055
TCA-GLYOX-BYPASS	68.035	187.419	683.934	2437.39	5230.99	971.134	22147.4	42294.3	82327.1	97073.8	29.9438	109.769	135.035	158.053	171.446	104.918	211.924	260.461	603.61	4100.16
TEICHOICACID-PWY	1.0958	5.12833	80.4748	175.541	368.491	1	177.303	275.963	358.845	393.738	3.8885	8.42163	21.9869	88.2211	168.93	7.3521	86.1927	823.922	2544.52	125625
THISYN-PWY	13.2238	55.4888	90.3885	1010.49	3406.63	144.9	7500.48	12984.1	25852.7	31589.3	20.4038	33.6018	44.9828	58.2062	83.3534	1	1.0204	37.7114	423.018	1989.29
THREOCAT-PWY	1	1	1.2739	5.12247	20.1424	1	256.151	415.808	769.874	1293.44	1	1	1	1	1	1	1	1	1.03025	116.783
THRESYN-PWY	134.818	219.788	681.842	2515.56	4952.81	1565.1	18883.4	34255	67662.4	79668.3	36.4594	137.342	159.546	172.562	202.2	130.143	877.705	2047.61	3995.96	156046
TRNA-CHARGING-PWY	111.449	188.132	561.565	2004.07	4112.79	1293.28	16525.4	29453.7	58512.9	68489.2	34.4068	124.154	143.821	150.964	176.473	97.3841	502.605	765.667	1987.88	3130.88
TRPSYN-PWY	120.541	199.483	624.727	2224.24	4666.73	1439.02	16838.7	30900.2	61078.5	71492.7	35.1424	131.851	150.513	158.547	214.132	105.483	773.693	1708.94	3510.9	125724
TYRFUMCAT-PWY	21.1571	153.362	356.786	2228.49	5245.48	519.752	15887.5	32858.2	62225.5	74661.2	7.4046	31.5448	52.2502	72.8794	143.033	13.7463	50.3833	84.3253	231.087	2756.14
UBISYN-PWY	22.5909	144.612	326.992	1950.7	5330.99	732.331	18491.9	32421.3	63857.7	75779.5	28.6683	43.4922	72.6227	92.6497	153.55	28.55	67.3923	106.299	337.905	3469.01
UDPNAGSYN-PWY	128.862	201.034	578.787	1884.67	3973.87	1333.2	16296.1	28532.9	56436.1	66396.5	34.6926	138.373	162.256	175.356	221.294	108.095	748.898	1796.63	3547.66	125746
VALDEG-PWY	1	1	1	7.16972	13.1842	1	1	1	2.0238	14.4789	1	1	1	1	1	1	1	1	1	1.0254
VALSYN-PWY	167.388	359.158	899.788	3769.37	8057.53	2237.4	24245.2	43181.9	84117.2	99853.2	52.7929	171.569	206.181	239.491	254.177	185.754	1112.88	2494.38	5094.36	182961

## Sheet: W Statistics
BC Big Bud ANCOM statistical results		Katani ANCOM statistical results		X59 ANCOM statistical results
Pathway	W	Pathway	W	Pathway	W
CODH-PWY	263	THREOCAT-PWY	383	PWY-6891	328
METHANOGENESIS-PWY	218	PWY-6906	336	PWY-5265	296
		CENTBENZCOA-PWY	318	PWY-7401	288
		PWY-6165	306	PWY-6284	288
		PWY-6148	299	PWY-5724	286
		PWY-5179	298	PWY-7022	286
		PWY-2201	295	PWY-6956	286
		PWY-6629	292	PWY-6977	286
		PWY-7286	292	PWY-7014	286
		PWY-6350	291	PWY-7015	286
		PWY-5184	290	PWY-7019	286
		PWY-7401	290	PWY-7020	286
		PWY-6581	290	PWY-7106	286
		PWY-6797	290	PWY-7031	286
		PWY-6349	289	PWY-7415	286
		PWY-6760	289	PWY-6141	286
		PWY-5519	289	PWY-7110	286
		PWY-6486	288	PWY-7413	286
		PWY-6572	287	PWY-7402	286
		PWY-7528	287	PWY-7354	286
		PWY-7046	286	PWY-7352	286
		PWY-7385	286	PWY-6915	286
		PWY-7316	286	PWY-6975	286
		PWY-6993	285	PWY-7287	286
		PWY-6285	285	PWY-6760	286
		PWY-6113	285	PWY-6830	286
		PWY-7002	284	PWY-5679	286
		PWY-6942	284	PWY-5675	286
		PWY-6915	284	PWY-6285	286
		ILEUDEG-PWY	284	PWY-5427	286
		PWY-1422	284	PWY-5757	286
		PWY-5757	284	PWY-6797	286
		PWY-6281	284	PWY-6113	285
		PWY-6284	284	PWY-7286	284
		PWY-6146	284	PWY-6148	284
		PWY-5675	284	PWY-6145	284
		PWY-6565	283	PWY-7185	284
		PWY-5532	283	PWY-1422	284
		PWY-6141	283	PWY-6993	284
		PWY-7110	283	BENZCOA-PWY	283
		PWY-7106	283	PWY-6946	283
		NPGLUCAT-PWY	283	PWY-6919	282
		PWY-6395	283	PWY-5184	281
		PWY-7031	283	PWY-7274	280
		PWY-7022	283	PWY-7002	279
		PWY-6143	283	PWY-7528	277
		PWY-6145	283	PWY-6143	274
		PWY-7015	283	ILEUDEG-PWY	270
		PWY-7014	283	PWY-6660	270
		PWY-6660	283	PWY-6662	270
		PWY-6977	283	PWY-3941	265
		PWY-6975	283	PWY-2201	264
		PWY-6946	283	PWY-6142	258
		PWY-6662	283	PWY-7398	257
		PWY-6713	283	VALDEG-PWY	255
		PWY-6830	283
		PWY-5789	283
		PWY-5940	283
		PWY-7020	283
		PWY-7019	283
		PWY-7354	283
		PWY-7274	283
		PWY-7524	283
		PWY-7415	283
		PWY-7413	283
		PWY-7402	283
		PWY-5823	282
		PWY-7644	282
		PWY-6919	281
		3-HYDROXYPHENYLACETATE-DEGRADATION-PWY	281
		PWY-3081	280
		LPSSYN-PWY	279
		PWY-7209	279
		PWY-7185	278
		PWY-5427	272
		POLYAMINSYN3-PWY	271
		PWY-6956	269
		PWY-7084	268
		BENZCOA-PWY	267
