# Supplementary material for: Soil and seed both influence bacterial diversity in the microbiome of the Cannabis sativa seedling endosphere
Source: Front Plant Sci. 2024 Feb 21;15:1326294. doi: 10.3389/fpls.2024.1326294 (PMC10914941; doi:10.3389/fpls.2024.1326294)
Supplement: Supplementary File S4 — qiime2 metadata.xlsx. [file Table_4.xlsx]

## Sheet: Sheet1
SampleID	Trial Number	Genotype	Soil Treatment	Soil Status	Biological Rep	Treatment	Treatment-Trial	Soil	Cannabis Type	Province
#q2:types	categorical	categorical	categorical	categorical	categorical	categorical	categorical	categorical	categorical	categorical
A1	Trial 1	BC Big Bud	Innotech	Natural	1	BC Big Bud Innotech	BC Big Bud Innotech Trial 1	Innotech	Marijuana	BC
B1	Trial 1	BC Big Bud	Innotech	Natural	2	BC Big Bud Innotech	BC Big Bud Innotech Trial 1	Innotech	Marijuana	BC
C1	Trial 1	BC Big Bud	Innotech	Natural	3	BC Big Bud Innotech	BC Big Bud Innotech Trial 1	Innotech	Marijuana	BC
D1	Trial 1	BC Big Bud	Innotech	Natural	4	BC Big Bud Innotech	BC Big Bud Innotech Trial 1	Innotech	Marijuana	BC
E1	Trial 1	BC Big Bud	Sterile-Innotech	Autoclaved	1	BC Big Bud Sterile-Innotech	BC Big Bud Sterile-Innotech Trial 1	Innotech	Marijuana	BC
F1	Trial 1	BC Big Bud	Sterile-Innotech	Autoclaved	2	BC Big Bud Sterile-Innotech	BC Big Bud Sterile-Innotech Trial 1	Innotech	Marijuana	BC
G1	Trial 1	BC Big Bud	Sterile-Innotech	Autoclaved	3	BC Big Bud Sterile-Innotech	BC Big Bud Sterile-Innotech Trial 1	Innotech	Marijuana	BC
H1	Trial 1	BC Big Bud	Sterile-Innotech	Autoclaved	4	BC Big Bud Sterile-Innotech	BC Big Bud Sterile-Innotech Trial 1	Innotech	Marijuana	BC
A2	Trial 1	BC Big Bud	Okanagan	Natural	1	BC Big Bud Okanagan	BC Big Bud Okanagan Trial 1	Okanagan	Marijuana	BC
B2	Trial 1	BC Big Bud	Okanagan	Natural	2	BC Big Bud Okanagan	BC Big Bud Okanagan Trial 1	Okanagan	Marijuana	BC
C2	Trial 1	BC Big Bud	Okanagan	Natural	3	BC Big Bud Okanagan	BC Big Bud Okanagan Trial 1	Okanagan	Marijuana	BC
D2	Trial 1	BC Big Bud	Okanagan	Natural	4	BC Big Bud Okanagan	BC Big Bud Okanagan Trial 1	Okanagan	Marijuana	BC
E2	Trial 1	BC Big Bud	Sterile-Okanagan	Autoclaved	1	BC Big Bud Sterile-Okanagan	BC Big Bud Sterile-Okanagan Trial 1	Okanagan	Marijuana	BC
F2	Trial 1	BC Big Bud	Sterile-Okanagan	Autoclaved	2	BC Big Bud Sterile-Okanagan	BC Big Bud Sterile-Okanagan Trial 1	Okanagan	Marijuana	BC
G2	Trial 1	BC Big Bud	Sterile-Okanagan	Autoclaved	3	BC Big Bud Sterile-Okanagan	BC Big Bud Sterile-Okanagan Trial 1	Okanagan	Marijuana	BC
H2	Trial 1	BC Big Bud	Sterile-Okanagan	Autoclaved	4	BC Big Bud Sterile-Okanagan	BC Big Bud Sterile-Okanagan Trial 1	Okanagan	Marijuana	BC
A3	Trial 1	X59	Innotech	Natural	1	X59 Innotech	X59 Innotech Trial 1	Innotech	Hemp	Alberta
B3	Trial 1	X59	Innotech	Natural	2	X59 Innotech	X59 Innotech Trial 1	Innotech	Hemp	Alberta
C3	Trial 1	X59	Innotech	Natural	3	X59 Innotech	X59 Innotech Trial 1	Innotech	Hemp	Alberta
D3	Trial 1	X59	Innotech	Natural	4	X59 Innotech	X59 Innotech Trial 1	Innotech	Hemp	Alberta
E3	Trial 1	X59	Sterile-Innotech	Autoclaved	1	X59 Sterile-Innotech	X59 Sterile-Innotech Trial 1	Innotech	Hemp	Alberta
F3	Trial 1	X59	Sterile-Innotech	Autoclaved	2	X59 Sterile-Innotech	X59 Sterile-Innotech Trial 1	Innotech	Hemp	Alberta
G3	Trial 1	X59	Sterile-Innotech	Autoclaved	3	X59 Sterile-Innotech	X59 Sterile-Innotech Trial 1	Innotech	Hemp	Alberta
H3	Trial 1	X59	Sterile-Innotech	Autoclaved	4	X59 Sterile-Innotech	X59 Sterile-Innotech Trial 1	Innotech	Hemp	Alberta
A4	Trial 1	X59	Okanagan	Natural	1	X59 Okanagan	X59 Okanagan Trial 1	Okanagan	Hemp	Alberta
B4	Trial 1	X59	Okanagan	Natural	2	X59 Okanagan	X59 Okanagan Trial 1	Okanagan	Hemp	Alberta
C4	Trial 1	X59	Okanagan	Natural	3	X59 Okanagan	X59 Okanagan Trial 1	Okanagan	Hemp	Alberta
D4	Trial 1	X59	Okanagan	Natural	4	X59 Okanagan	X59 Okanagan Trial 1	Okanagan	Hemp	Alberta
E4	Trial 1	X59	Sterile-Okanagan	Autoclaved	1	X59 Sterile-Okanagan	X59 Sterile-Okanagan Trial 1	Okanagan	Hemp	Alberta
F4	Trial 1	X59	Sterile-Okanagan	Autoclaved	2	X59 Sterile-Okanagan	X59 Sterile-Okanagan Trial 1	Okanagan	Hemp	Alberta
G4	Trial 1	X59	Sterile-Okanagan	Autoclaved	3	X59 Sterile-Okanagan	X59 Sterile-Okanagan Trial 1	Okanagan	Hemp	Alberta
H4	Trial 1	X59	Sterile-Okanagan	Autoclaved	4	X59 Sterile-Okanagan	X59 Sterile-Okanagan Trial 1	Okanagan	Hemp	Alberta
A5	Trial 1	Katani	Innotech	Natural	1	Katani Innotech	Katani Innotech Trial 1	Innotech	Hemp	Alberta
B5	Trial 1	Katani	Innotech	Natural	2	Katani Innotech	Katani Innotech Trial 1	Innotech	Hemp	Alberta
C5	Trial 1	Katani	Innotech	Natural	3	Katani Innotech	Katani Innotech Trial 1	Innotech	Hemp	Alberta
D5	Trial 1	Katani	Innotech	Natural	4	Katani Innotech	Katani Innotech Trial 1	Innotech	Hemp	Alberta
E5	Trial 1	Katani	Sterile-Innotech	Autoclaved	1	Katani Sterile-Innotech	Katani Sterile-Innotech Trial 1	Innotech	Hemp	Alberta
F5	Trial 1	Katani	Sterile-Innotech	Autoclaved	2	Katani Sterile-Innotech	Katani Sterile-Innotech Trial 1	Innotech	Hemp	Alberta
G5	Trial 1	Katani	Sterile-Innotech	Autoclaved	3	Katani Sterile-Innotech	Katani Sterile-Innotech Trial 1	Innotech	Hemp	Alberta
H5	Trial 1	Katani	Sterile-Innotech	Autoclaved	4	Katani Sterile-Innotech	Katani Sterile-Innotech Trial 1	Innotech	Hemp	Alberta
A6	Trial 1	Katani	Okanagan	Natural	1	Katani Okanagan	Katani Okanagan Trial 1	Okanagan	Hemp	Alberta
B6	Trial 1	Katani	Okanagan	Natural	2	Katani Okanagan	Katani Okanagan Trial 1	Okanagan	Hemp	Alberta
C6	Trial 1	Katani	Okanagan	Natural	3	Katani Okanagan	Katani Okanagan Trial 1	Okanagan	Hemp	Alberta
D6	Trial 1	Katani	Okanagan	Natural	4	Katani Okanagan	Katani Okanagan Trial 1	Okanagan	Hemp	Alberta
E6	Trial 1	Katani	Sterile-Okanagan	Autoclaved	1	Katani Sterile-Okanagan	Katani Sterile-Okanagan Trial 1	Okanagan	Hemp	Alberta
F6	Trial 1	Katani	Sterile-Okanagan	Autoclaved	2	Katani Sterile-Okanagan	Katani Sterile-Okanagan Trial 1	Okanagan	Hemp	Alberta
G6	Trial 1	Katani	Sterile-Okanagan	Autoclaved	3	Katani Sterile-Okanagan	Katani Sterile-Okanagan Trial 1	Okanagan	Hemp	Alberta
H6	Trial 1	Katani	Sterile-Okanagan	Autoclaved	4	Katani Sterile-Okanagan	Katani Sterile-Okanagan Trial 1	Okanagan	Hemp	Alberta
A7	Trial 2	BC Big Bud	Innotech	Natural	1	BC Big Bud Innotech	BC Big Bud Innotech Trial 2	Innotech	Marijuana	BC
B7	Trial 2	BC Big Bud	Innotech	Natural	2	BC Big Bud Innotech	BC Big Bud Innotech Trial 2	Innotech	Marijuana	BC
C7	Trial 2	BC Big Bud	Innotech	Natural	3	BC Big Bud Innotech	BC Big Bud Innotech Trial 2	Innotech	Marijuana	BC
D7	Trial 2	BC Big Bud	Innotech	Natural	4	BC Big Bud Innotech	BC Big Bud Innotech Trial 2	Innotech	Marijuana	BC
E7	Trial 2	BC Big Bud	Sterile-Innotech	Autoclaved	1	BC Big Bud Sterile-Innotech	BC Big Bud Sterile-Innotech Trial 2	Innotech	Marijuana	BC
F7	Trial 2	BC Big Bud	Sterile-Innotech	Autoclaved	2	BC Big Bud Sterile-Innotech	BC Big Bud Sterile-Innotech Trial 2	Innotech	Marijuana	BC
G7	Trial 2	BC Big Bud	Sterile-Innotech	Autoclaved	3	BC Big Bud Sterile-Innotech	BC Big Bud Sterile-Innotech Trial 2	Innotech	Marijuana	BC
H7	Trial 2	BC Big Bud	Sterile-Innotech	Autoclaved	4	BC Big Bud Sterile-Innotech	BC Big Bud Sterile-Innotech Trial 2	Innotech	Marijuana	BC
A8	Trial 2	BC Big Bud	Okanagan	Natural	1	BC Big Bud Okanagan	BC Big Bud Okanagan Trial 2	Okanagan	Marijuana	BC
B8	Trial 2	BC Big Bud	Okanagan	Natural	2	BC Big Bud Okanagan	BC Big Bud Okanagan Trial 2	Okanagan	Marijuana	BC
C8	Trial 2	BC Big Bud	Okanagan	Natural	3	BC Big Bud Okanagan	BC Big Bud Okanagan Trial 2	Okanagan	Marijuana	BC
D8	Trial 2	BC Big Bud	Okanagan	Natural	4	BC Big Bud Okanagan	BC Big Bud Okanagan Trial 2	Okanagan	Marijuana	BC
E8	Trial 2	BC Big Bud	Sterile-Okanagan	Autoclaved	1	BC Big Bud Sterile-Okanagan	BC Big Bud Sterile-Okanagan Trial 2	Okanagan	Marijuana	BC
F8	Trial 2	BC Big Bud	Sterile-Okanagan	Autoclaved	2	BC Big Bud Sterile-Okanagan	BC Big Bud Sterile-Okanagan Trial 2	Okanagan	Marijuana	BC
G8	Trial 2	BC Big Bud	Sterile-Okanagan	Autoclaved	3	BC Big Bud Sterile-Okanagan	BC Big Bud Sterile-Okanagan Trial 2	Okanagan	Marijuana	BC
H8	Trial 2	BC Big Bud	Sterile-Okanagan	Autoclaved	4	BC Big Bud Sterile-Okanagan	BC Big Bud Sterile-Okanagan Trial 2	Okanagan	Marijuana	BC
A9	Trial 2	X59	Innotech	Natural	1	X59 Innotech	X59 Innotech Trial 2	Innotech	Hemp	Alberta
B9	Trial 2	X59	Innotech	Natural	2	X59 Innotech	X59 Innotech Trial 2	Innotech	Hemp	Alberta
C9	Trial 2	X59	Innotech	Natural	3	X59 Innotech	X59 Innotech Trial 2	Innotech	Hemp	Alberta
D9	Trial 2	X59	Innotech	Natural	4	X59 Innotech	X59 Innotech Trial 2	Innotech	Hemp	Alberta
E9	Trial 2	X59	Sterile-Innotech	Autoclaved	1	X59 Sterile-Innotech	X59 Sterile-Innotech Trial 2	Innotech	Hemp	Alberta
F9	Trial 2	X59	Sterile-Innotech	Autoclaved	2	X59 Sterile-Innotech	X59 Sterile-Innotech Trial 2	Innotech	Hemp	Alberta
G9	Trial 2	X59	Sterile-Innotech	Autoclaved	3	X59 Sterile-Innotech	X59 Sterile-Innotech Trial 2	Innotech	Hemp	Alberta
H9	Trial 2	X59	Sterile-Innotech	Autoclaved	4	X59 Sterile-Innotech	X59 Sterile-Innotech Trial 2	Innotech	Hemp	Alberta
A10	Trial 2	X59	Okanagan	Natural	1	X59 Okanagan	X59 Okanagan Trial 2	Okanagan	Hemp	Alberta
B10	Trial 2	X59	Okanagan	Natural	2	X59 Okanagan	X59 Okanagan Trial 2	Okanagan	Hemp	Alberta
C10	Trial 2	X59	Okanagan	Natural	3	X59 Okanagan	X59 Okanagan Trial 2	Okanagan	Hemp	Alberta
D10	Trial 2	X59	Okanagan	Natural	4	X59 Okanagan	X59 Okanagan Trial 2	Okanagan	Hemp	Alberta
E10	Trial 2	X59	Sterile-Okanagan	Autoclaved	1	X59 Sterile-Okanagan	X59 Sterile-Okanagan Trial 2	Okanagan	Hemp	Alberta
F10	Trial 2	X59	Sterile-Okanagan	Autoclaved	2	X59 Sterile-Okanagan	X59 Sterile-Okanagan Trial 2	Okanagan	Hemp	Alberta
G10	Trial 2	X59	Sterile-Okanagan	Autoclaved	3	X59 Sterile-Okanagan	X59 Sterile-Okanagan Trial 2	Okanagan	Hemp	Alberta
H10	Trial 2	X59	Sterile-Okanagan	Autoclaved	4	X59 Sterile-Okanagan	X59 Sterile-Okanagan Trial 2	Okanagan	Hemp	Alberta
A11	Trial 2	Katani	Innotech	Natural	1	Katani Innotech	Katani Innotech Trial 2	Innotech	Hemp	Alberta
B11	Trial 2	Katani	Innotech	Natural	2	Katani Innotech	Katani Innotech Trial 2	Innotech	Hemp	Alberta
C11	Trial 2	Katani	Innotech	Natural	3	Katani Innotech	Katani Innotech Trial 2	Innotech	Hemp	Alberta
D11	Trial 2	Katani	Innotech	Natural	4	Katani Innotech	Katani Innotech Trial 2	Innotech	Hemp	Alberta
E11	Trial 2	Katani	Sterile-Innotech	Autoclaved	1	Katani Sterile-Innotech	Katani Sterile-Innotech Trial 2	Innotech	Hemp	Alberta
F11	Trial 2	Katani	Sterile-Innotech	Autoclaved	2	Katani Sterile-Innotech	Katani Sterile-Innotech Trial 2	Innotech	Hemp	Alberta
G11	Trial 2	Katani	Sterile-Innotech	Autoclaved	3	Katani Sterile-Innotech	Katani Sterile-Innotech Trial 2	Innotech	Hemp	Alberta
H11	Trial 2	Katani	Sterile-Innotech	Autoclaved	4	Katani Sterile-Innotech	Katani Sterile-Innotech Trial 2	Innotech	Hemp	Alberta
A12	Trial 2	Katani	Okanagan	Natural	1	Katani Okanagan	Katani Okanagan Trial 2	Okanagan	Hemp	Alberta
B12	Trial 2	Katani	Okanagan	Natural	2	Katani Okanagan	Katani Okanagan Trial 2	Okanagan	Hemp	Alberta
C12	Trial 2	Katani	Okanagan	Natural	3	Katani Okanagan	Katani Okanagan Trial 2	Okanagan	Hemp	Alberta
D12	Trial 2	Katani	Okanagan	Natural	4	Katani Okanagan	Katani Okanagan Trial 2	Okanagan	Hemp	Alberta
E12	Trial 2	Katani	Sterile-Okanagan	Autoclaved	1	Katani Sterile-Okanagan	Katani Sterile-Okanagan Trial 2	Okanagan	Hemp	Alberta
F12	Trial 2	Katani	Sterile-Okanagan	Autoclaved	2	Katani Sterile-Okanagan	Katani Sterile-Okanagan Trial 2	Okanagan	Hemp	Alberta
G12	Trial 2	Katani	Sterile-Okanagan	Autoclaved	3	Katani Sterile-Okanagan	Katani Sterile-Okanagan Trial 2	Okanagan	Hemp	Alberta
H12	Trial 2	Katani	Sterile-Okanagan	Autoclaved	4	Katani Sterile-Okanagan	Katani Sterile-Okanagan Trial 2	Okanagan	Hemp	Alberta
